# Supplementary material for: Insights into the Microbial and Viral Dynamics of a Coastal Downwelling-Upwelling Transition
Source: PLoS One. 2015 Sep 1;10(9):e0137090. doi: 10.1371/journal.pone.0137090 (PMC4556663; doi:10.1371/journal.pone.0137090)
Supplement: S1 Table — (XLSX) [file pone.0137090.s002.xlsx]

## Sheet: Suppl Table 1
	Viral metagenome			Cellular metagenome
Sampling date (2012)	Jan 18th	Jan 19th	Jan 20th	Jan 18th	Jan 19th	Jan 20th
Metagenome Size (post QC) (Mbp)	129.15	505.46	258.24	157.33	286.99	146.98
GC content (post QC) (%)	38±8	38±8	39±8	43±11	43±11	42±11
Average size (post QC) (bp)	268±42	261±38	255±57	179±56	191±55	162±70
Total number of sequences (post QC)	480942	1930990	1012302	874080	1502287	902512
Taxonomy (Genbank)1	6.41% (n=30,851)	2.85% (n=55,099)	2.55% (n=25,825)	55.65% (n=486,389)	51.03% (n=766,629)	30,54% (n=275,663)
Viruses2	52.47% (n=16,188)	45.93% (n=25,307)	33.57% (n=8,669)	0.19% (n=934)	0.26% (n=1,959)	0.21% (n=575)
Bacteria/Archaea2	37.16% (n=11,464)	35.10% (n=19,339)	48.48% (n=12,520)	95.41% (n=464,040)	92.92% (n=712,365)	92.10% (n=253,881)
Eukarya2	2.07% (n=638)	3.13% (n=1,727)	3.73% (n=962)	4.05% (n=19,691)	6.4% (n=49,070)	7.14% (n=19,690)
Functions (Subsystems)1	2.20% (n=10,601)	0.89% (n=17,124)	0.64% (n=6,479)	54.21% (n=473,855)	47.02% (n=706,390)	29.23% (n=263,837)
Viruses3	89.82% (n=9,522)	87.30% (n=14,950)	86.12% (n=5,580)	n.a.	n.a.	n.a.
Bacteria/Archaea/Eukarya3	n.d.	n.d.	n.d.	n.a.	n.a.	n.a.
n.d. nondetermined, n.a. not available, 1percentages refer to total sequences (post QC), 2percentages refer to Taxonomy, 3percentages refer to Functions
