# Supplementary material for: Insights into the Microbial and Viral Dynamics of a Coastal Downwelling-Upwelling Transition
Source: PLoS One. 2015 Sep 1;10(9):e0137090. doi: 10.1371/journal.pone.0137090 (PMC4556663; doi:10.1371/journal.pone.0137090)
Supplement: S2 Table — Tables contain the relative frequency employed in the statistical comparisons, p-values and effect sizes for each pairwise comparison, and a schematic interpretation of the statistically significant results (a>b>c). (XLSX) [file pone.0137090.s003.xlsx]

## Sheet: Cells Domain and Phylum
						18 vs 19		19 vs 20		18 vs 20
domain	Favored	Statistics summary	ArraialCells18-01: rel. freq. (%)	ArraialCells19-01: rel. freq. (%)	ArraialCells20-01: rel. freq. (%)	p-values (corrected)	Effect size	p-values (corrected)	Effect size	p-values (corrected)	Effect size
Archaea	upw	c/b/a	1.32528	3.14337	4.99995	0	-1.8181	0	-1.85657	0	-3.67467
Bacteria	downw	a/b/c	94.0798	89.7784	87.0984	0	4.30147	0	2.67999	0	6.98146
Eukaryota	upw	c/b/a	4.04841	6.40075	7.14278	0	-2.35234	0	-0.74203	0	-3.09437
other sequences			0.0154198	0.0134354	0.0134222	0.475806	0.00198431	0.927856	1.32569e-05	0.551001	0.00199757
unassigned			0.00513992	0.00482632	0.00362762	0.910207	0.000313595	0.594521	0.00119871	0.448913	0.0015123
unclassified sequences	upw	c/b/a	0.333889	0.403715	0.53326	5.69277e-10	-0.0698264	0	-0.129544	0	-0.199371
Viruses	transition	b/a/b	0.192027	0.255534	0.208588	5.58581e-13	-0.0635069	1.99899e-05	0.0469463	0.176348	-0.0165607
							18 vs 19		19 vs 20		18 vs 20
domain	phylum	Favored	Statistics summary	ArraialCells18-01: rel. freq. (%)	ArraialCells19-01: rel. freq. (%)	ArraialCells20-01: rel. freq. (%)	p-values (corrected)	Effect size	p-values (corrected)	Effect size	p-values (corrected)	Effect size
Archaea	Crenarchaeota	upw	b/a/a	0.0230268	0.0332625	0.0326486	0.00276477	-0.0102357	1.13359	0.000613944	0.0387421	-0.00962172
Archaea	Euryarchaeota	upw	b/a/a	0.161599	0.187444	0.199882	0.00208875	-0.0258449	0.438207	-0.0124377	0.000411029	-0.0382827
Archaea	Korarchaeota			0.00102798	0.00182618	0.00108829	0.536837	-0.000798193	0.84922	0.000737891	1.11594	-6.03016e-05
Archaea	Nanoarchaeota			0	0	0.00108829	1.08451	0	0.0647488	-0.00108829	0.0911191	-0.00108829
Archaea	Thaumarchaeota	upw	c/b/a	1.05985	2.83188	4.713	0	-1.77203	0	-1.88112	0	-3.65315
Archaea	unclassified (derived from Archaea)	downw	a/a/b	0.0797715	0.0889609	0.0522377	0.170281	-0.00918935	9.33787e-09	0.0367232	2.67088e-05	0.0275338
Bacteria	Acidobacteria	upw	b/a/a	0.12418	0.174791	0.170861	5.86995e-12	-0.0506108	0.948649	0.0039304	9.07386e-07	-0.0466804
Bacteria	Actinobacteria	downw	a/b/c	1.57734	1.34472	1.24609	0	0.23262	0.000480191	0.0986315	0	0.331252
Bacteria	Aquificae	upw	b/a/a	0.0614734	0.0823084	0.0892394	7.64656e-05	-0.020835	0.541084	-0.00693101	5.67423e-05	-0.027766
Bacteria	Bacteroidetes	downw	a/b/c	28.3353	18.5101	13.1635	0	9.82522	0	5.34659	0	15.1718
Bacteria	Chlamydiae	upw	c/b/a	0.0211765	0.0307841	0.0442569	0.00341869	-0.00960766	0.00791428	-0.0134728	1.66133e-07	-0.0230805
Bacteria	Chlorobi			0.177841	0.195531	0.191538	0.0595132	-0.0176902	0.947435	0.00399313	0.297372	-0.013697
Bacteria	Chloroflexi	upw	b/a/a	0.147207	0.194357	0.195891	2.27586e-09	-0.0471501	1.11209	-0.00153399	2.14835e-06	-0.0486841
Bacteria	Chrysiogenetes			0.010691	0.0153921	0.0130594	0.0665585	-0.00470103	0.726942	0.00233264	0.529417	-0.00236839
Bacteria	Cyanobacteria	transition	c/a/b	0.843975	1.2071	1.07051	0	-0.363128	5.8476e-08	0.136593	0	-0.226535
Bacteria	Deferribacteres			0.0277556	0.0339147	0.0366389	0.128665	-0.00615915	0.831866	-0.00272423	0.0863658	-0.00888338
Bacteria	Deinococcus-Thermus			0.101154	0.107092	0.0943181	0.517852	-0.00593861	0.190597	0.0127742	0.495863	0.00683554
Bacteria	Dictyoglomi			0.0123358	0.0151312	0.0174126	0.373098	-0.00279537	0.737643	-0.00228139	0.167206	-0.00507676
Bacteria	Elusimicrobia			0.00555111	0.00626118	0.00979457	0.818175	-0.000710065	0.211464	-0.00353339	0.0993814	-0.00424346
Bacteria	Fibrobacteres			0.010691	0.00978309	0.0108829	0.816465	0.000907942	0.934241	-0.00109976	1.0986	-0.000191822
Bacteria	Firmicutes	upw	c/b/a	1.35365	1.54051	1.75033	0	-0.186861	8.49529e-13	-0.209815	0	-0.396677
Bacteria	Fusobacteria			0.0571559	0.0613074	0.0772683	0.562272	-0.00415146	0.024105	-0.0159609	0.00280576	-0.0201124
Bacteria	Gemmatimonadetes			0.00123358	0.00182618	0.00253933	0.671287	-0.000592596	0.743523	-0.000713156	0.373559	-0.00130575
Bacteria	Lentisphaerae	upw	b/a/a	0.10506	0.185618	0.202421	0	-0.0805579	0.214288	-0.0168033	0	-0.0973611
Bacteria	Nitrospirae	upw	b/a/a	0.0193261	0.0296102	0.0297465	0.00117725	-0.0102841	1.15735	-0.000136315	0.0133553	-0.0104204
Bacteria	Planctomycetes	upw	c/b/a	0.697384	1.2435	1.34839	0	-0.546112	0.000160353	-0.10489	0	-0.651001
Bacteria	Poribacteria	upw	b/a/a	0.00678469	0.0176096	0.022854	4.52233e-07	-0.0108249	0.246963	-0.00524443	3.21436e-08	-0.0160693
Bacteria	Proteobacteria	upw	c/b/a	58.1763	61.9134	64.121	0	-3.73712	0	-2.20766	0	-5.94477
Bacteria	Spirochaetes	upw	b/a/a	0.140217	0.183139	0.201696	2.53831e-08	-0.0429224	0.174397	-0.0185561	1.21368e-09	-0.0614786
Bacteria	Synergistetes			0.0302227	0.0273927	0.0282954	0.557673	0.00283007	1.08451	-0.000902769	0.802104	0.0019273
Bacteria	Tenericutes			0.0353626	0.0337843	0.0264816	0.816517	0.00157837	0.191409	0.00730266	0.0860471	0.00888103
Bacteria	Thermotogae	upw	b/a/a	0.0394746	0.0523069	0.0576791	0.0031524	-0.0128323	0.564833	-0.00537221	0.00133687	-0.0182045
Bacteria	unclassified (derived from Bacteria)	upw	c/b/a	1.4768	1.69091	2.07645	0	-0.214108	0	-0.385539	0	-0.599647
Bacteria	Verrucomicrobia	transition	c/a/b	0.48418	0.870173	0.799164	0	-0.385993	0.00231387	0.071009	0	-0.314984
Eukaryota	Annelida			0.000411194	0.000782647	0	0.68268	-0.000371454	0.601142	0.000782647	0.647561	0.000411194
Eukaryota	Apicomplexa	upw	b/a/a	0.0238492	0.0519156	0.053326	3.07754e-14	-0.0280664	1.05105	-0.00141039	4.7753e-10	-0.0294768
Eukaryota	Arthropoda	upw	b/a/a	0.125825	0.15979	0.177753	3.367e-06	-0.0339652	0.156771	-0.0179628	6.26865e-08	-0.0519281
Eukaryota	Ascomycota	upw	c/b/a	0.106705	0.139181	0.165419	1.65847e-06	-0.032476	0.0106659	-0.0262386	6.24353e-11	-0.0587147
Eukaryota	Bacillariophyta	upw	c/b/a	1.95276	2.81883	3.37296	0	-0.866076	0	-0.554125	0	-1.4202
Eukaryota	Basidiomycota	upw	b/a/a	0.0246716	0.0469588	0.0493356	8.44837e-10	-0.0222872	0.92565	-0.00237677	1.55956e-07	-0.024664
Eukaryota	Blastocladiomycota			0.000205597	0.000130441	0	1.02667	7.51556e-05	1.08451	0.000130441	1.01316	0.000205597
Eukaryota	Brachiopoda			0.000205597	0	0	0.563951	0.000205597	1.16667	0	1.02667	0.000205597
Eukaryota	Bryozoa			0	0.000260882	0	0.696996	-0.000260882	1.11594	0.000260882	1.08451	0
Eukaryota	Chlorophyta	transition	c/a/b	0.807378	1.74465	1.65927	0	-0.937272	0.0125446	0.0853786	0	-0.851894
Eukaryota	Chordata	upw	c/b/a	0.0692861	0.0980918	0.119711	2.47909e-07	-0.0288057	0.0124737	-0.0216196	1.30506e-11	-0.0504253
Eukaryota	Chromerida			0	0.000782647	0.000725524	0.169835	-0.000782647	1.02667	5.71236e-05	0.214378	-0.000725524
Eukaryota	Chytridiomycota			0	0	0.000362762	1.11594	0	0.50912	-0.000362762	0.515811	-0.000362762
Eukaryota	Cnidaria	downw	a/b/c	0.173318	0.127963	0.0848863	6.45438e-10	0.0453553	3.94987e-08	0.0430766	0	0.0884318
Eukaryota	Ctenophora			0	0.000260882	0.000362762	0.685182	-0.000260882	1.05479	-0.000101879	0.488663	-0.000362762
Eukaryota	Echinodermata			0.00185037	0.00195662	0.000725524	1.01316	-0.000106247	0.494165	0.00123109	0.504993	0.00112485
Eukaryota	Euglenida			0	0.000521765	0.000362762	0.278616	-0.000521765	1	0.000159003	0.497389	-0.000362762
Eukaryota	Eustigmatophyceae			0.000205597	0.000521765	0.000362762	0.800441	-0.000316168	1.01316	0.000159003	1.05479	-0.000157165
Eukaryota	Glomeromycota			0.000822387	0.000130441	0.00108829	0.154529	0.000691946	0.169173	-0.000957844	0.814735	-0.000265898
Eukaryota	Haplosporidia			0	0.000130441	0	1.05479	-0.000130441	1.1	0.000130441	1.06944	0
Eukaryota	Hemichordata			0	0	0.000362762	1.1	0	0.496702	-0.000362762	0.506433	-0.000362762
Eukaryota	Microsporidia			0.00061679	0.00195662	0.00217657	0.117344	-0.00133983	1.05293	-0.000219953	0.143599	-0.00155978
Eukaryota	Mollusca			0.00226156	0.00286971	0.00507866	0.738442	-0.000608142	0.273945	-0.00220896	0.107177	-0.0028171
Eukaryota	Nematoda	upw	c/b/a	0.0423529	0.0623509	0.0950436	7.0826e-06	-0.019998	6.67611e-07	-0.0326927	0	-0.0526907
Eukaryota	Nemertea			0.000205597	0.000130441	0.000362762	1.04054	7.51556e-05	0.75199	-0.000232321	1.04054	-0.000157165
Eukaryota	Neocallimastigomycota			0.000411194	0	0	0.276245	0.000411194	1.14925	0	0.66845	0.000411194
Eukaryota	Onychophora			0.000411194	0	0	0.26982	0.000411194	1.13235	0	0.657839	0.000411194
Eukaryota	Phaeophyceae	upw	b/ab/a	0.00246716	0.00300015	0.00616695	0.83798	-0.000532986	0.10011	-0.0031668	0.0398581	-0.00369979
Eukaryota	Placozoa	upw	b/a/a	0.0154198	0.0220446	0.0275699	0.0235321	-0.0066248	0.279706	-0.00552533	0.00131145	-0.0121501
Eukaryota	Platyhelminthes			0.00143918	0.00247838	0.00399038	0.384226	-0.00103921	0.437033	-0.001512	0.0909046	-0.0025512
Eukaryota	Porifera			0.000822387	0.00130441	0	0.740117	-0.000482025	0.185639	0.00130441	0.450046	0.000822387
Eukaryota	Priapulida			0	0.000391324	0	0.461221	-0.000391324	0.84516	0.000391324	1.1	0
Eukaryota	Rotifera			0	0.000521765	0.000725524	0.284948	-0.000521765	0.938827	-0.000203759	0.219038	-0.000725524
Eukaryota	Streptophyta	upw	b/a/a	0.135077	0.23062	0.252119	0	-0.095543	0.161316	-0.0214994	0	-0.117042
Eukaryota	Tardigrada			0	0.000260882	0.000362762	0.673762	-0.000260882	1.04054	-0.000101879	0.480238	-0.000362762
Eukaryota	unclassified (derived from Eukaryota)	upw	c/b/a	0.556962	0.877739	1.05781	0	-0.320777	1.22125e-15	-0.180075	0	-0.500852
Eukaryota	unclassified (derived from Fungi)			0.00061679	0.000260882	0.000362762	0.567052	0.000355908	1.06944	-0.000101879	1	0.000254028
Eukaryota	Xanthophyceae			0.00185037	0.00195662	0.00326486	1	-0.000106247	0.487008	-0.00130824	0.352396	-0.00141449
Eukaryota	Xenoturbellida			0	0	0.000725524	1.06944	0	0.185725	-0.000725524	0.209911	-0.000725524
other sequences	unclassified (derived from other sequences)			0.0154198	0.0134354	0.0134222	0.570968	0.00198431	1.11633	1.32569e-05	0.652724	0.00199757
unassigned	unassigned			0.00513992	0.00482632	0.00362762	1.03068	0.000313595	0.784767	0.00119871	0.493804	0.0015123
unclassified sequences	unclassified (derived from unclassified sequences)	upw	c/b/a	0.333889	0.403715	0.53326	1.56551e-09	-0.0698264	0	-0.129544	0	-0.199371
Viruses	unclassified (derived from Viruses)	transition	b/a/b	0.192027	0.255534	0.208588	1.5361e-12	-0.0635069	8.45729e-05	0.0469463	0.215537	-0.0165607

## Sheet: Cells species
												18	19	20	18 vs 19		19 vs 20		18 vs 20
domain	phylum	class	order	family	genus	species	Favored	Statistics summary				ArraialCells18-01: rel. freq. (%)	ArraialCells19-01: rel. freq. (%)	ArraialCells20-01: rel. freq. (%)	p-values (corrected)	Effect size	p-values (corrected)	Effect size	p-values (corrected)	Effect size	Average
Bacteria	Proteobacteria	Alphaproteobacteria	unclassified (derived from Alphaproteobacteria)	unclassified (derived from Alphaproteobacteria)	Candidatus Pelagibacter	Candidatus Pelagibacter ubique	upw	c/b/a	c	b	a	6.25405	7.71742	9.15248	0	-1.46337	0	-1.43506	0	-2.89843	7.70798
Bacteria	Proteobacteria	Alphaproteobacteria	unclassified (derived from Alphaproteobacteria)	unclassified (derived from Alphaproteobacteria)	Candidatus Pelagibacter	Candidatus Pelagibacter sp. HTCC7211	upw	c/b/a	c	b	a	4.08767	4.71075	5.88871	0	-0.623079	0	-1.17796	0	-1.80104	4.89571
Archaea	Thaumarchaeota	unclassified (derived from Thaumarchaeota)	Nitrosopumilales	Nitrosopumilaceae	Nitrosopumilus	Nitrosopumilus maritimus	upw	c/b/a	c	b	a	0.905654	2.37912	3.93415	0	-1.47346	0	-1.55503	0	-3.0285	2.40631
Bacteria	Proteobacteria	Gammaproteobacteria	Alteromonadales	Alteromonadaceae	Alteromonas	Alteromonas macleodii	upw	c/b/a	c	b	a	0.230474	1.67956	4.44565	0	-1.44909	0	-2.76608	0	-4.21517	2.11856
Eukaryota	Bacillariophyta	Coscinodiscophyceae	unclassified (derived from Coscinodiscophyceae)	Thalassiosiraceae	Thalassiosira	Thalassiosira pseudonana	upw	c/b/a	c	b	a	1.47269	2.12932	2.46243	0	-0.656632	0	-0.333105	0	-0.989737	2.02148
Bacteria	Bacteroidetes	Flavobacteriia	Flavobacteriales	Flavobacteriaceae	Polaribacter	Polaribacter sp. MED152	downw	a/b/b	a	b	b	2.49348	1.67082	1.61647	0	0.822656	0.551185	0.0543547	0	0.877011	1.92692
Bacteria	Proteobacteria	Alphaproteobacteria	Rhodobacterales	Rhodobacteraceae	Ruegeria	Ruegeria pomeroyi	downw	a/b/c	a	b	c	2.3547	1.63769	1.23194	0	0.71701	0	0.40575	0	1.12276	1.74144
Bacteria	Proteobacteria	Gammaproteobacteria	unclassified (derived from Gammaproteobacteria)	unclassified (derived from Gammaproteobacteria)	unclassified (derived from Gammaproteobacteria)	marine gamma proteobacterium HTCC2080	downw	a/b/b	a	b	b	2.28356	1.43811	1.37197	0	0.845449	0.190782	0.0661491	0	0.911598	1.69788
Bacteria	Proteobacteria	Alphaproteobacteria	Rhodobacterales	Rhodobacteraceae	Roseobacter	Roseobacter denitrificans	downw	a/b/c	a	b	c	2.03582	1.48638	1.10787	0	0.549442	0	0.378503	0	0.927945	1.54336
Bacteria	Bacteroidetes	Flavobacteriia	Flavobacteriales	unclassified (derived from Flavobacteriales)	unclassified (derived from Flavobacteriales)	Flavobacteriales bacterium ALC-1	downw	a/b/c	a	b	c	2.03047	1.3772	1.12529	0	0.653275	0	0.251911	0	0.905187	1.51099
Bacteria	Bacteroidetes	Flavobacteriia	Flavobacteriales	Flavobacteriaceae	Maribacter	Maribacter sp. HTCC2170	downw	a/b/c	a	b	c	1.92212	1.29998	0.966035	0	0.622147	0	0.333942	0	0.956089	1.39605
Bacteria	Bacteroidetes	Flavobacteriia	Flavobacteriales	Flavobacteriaceae	Flavobacterium	Flavobacterium johnsoniae	downw	a/b/c	a	b	c	2.0278	1.23254	0.781752	0	0.795262	0	0.450787	0	1.24605	1.34736
Bacteria	Proteobacteria	Gammaproteobacteria	unclassified (derived from Gammaproteobacteria)	unclassified (derived from Gammaproteobacteria)	unclassified (derived from Gammaproteobacteria)	gamma proteobacterium HTCC2207	transition	c/a/b	c	a	b	0.824032	1.85931	1.27728	0	-1.03528	0	0.582025	0	-0.453252	1.32021
Bacteria	Proteobacteria	Alphaproteobacteria	Rhodobacterales	Rhodobacteraceae	Ruegeria	Ruegeria sp. TM1040	downw	a/b/c	a	b	c	1.52018	1.07484	0.725161	0	0.445347	0	0.349675	0	0.795022	1.10673
Bacteria	Bacteroidetes	Flavobacteriia	Flavobacteriales	Flavobacteriaceae	Croceibacter	Croceibacter atlanticus	downw	a/b/c	a	b	c	1.63902	0.980135	0.640275	0	0.658882	0	0.339861	0	0.998743	1.08648
Bacteria	Bacteroidetes	Flavobacteriia	Flavobacteriales	Flavobacteriaceae	Polaribacter	Polaribacter irgensii	downw	a/b/c	a	b	c	1.41163	0.927306	0.836891	0	0.484321	0.000724724	0.090415	0	0.574736	1.05861
Eukaryota	Chlorophyta	Mamiellophyceae	Mamiellales	unclassified (derived from Mamiellales)	Ostreococcus	Ostreococcus 'lucimarinus'	transition	c/a/b	c	a	b	0.522833	1.20906	1.07015	0	-0.686227	3.31265e-07	0.138912	0	-0.547315	0.934013
Bacteria	Proteobacteria	Gammaproteobacteria	unclassified (derived from Gammaproteobacteria)	unclassified (derived from Gammaproteobacteria)	Congregibacter	Congregibacter litoralis	downw	a/b/c	a	b	c	1.16758	0.956003	0.636647	0	0.21158	0	0.319357	0	0.530937	0.920078
Bacteria	Proteobacteria	Alphaproteobacteria	Rhodobacterales	unclassified (derived from Rhodobacterales)	unclassified (derived from Rhodobacterales)	Rhodobacterales bacterium HTCC2255	upw	c/b/a	c	b	a	0.770371	0.918176	1.0433	0	-0.147805	6.57999e-07	-0.125127	0	-0.272932	0.910616
Bacteria	Bacteroidetes	Flavobacteriia	unclassified (derived from Flavobacteriia)	unclassified (derived from Flavobacteriia)	unclassified (derived from Flavobacteriia)	Flavobacteria bacterium MS024-2A	downw	a/b/c	a	b	c	1.19781	0.902653	0.630117	0	0.295154	0	0.272536	0	0.567689	0.910192
Bacteria	Proteobacteria	Alphaproteobacteria	unclassified (derived from Alphaproteobacteria)	unclassified (derived from Alphaproteobacteria)	Candidatus Puniceispirillum	Candidatus Puniceispirillum marinum	downw	a/a/b	a	a	b	0.930325	0.956264	0.786468	0.716098	-0.0259391	3.5573e-14	0.169797	2.21474e-09	0.143858	0.891019
Bacteria	Bacteroidetes	Flavobacteriia	Flavobacteriales	Flavobacteriaceae	Robiginitalea	Robiginitalea biformata	downw	a/b/c	a	b	c	1.18198	0.774429	0.525642	0	0.407546	0	0.248788	0	0.656334	0.827349
Bacteria	Proteobacteria	Gammaproteobacteria	unclassified (derived from Gammaproteobacteria)	unclassified (derived from Gammaproteobacteria)	unclassified (derived from Gammaproteobacteria)	marine gamma proteobacterium HTCC2148	upw	b/ab/a	b	ab	a	0.761119	0.782386	0.836891	0.772339	-0.0212671	0.113916	-0.0545052	0.00475316	-0.0757722	0.793466
Bacteria	Bacteroidetes	Flavobacteriia	Flavobacteriales	Flavobacteriaceae	Cellulophaga	Cellulophaga algicola	downw	a/b/c	a	b	c	1.16368	0.759168	0.442207	0	0.40451	0	0.316961	0	0.721471	0.788351
Bacteria	Proteobacteria	Gammaproteobacteria	Oceanospirillales	unclassified (derived from Oceanospirillales)	unclassified (derived from Oceanospirillales)	uncultured SUP05 cluster bacterium	upw	c/b/a	c	b	a	0.350542	0.806387	1.16555	0	-0.455845	0	-0.359166	0	-0.815011	0.774161
Bacteria	Proteobacteria	Alphaproteobacteria	Rhodobacterales	Rhodobacteraceae	Dinoroseobacter	Dinoroseobacter shibae	downw	a/b/c	a	b	c	1.0027	0.725123	0.535799	0	0.277573	0	0.189323	0	0.466896	0.754539
Bacteria	Proteobacteria	Gammaproteobacteria	unclassified (derived from Gammaproteobacteria)	unclassified (derived from Gammaproteobacteria)	unclassified (derived from Gammaproteobacteria)	Candidatus Ruthia magnifica	upw	c/b/a	c	b	a	0.329366	0.800648	1.13073	0	-0.471282	0	-0.33008	0	-0.801362	0.753581
						Other cells						57.1283	56.8092	53.6322
Bacteria	Bacteroidetes	Flavobacteriia	Flavobacteriales	Flavobacteriaceae	Kordia	Kordia algicida	downw	a/b/c				1.06602	0.681294	0.498072	0	0.384725	0	0.183222	0	0.567947	0.748462
Bacteria	Bacteroidetes	Flavobacteriia	Flavobacteriales	Flavobacteriaceae	Zunongwangia	Zunongwangia profunda	downw	a/b/c				1.08247	0.693164	0.413911	0	0.389302	0	0.279253	0	0.668556	0.729848
Bacteria	Proteobacteria	Alphaproteobacteria	Rhodobacterales	Rhodobacteraceae	Rhodobacter	Rhodobacter sphaeroides	downw	a/b/c				0.950063	0.689251	0.546682	0	0.260811	4.64215e-14	0.142569	0	0.403381	0.728665
Bacteria	Proteobacteria	Alphaproteobacteria	Rhodobacterales	Rhodobacteraceae	Jannaschia	Jannaschia sp. CCS1	downw	a/b/c				0.963221	0.663033	0.491542	0	0.300188	0	0.17149	0	0.471679	0.705932
Bacteria	Bacteroidetes	Flavobacteriia	Flavobacteriales	Flavobacteriaceae	Dokdonia	Dokdonia donghaensis	downw	a/b/c				1.00557	0.621422	0.417539	0	0.384152	0	0.203883	0	0.588035	0.681511
Bacteria	Proteobacteria	Gammaproteobacteria	unclassified (derived from Gammaproteobacteria)	unclassified (derived from Gammaproteobacteria)	unclassified (derived from Gammaproteobacteria)	gamma proteobacterium NOR51-B	downw	a/b/c				0.905037	0.608247	0.512582	0	0.29679	7.12684e-07	0.0956649	0	0.392455	0.675289
Bacteria	Proteobacteria	Alphaproteobacteria	Rhodobacterales	Rhodobacteraceae	Roseovarius	Roseovarius nubinhibens	downw	a/b/c				0.796687	0.599116	0.490091	0	0.197571	3.1556e-09	0.109025	0	0.306596	0.628632
Bacteria	Bacteroidetes	Flavobacteriia	Flavobacteriales	Flavobacteriaceae	Leeuwenhoekiella	Leeuwenhoekiella blandensis	downw	a/b/c				0.932998	0.578507	0.36784	0	0.354491	0	0.210666	0	0.565158	0.626448
Eukaryota	Bacillariophyta	Bacillariophyceae	Naviculales	Phaeodactylaceae	Phaeodactylum	Phaeodactylum tricornutum	upw	c/b/a				0.414072	0.59716	0.762888	0	-0.183088	0	-0.165728	0	-0.348816	0.591373
Bacteria	Proteobacteria	Alphaproteobacteria	Rhodobacterales	Rhodobacteraceae	unclassified (derived from Rhodobacteraceae)	Rhodobacteraceae bacterium HTCC2083	downw	a/b/b				0.753512	0.520199	0.48211	0	0.233313	0.241474	0.0380891	0	0.271402	0.585274
Bacteria	Proteobacteria	Gammaproteobacteria	Alteromonadales	Pseudoalteromonadaceae	Pseudoalteromonas	Pseudoalteromonas atlantica	upw	c/b/a				0.307367	0.619857	0.827822	0	-0.312489	0	-0.207966	0	-0.520455	0.585015
Bacteria	Proteobacteria	Gammaproteobacteria	Pseudomonadales	Pseudomonadaceae	Pseudomonas	Pseudomonas aeruginosa	transition	c/a/b				0.434632	0.585159	0.521651	0	-0.150528	0.0048567	0.0635077	2.57222e-06	-0.0870199	0.513814
Bacteria	Proteobacteria	Alphaproteobacteria	Rhodobacterales	Rhodobacteraceae	Roseovarius	Roseovarius sp. 217	downw	a/b/c				0.702524	0.471806	0.35732	0	0.230718	2.11502e-13	0.114485	0	0.345204	0.51055
Bacteria	Proteobacteria	Alphaproteobacteria	Rhodobacterales	Rhodobacteraceae	Roseobacter	Roseobacter sp. MED193	downw	a/b/c				0.611239	0.435282	0.344261	0	0.175957	6.02565e-09	0.0910213	0	0.266978	0.463594
Bacteria	Proteobacteria	Gammaproteobacteria	Alteromonadales	Alteromonadaceae	Saccharophagus	Saccharophagus degradans	transition	b/a/b				0.378092	0.617117	0.390332	0	-0.239025	0	0.226786	1.02702	-0.0122392	0.461847
Bacteria	Bacteroidetes	Flavobacteriia	unclassified (derived from Flavobacteriia)	unclassified (derived from Flavobacteriia)	unclassified (derived from Flavobacteriia)	Flavobacteria bacterium BBFL7	downw	a/b/c				0.641256	0.396019	0.265542	0	0.245237	0	0.130478	0	0.375715	0.434272
Bacteria	Proteobacteria	Gammaproteobacteria	unclassified (derived from Gammaproteobacteria)	unclassified (derived from Gammaproteobacteria)	unclassified (derived from Gammaproteobacteria)	marine gamma proteobacterium HTCC2143	upw	b/a/a				0.364729	0.439456	0.458168	3.95826e-09	-0.0747277	1.12032	-0.0187118	2.19359e-08	-0.0934395	0.420784
Bacteria	Proteobacteria	Gammaproteobacteria	Vibrionales	Vibrionaceae	Vibrio	Vibrio cholerae	transition	c/a/b				0.347664	0.494111	0.40847	0	-0.146447	7.99976e-07	0.0856415	0.000522117	-0.0608056	0.416748
Bacteria	Proteobacteria	Alphaproteobacteria	Rhodobacterales	Rhodobacteraceae	Oceanicola	Oceanicola batsensis	downw	a/b/c				0.564774	0.37854	0.303994	0	0.186234	8.12947e-07	0.074546	0	0.26078	0.41577
Bacteria	Proteobacteria	Alphaproteobacteria	Rhodobacterales	Rhodobacteraceae	Roseobacter	Roseobacter sp. AzwK-3b	downw	a/b/b				0.533935	0.358061	0.325397	0	0.175874	0.201769	0.0326638	0	0.208537	0.405798
Bacteria	Proteobacteria	Alphaproteobacteria	Rhodobacterales	Rhodobacteraceae	unclassified (derived from Rhodobacteraceae)	Rhodobacteraceae bacterium HTCC2150	downw	a/b/b				0.46691	0.365366	0.338094	0	0.101544	0.45337	0.0272718	0	0.128816	0.390123
Bacteria	Proteobacteria	Alphaproteobacteria	Rhodobacterales	Rhodobacteraceae	Thalassobium	Thalassiobium sp. R2A62	downw	a/b/b				0.473078	0.333016	0.330839	0	0.140062	1.65944	0.00217762	0	0.142239	0.378978
Bacteria	Proteobacteria	Alphaproteobacteria	Rhodobacterales	Rhodobacteraceae	Maritimibacter	Maritimibacter alkaliphilus	downw	a/b/c				0.476984	0.338625	0.294563	0	0.138359	0.0145931	0.0440628	0	0.182422	0.370057
Bacteria	Proteobacteria	Alphaproteobacteria	Rhodobacterales	Rhodobacteraceae	Loktanella	Loktanella vestfoldensis	downw	a/b/c				0.471433	0.353235	0.282954	0	0.118199	1.76318e-06	0.0702806	0	0.188479	0.369207
Bacteria	Proteobacteria	Alphaproteobacteria	Rhodobacterales	Rhodobacteraceae	Octadecabacter	Octadecabacter antarcticus	downw	a/b/b				0.435043	0.343452	0.327211	2.82827e-14	0.0915911	1.12301	0.0162405	1.08825e-11	0.107832	0.368569
Bacteria	Proteobacteria	Alphaproteobacteria	Rhodobacterales	Rhodobacteraceae	Roseobacter	Roseobacter sp. GAI101	downw	a/b/c				0.475545	0.355844	0.270983	0	0.119702	1.20426e-09	0.0848605	0	0.204562	0.367457
Bacteria	Proteobacteria	Gammaproteobacteria	Enterobacteriales	Enterobacteriaceae	Escherichia	Escherichia coli	upw	c/b/a				0.229035	0.38441	0.440756	0	-0.155375	0.0029702	-0.0563454	0	-0.211721	0.3514
Bacteria	Bacteroidetes	unclassified (derived from Bacteroidetes)	unclassified (derived from Bacteroidetes)	unclassified (derived from Bacteroidetes)	unclassified (derived from Bacteroidetes)	unidentified eubacterium SCB49	downw	a/b/c				0.50145	0.291667	0.228177	0	0.209784	1.82992e-06	0.0634893	0	0.273273	0.340431
Bacteria	Proteobacteria	Alphaproteobacteria	Rhodobacterales	Rhodobacteraceae	Ruegeria	Ruegeria lacuscaerulensis	downw	a/b/b				0.43566	0.295449	0.270258	0	0.14021	0.410884	0.0251918	0	0.165402	0.333789
Bacteria	Bacteroidetes	Flavobacteriia	Flavobacteriales	Flavobacteriaceae	Capnocytophaga	Capnocytophaga ochracea	downw	a/b/c				0.494049	0.297667	0.177391	0	0.196382	0	0.120276	0	0.316658	0.323035
Bacteria	Proteobacteria	Alphaproteobacteria	Rhodobacterales	Rhodobacteraceae	Sagittula	Sagittula stellata	downw	a/b/b				0.432576	0.262187	0.245227	0	0.170389	0.887504	0.0169598	0	0.187349	0.31333
Bacteria	Proteobacteria	Alphaproteobacteria	Rhodobacterales	Rhodobacteraceae	unclassified (derived from Rhodobacteraceae)	Rhodobacteraceae bacterium KLH11	downw	a/b/b				0.382204	0.274057	0.279327	0	0.108147	1.43183	-0.00526963	3.10908e-12	0.102878	0.311863
Bacteria	Bacteroidetes	Flavobacteriia	Flavobacteriales	unclassified (derived from Flavobacteriales)	unclassified (derived from Flavobacteriales)	Flavobacteria bacterium BAL38	downw	a/b/c				0.446145	0.292449	0.192627	0	0.153696	0	0.0998226	0	0.253518	0.310407
Bacteria	Bacteroidetes	Flavobacteriia	Flavobacteriales	Flavobacteriaceae	Psychroflexus	Psychroflexus torquis	downw	a/b/c				0.43052	0.286318	0.210765	0	0.144201	1.28548e-09	0.0755538	0	0.219755	0.309201
Bacteria	Proteobacteria	Gammaproteobacteria	Oceanospirillales	Hahellaceae	Hahella	Hahella chejuensis	upw	c/b/a				0.23068	0.378019	0.292386	0	-0.147339	3.41359e-09	0.0856326	8.06007e-06	-0.0617064	0.300361
Bacteria	Proteobacteria	Gammaproteobacteria	Alteromonadales	Colwelliaceae	Colwellia	Colwellia psychrerythraea	upw	b/a/a				0.178047	0.358844	0.338457	0	-0.180797	0.835079	0.020387	0	-0.16041	0.291782
Bacteria	Proteobacteria	Alphaproteobacteria	Rhodobacterales	Rhodobacteraceae	Phaeobacter	Phaeobacter gallaeciensis	downw	a/b/b				0.365551	0.250969	0.24559	0	0.114582	1.40957	0.00537913	0	0.119961	0.28737
Bacteria	Bacteroidetes	Cytophagia	Cytophagales	Flammeovirgaceae	Marivirga	Marivirga tractuosa	downw	a/b/c				0.423941	0.279275	0.141477	0	0.144666	0	0.137797	0	0.282463	0.281564
Bacteria	Proteobacteria	Alphaproteobacteria	Rhodobacterales	Rhodobacteraceae	Roseobacter	Roseobacter sp. CCS2	downw	a/b/b				0.316002	0.252404	0.249943	1.83726e-09	0.0635985	1.61249	0.00246084	4.99193e-06	0.0660593	0.272783
Bacteria	Bacteroidetes	Cytophagia	Cytophagales	Cytophagaceae	Cytophaga	Cytophaga hutchinsonii	downw	a/b/c				0.395363	0.251621	0.153811	0	0.143742	0	0.0978101	0	0.241552	0.266932
Bacteria	Proteobacteria	Gammaproteobacteria	unclassified (derived from Gammaproteobacteria)	unclassified (derived from Gammaproteobacteria)	unclassified (derived from Gammaproteobacteria)	gamma proteobacterium NOR5-3	downw	a/b/b				0.30161	0.250056	0.22854	1.85819e-06	0.0515547	0.525055	0.0215158	8.67656e-08	0.0730705	0.260069
Bacteria	Bacteroidetes	Flavobacteriia	unclassified (derived from Flavobacteriia)	unclassified (derived from Flavobacteriia)	unclassified (derived from Flavobacteriia)	Flavobacteria bacterium MS024-3C	downw	a/b/c				0.370074	0.224228	0.178842	0	0.145846	0.000348517	0.0453869	0	0.191233	0.257715
Bacteria	Proteobacteria	Gammaproteobacteria	Pseudomonadales	Pseudomonadaceae	Cellvibrio	Cellvibrio japonicus	transition	b/a/b				0.217727	0.338234	0.203147	0	-0.120507	0	0.135087	0.769359	0.0145804	0.253036
Bacteria	Planctomycetes	Planctomycetia	Planctomycetales	Planctomycetaceae	Pirellula	Pirellula staleyi	upw	c/b/a				0.151319	0.279014	0.322132	0	-0.127694	0.0123693	-0.0431188	0	-0.170813	0.250822
Bacteria	Proteobacteria	Alphaproteobacteria	Rhodobacterales	Rhodobacteraceae	Pelagibaca	Pelagibaca bermudensis	downw	a/b/c				0.341496	0.227098	0.182832	0	0.114398	0.00066861	0.0442662	0	0.158664	0.250475
	FROM HERE ON DATA IS NOT MANUALLY CURATED
Bacteria	Proteobacteria	Alphaproteobacteria	Rhizobiales	Phyllobacteriaceae	Parvibaculum	Parvibaculum lavamentivorans						0.218549	0.27797	0.244501	2.66028e-09	-0.0594208	0.0751882	0.0334687	0.176864	-0.0259521	0.247007
Bacteria	Proteobacteria	Alphaproteobacteria	Rhodobacterales	Rhodobacteraceae	Roseobacter	Roseobacter sp. SK209-2-6						0.295237	0.230881	0.206049	1.8519e-10	0.064356	0.260241	0.0248322	4.13699e-12	0.0891883	0.244056
Bacteria	Cyanobacteria	unclassified (derived from Cyanobacteria)	Chroococcales	unclassified (derived from Chroococcales)	Synechococcus	Synechococcus sp. CC9605						0.166122	0.326233	0.229628	0	-0.160111	3.63635e-14	0.0966052	4.42116e-08	-0.063506	0.240661
Bacteria	Bacteroidetes	Sphingobacteriia	Sphingobacteriales	Sphingobacteriaceae	Sphingobacterium	uncultured Sphingobacterium sp. EB080_L08E11						0.394951	0.232577	0.0845235	0	0.162375	0	0.148053	0	0.310428	0.237351
Bacteria	Proteobacteria	Gammaproteobacteria	Alteromonadales	Alteromonadaceae	Marinobacter	Marinobacter hydrocarbonoclasticus						0.187299	0.281362	0.238334	0	-0.094063	0.00596793	0.0430272	6.21096e-05	-0.0510358	0.235665
Bacteria	Proteobacteria	Alphaproteobacteria	Rhodobacterales	Rhodobacteraceae	Sulfitobacter	Sulfitobacter sp. NAS-14.1						0.321965	0.202575	0.180655	0	0.119389	0.33106	0.0219198	0	0.141309	0.235065
Bacteria	Proteobacteria	Alphaproteobacteria	Rhodobacterales	Rhodobacteraceae	Paracoccus	Paracoccus denitrificans						0.300582	0.226446	0.175214	8.02136e-14	0.0741365	2.13242e-05	0.051232	0	0.125369	0.234081
Bacteria	Proteobacteria	Gammaproteobacteria	Alteromonadales	unclassified (derived from Alteromonadales)	Teredinibacter	Teredinibacter turnerae						0.198195	0.300928	0.200607	0	-0.102733	0	0.100321	1.58742	-0.00241199	0.233243
Bacteria	Planctomycetes	Planctomycetia	Planctomycetales	Planctomycetaceae	Blastopirellula	Blastopirellula marina						0.156665	0.264796	0.272797	0	-0.108131	1.29916	-0.00800124	0	-0.116132	0.231419
Bacteria	Proteobacteria	Alphaproteobacteria	Rhodobacterales	Rhodobacteraceae	Ruegeria	Ruegeria sp. R11						0.327104	0.202184	0.163968	0	0.124921	0.00291257	0.0382155	0	0.163136	0.231086
Bacteria	Proteobacteria	Alphaproteobacteria	Rhodobacterales	Rhodobacteraceae	Citreicella	Citreicella sp. SE45						0.296676	0.20688	0.186097	0	0.0897964	0.430874	0.0207829	0	0.110579	0.229884
Bacteria	Proteobacteria	Gammaproteobacteria	Enterobacteriales	Enterobacteriaceae	Yersinia	Yersinia pestis						0.135488	0.281231	0.268444	0	-0.145743	1.00266	0.0127875	0	-0.132955	0.228388
Bacteria	Planctomycetes	Planctomycetia	Planctomycetales	Planctomycetaceae	Planctomyces	Planctomyces maris						0.136927	0.258534	0.276787	0	-0.121607	0.816791	-0.0182528	0	-0.13986	0.224083
Bacteria	Proteobacteria	Alphaproteobacteria	Rhodobacterales	unclassified (derived from Rhodobacterales)	unclassified (derived from Rhodobacterales)	Rhodobacterales bacterium Y4I						0.293592	0.196836	0.177753	0	0.0967564	0.52541	0.0190825	0	0.115839	0.222727
Bacteria	Proteobacteria	Gammaproteobacteria	Vibrionales	Vibrionaceae	Vibrio	Vibrio parahaemolyticus						0.162421	0.252012	0.223098	0	-0.0895909	0.144061	0.0289139	1.38473e-07	-0.0606771	0.212511
Bacteria	Proteobacteria	Alphaproteobacteria	Rhodobacterales	Rhodobacteraceae	Sulfitobacter	Sulfitobacter sp. EE-36						0.263164	0.192531	0.181381	1.65289e-14	0.0706326	1.25682	0.0111503	1.78006e-11	0.081783	0.212359
Bacteria	Bacteroidetes	Sphingobacteriia	Sphingobacteriales	Sphingobacteriaceae	Pedobacter	Pedobacter heparinus						0.320731	0.199575	0.115358	0	0.121156	0	0.0842168	0	0.205373	0.211888
Bacteria	Proteobacteria	Alphaproteobacteria	Rhodobacterales	Rhodobacteraceae	Oceanibulbus	Oceanibulbus indolifex						0.263164	0.182618	0.174126	0	0.0805462	1.17664	0.00849201	8.81116e-14	0.0890382	0.206636
Bacteria	Proteobacteria	Alphaproteobacteria	Rhodobacterales	Rhodobacteraceae	Roseovarius	Roseovarius sp. TM1035						0.271593	0.183661	0.154537	0	0.0879321	0.0413679	0.0291247	0	0.117057	0.203264
Bacteria	Bacteroidetes	Cytophagia	Cytophagales	Cyclobacteriaceae	Algoriphagus	Algoriphagus sp. PR1						0.2755	0.198792	0.133134	0	0.0767073	7.89694e-11	0.0656588	0	0.142366	0.202475
Bacteria	Actinobacteria	Actinobacteria (class)	Actinomycetales	Mycobacteriaceae	Mycobacterium	Mycobacterium tuberculosis						0.207242	0.221228	0.177753	0.55467	-0.0139867	0.000719101	0.043475	0.0500176	0.0294883	0.202074
Bacteria	Bacteroidetes	Cytophagia	Cytophagales	Cytophagaceae	Microscilla	Microscilla marina						0.273032	0.180791	0.145105	0	0.092241	0.00335902	0.0356868	0	0.127928	0.199643
Bacteria	Proteobacteria	Gammaproteobacteria	Enterobacteriales	Enterobacteriaceae	Salmonella	Salmonella enterica						0.135283	0.207793	0.250668	0	-0.0725102	0.00223543	-0.0428756	0	-0.115386	0.197915
Bacteria	Proteobacteria	Gammaproteobacteria	Oceanospirillales	Oceanospirillaceae	Marinomonas	Marinomonas sp. MWYL1						0.150908	0.236229	0.190087	0	-0.085321	0.000435423	0.0461418	0.00104658	-0.0391792	0.192408
Bacteria	Verrucomicrobia	Verrucomicrobiae	Verrucomicrobiales	Verrucomicrobia subdivision 3	Pedosphaera	Pedosphaera parvula						0.0838835	0.243012	0.24958	0	-0.159128	1.39224	-0.00656816	0	-0.165697	0.192159
Bacteria	Bacteroidetes	Flavobacteriia	Flavobacteriales	Flavobacteriaceae	Riemerella	Riemerella anatipestifer						0.283312	0.182618	0.105926	0	0.100695	0	0.0766912	0	0.177386	0.190619
Bacteria	Bacteroidetes	Sphingobacteriia	Sphingobacteriales	unclassified (derived from Sphingobacteriales)	Chitinophaga	Chitinophaga pinensis						0.282079	0.174009	0.11028	0	0.10807	6.55592e-12	0.063729	0	0.171799	0.188789
Bacteria	Proteobacteria	Alphaproteobacteria	unclassified (derived from Alphaproteobacteria)	unclassified (derived from Alphaproteobacteria)	unclassified (derived from Alphaproteobacteria)	alpha proteobacterium BAL199						0.149058	0.193183	0.218383	1.8696e-07	-0.0441258	0.202375	-0.0251992	2.41462e-10	-0.0693249	0.186875
Bacteria	Proteobacteria	Gammaproteobacteria	Pseudomonadales	Pseudomonadaceae	Pseudomonas	Pseudomonas putida						0.216082	0.185226	0.158527	0.00254043	0.0308557	0.0868802	0.0266996	7.62879e-07	0.0575553	0.186612
Bacteria	Proteobacteria	Alphaproteobacteria	Rhodobacterales	Rhodobacteraceae	Roseobacter	Roseobacter litoralis						0.236847	0.163443	0.145105	0	0.0734046	0.443201	0.0183381	0	0.0917428	0.181798
Eukaryota	Chlorophyta	Mamiellophyceae	Mamiellales	unclassified (derived from Mamiellales)	Micromonas	Micromonas sp. RCC299						0.0898458	0.220054	0.225638	0	-0.130209	1.37582	-0.00558354	0	-0.135792	0.178513
Bacteria	Proteobacteria	Alphaproteobacteria	Rhodobacterales	Rhodobacteraceae	Rhodobacter	Rhodobacter capsulatus						0.252884	0.156399	0.111005	0	0.096485	2.31134e-06	0.0453939	0	0.141879	0.173429
Bacteria	Proteobacteria	Betaproteobacteria	Methylophilales	unclassified (derived from Methylophilales)	unclassified (derived from Methylophilales)	Methylophilales bacterium HTCC2181						0.14659	0.169313	0.200245	0.0221601	-0.0227222	0.0314634	-0.0309318	1.28265e-06	-0.053654	0.172049
Bacteria	Proteobacteria	Gammaproteobacteria	Chromatiales	Chromatiaceae	Nitrosococcus	Nitrosococcus oceani						0.114723	0.177009	0.215843	0	-0.0622857	0.00298254	-0.0388346	0	-0.10112	0.169192
Eukaryota	unclassified (derived from Eukaryota)	Dinophyceae	Peridiniales	Peridiniaceae	Kryptoperidinium	Kryptoperidinium foliaceum						0.105677	0.15379	0.247404	1.46245e-11	-0.0481134	0	-0.0936134	0	-0.141727	0.168957
Bacteria	Proteobacteria	Alphaproteobacteria	Rhodobacterales	Rhodobacteraceae	Oceanicola	Oceanicola granulosus						0.211148	0.148833	0.144016	2.46069e-14	0.0623145	1.34914	0.00481697	1.04862e-09	0.0671314	0.167999
Eukaryota	unclassified (derived from Eukaryota)	Dinophyceae	Peridiniales	Peridiniaceae	Durinskia	Durinskia baltica						0.101976	0.156008	0.232893	1.26849e-14	-0.0540317	1.36363e-13	-0.0768854	0	-0.130917	0.163626
Bacteria	Bacteroidetes	Cytophagia	Cytophagales	Cytophagaceae	Spirosoma	Spirosoma linguale						0.213821	0.168139	0.106289	2.66512e-07	0.0456819	1.29879e-11	0.0618495	0	0.107531	0.16275
Bacteria	Planctomycetes	Planctomycetia	Planctomycetales	Planctomycetaceae	Planctomyces	Planctomyces brasiliensis						0.100126	0.175443	0.2075	0	-0.0753178	0.0266277	-0.0320563	0	-0.107374	0.161023
Eukaryota	Chlorophyta	Mamiellophyceae	Mamiellales	unclassified (derived from Mamiellales)	Micromonas	Micromonas pusilla						0.0842947	0.188748	0.209314	0	-0.104454	0.443981	-0.0205651	0	-0.125019	0.160786
Bacteria	Proteobacteria	Alphaproteobacteria	unclassified (derived from Alphaproteobacteria)	unclassified (derived from Alphaproteobacteria)	unclassified (derived from Alphaproteobacteria)	alpha proteobacterium HIMB114						0.138367	0.154573	0.188999	0.173036	-0.0162062	0.00621006	-0.0344261	2.9548e-06	-0.0506323	0.160646
Bacteria	Proteobacteria	Gammaproteobacteria	Oceanospirillales	Oceanospirillaceae	Neptuniibacter	Neptuniibacter caesariensis						0.115545	0.181444	0.18392	0	-0.0658983	1.5813	-0.00247652	2.26877e-12	-0.0683748	0.160303
Eukaryota	unclassified (derived from Eukaryota)	Pelagophyceae	unclassified (derived from Pelagophyceae)	unclassified (derived from Pelagophyceae)	Aureococcus	Aureococcus anophagefferens						0.111639	0.187444	0.180293	0	-0.075805	1.25354	0.00715139	8.34222e-13	-0.0686536	0.159792
Bacteria	Proteobacteria	Alphaproteobacteria	Rhizobiales	Bradyrhizobiaceae	Rhodopseudomonas	Rhodopseudomonas palustris						0.132199	0.161878	0.159978	0.000472922	-0.0296788	1.62076	0.00189957	0.0251006	-0.0277792	0.151351
Bacteria	Proteobacteria	Gammaproteobacteria	Oceanospirillales	Halomonadaceae	Chromohalobacter	Chromohalobacter salexigens						0.124797	0.173095	0.152723	3.48355e-10	-0.0482982	0.322933	0.0203728	0.0191548	-0.0279255	0.150205
Bacteria	Lentisphaerae	unclassified (derived from Lentisphaerae)	Lentisphaerales	Lentisphaeraceae	Lentisphaera	Lentisphaera araneosa						0.0964249	0.169182	0.18392	0	-0.0727573	0.833763	-0.014738	0	-0.0874953	0.149842
Bacteria	Bacteroidetes	Cytophagia	Cytophagales	Cytophagaceae	Dyadobacter	Dyadobacter fermentans						0.204363	0.149877	0.0946808	3.84075e-11	0.0544862	2.49173e-10	0.0551961	0	0.109682	0.14964
Bacteria	Proteobacteria	Alphaproteobacteria	Rhodobacterales	Hyphomonadaceae	Hyphomonas	Hyphomonas neptunium						0.115545	0.195662	0.133859	0	-0.0801164	1.22381e-09	0.0618027	0.216369	-0.0183137	0.148355
Bacteria	Proteobacteria	Gammaproteobacteria	Vibrionales	unclassified (derived from Vibrionales)	unclassified (derived from Vibrionales)	Vibrionales bacterium SWAT-3						0.0908738	0.148573	0.20496	0	-0.0576988	7.4368e-08	-0.0563879	0	-0.114087	0.148136
Bacteria	Verrucomicrobia	Opitutae	Puniceicoccales	Puniceicoccaceae	Coraliomargarita	Coraliomargarita akajimensis						0.146179	0.160182	0.134585	0.344639	-0.0140025	0.0687316	0.0255972	0.811412	0.0115947	0.146982
Bacteria	Proteobacteria	Alphaproteobacteria	Rhodobacterales	Rhodobacteraceae	Ruegeria	Silicibacter sp. TrichCH4B						0.185654	0.137876	0.114995	2.13523e-09	0.0477775	0.0885186	0.0228809	1.30988e-12	0.0706584	0.146175
Bacteria	Proteobacteria	Alphaproteobacteria	Rhodobacterales	Rhodobacteraceae	Roseibium	Roseibium sp. TrichSKD4						0.148235	0.137355	0.148007	0.625775	0.0108807	1.12056	-0.0106522	1.8216	0.000228455	0.144532
Bacteria	Proteobacteria	Alphaproteobacteria	Rhodobacterales	Rhodobacteraceae	Labrenzia	Labrenzia alexandrii						0.162833	0.130702	0.133859	8.9344e-05	0.0321306	1.48118	-0.00315702	0.0202175	0.0289735	0.142465
Bacteria	Proteobacteria	Alphaproteobacteria	Rhizobiales	Phyllobacteriaceae	Hoeflea	Hoeflea phototrophica						0.147207	0.13905	0.139301	0.935353	0.00815697	1.80961	-0.000250213	0.990843	0.00790675	0.141853
Bacteria	Proteobacteria	Gammaproteobacteria	Oceanospirillales	Alcanivoracaceae	Kangiella	Kangiella koreensis						0.110611	0.155486	0.15635	7.67311e-10	-0.0448748	1.7451	-0.000864426	2.89455e-06	-0.0457393	0.140816
Bacteria	Proteobacteria	Gammaproteobacteria	unclassified (derived from Gammaproteobacteria)	unclassified (derived from Gammaproteobacteria)	Reinekea	Reinekea blandensis						0.117601	0.158877	0.138212	4.8038e-08	-0.041276	0.257319	0.0206651	0.131349	-0.0206109	0.13823
Bacteria	Proteobacteria	Betaproteobacteria	Burkholderiales	Burkholderiaceae	Burkholderia	Burkholderia pseudomallei						0.0962193	0.119745	0.187185	0.00165629	-0.0235257	2.72726e-13	-0.0674401	0	-0.0909658	0.134383
Bacteria	Bacteroidetes	Sphingobacteriia	Sphingobacteriales	Sphingobacteriaceae	Sphingobacterium	Sphingobacterium spiritivorum						0.19655	0.11831	0.0812586	0	0.0782403	1.26847e-05	0.0370515	0	0.115292	0.13204
Bacteria	Verrucomicrobia	Spartobacteria	unclassified (derived from Spartobacteria)	unclassified (derived from Spartobacteria)	Chthoniobacter	Chthoniobacter flavus						0.0781268	0.163834	0.153811	0	-0.0857074	0.975161	0.0100231	0	-0.0756842	0.131924
Bacteria	Proteobacteria	Gammaproteobacteria	Alteromonadales	unclassified (derived from Alteromonadales)	unclassified (derived from Alteromonadales)	Alteromonadales bacterium TW-7						0.0516048	0.152225	0.190813	0	-0.10062	0.00114785	-0.0385878	0	-0.139208	0.131547
Bacteria	Proteobacteria	Alphaproteobacteria	Rhizobiales	Rhizobiaceae	Sinorhizobium	Sinorhizobium meliloti						0.127881	0.134615	0.132045	1.05425	-0.00673413	1.54122	0.00257002	1.34028	-0.00416411	0.131514
Bacteria	Proteobacteria	Gammaproteobacteria	Chromatiales	Ectothiorhodospiraceae	Thioalkalivibrio	Thioalkalivibrio sulfidophilus						0.101976	0.143616	0.143291	3.37516e-09	-0.0416398	1.80211	0.000324849	1.37251e-05	-0.0413149	0.129628
Eukaryota	Cnidaria	Anthozoa	Actiniaria	Edwardsiidae	Nematostella	Nematostella vectensis						0.172496	0.126658	0.0845235	2.32925e-09	0.0458373	6.64495e-07	0.0421349	0	0.0879722	0.127893
Bacteria	Proteobacteria	Gammaproteobacteria	Legionellales	Coxiellaceae	Coxiella	Coxiella burnetii						0.0814163	0.141529	0.153811	0	-0.0601124	0.971854	-0.0122823	0	-0.0723947	0.125585
Bacteria	Proteobacteria	Gammaproteobacteria	Oceanospirillales	Oceanospirillaceae	Bermanella	Bermanella marisrubri						0.0826499	0.154051	0.137487	0	-0.0714012	0.550771	0.0165643	7.23634e-11	-0.0548368	0.124729
Bacteria	Proteobacteria	Gammaproteobacteria	Pseudomonadales	Pseudomonadaceae	Pseudomonas	Pseudomonas mendocina						0.10506	0.141268	0.120074	5.71619e-07	-0.0362079	0.160506	0.0211937	0.357687	-0.0150142	0.122134
Bacteria	Planctomycetes	Planctomycetia	Planctomycetales	Planctomycetaceae	Planctomyces	Planctomyces limnophilus						0.0742204	0.147007	0.144742	0	-0.0727868	1.58223	0.00226527	0	-0.0705215	0.12199
Bacteria	Proteobacteria	Gammaproteobacteria	Pseudomonadales	Pseudomonadaceae	Pseudomonas	Pseudomonas fluorescens						0.107116	0.145572	0.112819	1.20553e-07	-0.0384565	0.00228299	0.0327535	1.16269	-0.005703	0.121836
Bacteria	Actinobacteria	Actinobacteria (class)	Actinomycetales	Propionibacteriaceae	Propionibacterium	Propionibacterium acnes						0.136722	0.123136	0.101573	0.280701	0.0135854	0.0892423	0.0215632	0.000402417	0.0351485	0.120477
Bacteria	Proteobacteria	Betaproteobacteria	Nitrosomonadales	Nitrosomonadaceae	Nitrosospira	Nitrosospira multiformis						0.064763	0.13592	0.160341	0	-0.0711567	0.0884973	-0.024421	0	-0.0955777	0.120341
Bacteria	Proteobacteria	Alphaproteobacteria	Rhizobiales	Rhizobiaceae	Agrobacterium	Agrobacterium tumefaciens						0.114517	0.120919	0.125153	1.05201	-0.00640159	1.37272	-0.00423383	0.817857	-0.0106354	0.120196
Bacteria	Proteobacteria	Alphaproteobacteria	Rhodobacterales	Rhodobacteraceae	Ahrensia	Ahrensia sp. R2A130						0.114106	0.121702	0.122976	0.90677	-0.00759543	1.67242	-0.00127461	1.05858	-0.00887004	0.119595
Bacteria	Bacteroidetes	Flavobacteriia	Flavobacteriales	Flavobacteriaceae	unclassified (derived from Flavobacteriaceae)	Flavobacteriaceae bacterium 3519-10						0.172907	0.112701	0.0714641	0	0.0602057	1.39397e-07	0.0412371	0	0.101443	0.119024
Bacteria	Proteobacteria	Gammaproteobacteria	Vibrionales	Vibrionaceae	Vibrio	Vibrio splendidus						0.090257	0.116093	0.144016	0.0002506	-0.0258357	0.0146495	-0.0279238	8.23494e-10	-0.0537595	0.116789
Bacteria	Proteobacteria	Alphaproteobacteria	Caulobacterales	Caulobacteraceae	Caulobacter	Caulobacter vibrioides						0.0910794	0.115962	0.137487	0.000491712	-0.0248829	0.119404	-0.0215245	1.63541e-07	-0.0464074	0.114843
Bacteria	Proteobacteria	Alphaproteobacteria	Rhodobacterales	Rhodobacteraceae	Labrenzia	Labrenzia aggregata						0.113078	0.114527	0.115721	1.51529	-0.00144915	1.67973	-0.00119364	1.48514	-0.00264279	0.114442
Bacteria	Proteobacteria	Gammaproteobacteria	Pseudomonadales	Moraxellaceae	Acinetobacter	Acinetobacter baumannii						0.0953969	0.128485	0.118623	2.02205e-06	-0.0330877	1.13733	0.00986147	0.0308881	-0.0232262	0.114168
Bacteria	Proteobacteria	Betaproteobacteria	unclassified (derived from Betaproteobacteria)	unclassified (derived from Betaproteobacteria)	unclassified (derived from Betaproteobacteria)	beta proteobacterium KB13						0.151319	0.0957438	0.0950436	0	0.0555754	1.74894	0.000700249	8.43114e-10	0.0562756	0.114036
Bacteria	Proteobacteria	Gammaproteobacteria	Oceanospirillales	Oceanospirillaceae	Marinomonas	Marinomonas sp. MED121						0.0820331	0.126919	0.130594	1.88048e-12	-0.0448862	1.43228	-0.00367496	7.84471e-09	-0.0485611	0.113182
Bacteria	Proteobacteria	Gammaproteobacteria	unclassified (derived from Gammaproteobacteria)	unclassified (derived from Gammaproteobacteria)	unclassified (derived from Gammaproteobacteria)	uncultured marine gamma proteobacterium EBAC31A08						0.139189	0.111658	0.0834352	0.000386359	0.0275313	0.00269664	0.0282225	1.32621e-10	0.0557538	0.111427
Bacteria	Cyanobacteria	unclassified (derived from Cyanobacteria)	Chroococcales	unclassified (derived from Chroococcales)	Synechococcus	Synechococcus sp. WH 8109						0.0805939	0.146616	0.0979457	0	-0.066022	5.43251e-08	0.0486702	0.127353	-0.0173518	0.108385
Bacteria	Proteobacteria	Alphaproteobacteria	Rhodobacterales	Rhodobacteraceae	Ketogulonicigenium	Ketogulonicigenium vulgare						0.148852	0.0966569	0.0765427	8.5227e-15	0.0521951	0.0583702	0.0201142	0	0.0723093	0.107351
Bacteria	Proteobacteria	Gammaproteobacteria	unclassified (derived from Gammaproteobacteria)	unclassified (derived from Gammaproteobacteria)	unclassified (derived from Gammaproteobacteria)	uncultured marine gamma proteobacterium EBAC20E09						0.116573	0.105918	0.0972202	0.48224	0.0106551	1.17562	0.00869809	0.118827	0.0193532	0.106571
Bacteria	Proteobacteria	Gammaproteobacteria	Oceanospirillales	Alcanivoracaceae	Alcanivorax	Alcanivorax sp. DG881						0.0890234	0.114658	0.115721	0.000255661	-0.0256344	1.7009	-0.0010632	0.00612463	-0.0266976	0.106467
Bacteria	unclassified (derived from Bacteria)	unclassified (derived from Bacteria)	unclassified (derived from Bacteria)	unclassified (derived from Bacteria)	unclassified (derived from Bacteria)	uncultured marine bacterium 578						0.0481096	0.101222	0.167596	0	-0.0531127	1.23966e-14	-0.0663736	0	-0.119486	0.105643
Bacteria	Bacteroidetes	Flavobacteriia	Flavobacteriales	Flavobacteriaceae	Chryseobacterium	Chryseobacterium gleum						0.16201	0.0939177	0.0591302	0	0.0680926	1.81939e-06	0.0347875	0	0.10288	0.105019
Archaea	Thaumarchaeota	unclassified (derived from Thaumarchaeota)	Cenarchaeales	Cenarchaeaceae	Cenarchaeum	Cenarchaeum symbiosum						0.0328955	0.101744	0.176665	0	-0.0688486	0	-0.0749209	0	-0.14377	0.103768
Bacteria	Proteobacteria	Gammaproteobacteria	Chromatiales	Ectothiorhodospiraceae	Alkalilimnicola	Alkalilimnicola ehrlichii						0.0826499	0.109179	0.116084	7.11023e-05	-0.0265294	1.16055	-0.00690449	0.000144277	-0.0334339	0.102638
Bacteria	Proteobacteria	Alphaproteobacteria	Rhizobiales	Brucellaceae	Brucella	Brucella abortus						0.0896402	0.104353	0.11028	0.0968436	-0.0147128	1.26727	-0.00592663	0.0589492	-0.0206394	0.101424
Bacteria	unclassified (derived from Bacteria)	unclassified (derived from Bacteria)	unclassified (derived from Bacteria)	unclassified (derived from Bacteria)	unclassified (derived from Bacteria)	uncultured marine bacterium EB0_49D07						0.10506	0.091048	0.10774	0.127739	0.014012	0.257193	-0.0166923	1.46673	-0.00268031	0.101283
Bacteria	Proteobacteria	Alphaproteobacteria	Rhodobacterales	Hyphomonadaceae	Maricaulis	Maricaulis maris						0.09992	0.115701	0.0870628	0.0866832	-0.0157813	0.00285079	0.0286385	0.446421	0.0128572	0.100895
Bacteria	Proteobacteria	Alphaproteobacteria	Rhodobacterales	Rhodobacteraceae	Rhodobacter	Rhodobacter sp. SW2						0.126853	0.0952221	0.0740034	4.68546e-06	0.0316311	0.0336798	0.0212187	1.48245e-10	0.0528498	0.0986929
Bacteria	Proteobacteria	Gammaproteobacteria	Alteromonadales	Idiomarinaceae	Idiomarina	Idiomarina loihiensis						0.0756596	0.11231	0.108103	2.73619e-09	-0.0366503	1.3499	0.00420686	0.000119624	-0.0324434	0.0986908
Bacteria	Bacteroidetes	Sphingobacteriia	Sphingobacteriales	Sphingobacteriaceae	Pedobacter	Pedobacter saltans						0.141451	0.0887	0.0642088	0	0.0527506	0.00353428	0.0244912	0	0.0772417	0.0981198
Bacteria	Proteobacteria	Gammaproteobacteria	Legionellales	Legionellaceae	Legionella	Legionella pneumophila						0.0851171	0.0974396	0.108103	0.208432	-0.0123225	0.915435	-0.0106634	0.0219905	-0.022986	0.0968865
Bacteria	Proteobacteria	Gammaproteobacteria	Alteromonadales	Pseudoalteromonadaceae	Pseudoalteromonas	Pseudoalteromonas tunicata						0.0674357	0.107484	0.113544	7.48203e-12	-0.0400478	1.2631	-0.00606089	2.20274e-09	-0.0461087	0.0961546
Bacteria	Bacteroidetes	Flavobacteriia	Flavobacteriales	Flavobacteriaceae	Capnocytophaga	Capnocytophaga gingivalis						0.14289	0.0873956	0.0565908	0	0.0554941	2.33558e-05	0.0308048	0	0.0862989	0.0956254
Bacteria	Proteobacteria	Gammaproteobacteria	Pseudomonadales	Pseudomonadaceae	Pseudomonas	Pseudomonas stutzeri						0.0816219	0.109571	0.0903277	2.16342e-05	-0.0279487	0.128266	0.0192429	0.881024	-0.00870577	0.0938401
Bacteria	Bacteroidetes	Sphingobacteriia	Sphingobacteriales	Sphingobacteriaceae	Mucilaginibacter	Mucilaginibacter paludis						0.13775	0.0867434	0.0562281	0	0.0510064	2.67235e-05	0.0305153	0	0.0815218	0.0935738
Bacteria	Cyanobacteria	unclassified (derived from Cyanobacteria)	Chroococcales	unclassified (derived from Chroococcales)	Synechococcus	Synechococcus sp. CC9311						0.078538	0.0947003	0.107377	0.0326942	-0.0161623	0.622118	-0.0126772	0.00109133	-0.0288395	0.0935386
Bacteria	Proteobacteria	Alphaproteobacteria	Sphingomonadales	Erythrobacteraceae	Erythrobacter	Erythrobacter litoralis						0.0968361	0.098744	0.0819842	1.42738	-0.00190791	0.217812	0.0167598	0.269242	0.0148519	0.0925214
Bacteria	Proteobacteria	Gammaproteobacteria	Methylococcales	Methylococcaceae	Methylococcus	Methylococcus capsulatus						0.0662022	0.113353	0.0979457	0	-0.0471512	0.42222	0.0154077	5.84325e-05	-0.0317435	0.0925004
Bacteria	Bacteroidetes	Flavobacteriia	Flavobacteriales	Flavobacteriaceae	Weeksella	Weeksella virosa						0.130348	0.0834824	0.0631205	1.07498e-13	0.046866	0.0255414	0.0203618	0	0.0672278	0.0923171
Bacteria	Proteobacteria	Alphaproteobacteria	Rhodospirillales	Rhodospirillaceae	Rhodospirillum	Rhodospirillum centenum						0.0756596	0.10631	0.0946808	9.3483e-07	-0.03065	0.770772	0.0116287	0.0598443	-0.0190212	0.0922167
Bacteria	Bacteroidetes	Cytophagia	Cytophagales	Cytophagaceae	Leadbetterella	Leadbetterella byssophila						0.129732	0.0817866	0.0569536	1.6655e-14	0.0479449	0.00143812	0.024833	0	0.072778	0.0894906
Bacteria	Proteobacteria	Alphaproteobacteria	Rhodobacterales	Rhodobacteraceae	Pseudovibrio	Pseudovibrio sp. JE062						0.0770988	0.0880478	0.101211	0.27778	-0.010949	0.556976	-0.0131627	0.00889144	-0.0241118	0.0887857
Bacteria	Firmicutes	Bacilli	Lactobacillales	Enterococcaceae	Enterococcus	Enterococcus faecalis						0.0384466	0.0783952	0.145467	0	-0.0399486	0	-0.0670723	0	-0.107021	0.0874364
Bacteria	unclassified (derived from Bacteria)	unclassified (derived from Bacteria)	unclassified (derived from Bacteria)	unclassified (derived from Bacteria)	unclassified (derived from Bacteria)	uncultured bacterium ARCTIC96BD-19						0.0380354	0.0889609	0.133859	0	-0.0509255	5.90474e-08	-0.0448982	0	-0.0958237	0.0869518
Bacteria	Proteobacteria	Alphaproteobacteria	Rhodospirillales	Rhodospirillaceae	Rhodospirillum	Rhodospirillum rubrum						0.0655854	0.109701	0.0848863	2.44232e-14	-0.0441157	0.0134525	0.0248148	0.0334536	-0.0193009	0.0867242
Bacteria	Proteobacteria	Gammaproteobacteria	Vibrionales	Vibrionaceae	Vibrio	Vibrio harveyi						0.0476984	0.0995266	0.105201	0	-0.0518282	1.27823	-0.00567429	0	-0.0575025	0.084142
Bacteria	Acidobacteria	Solibacteres	Solibacterales	Solibacteraceae	Candidatus Solibacter	Candidatus Solibacter usitatus						0.0602398	0.0958743	0.0946808	1.58706e-10	-0.0356344	1.66923	0.00119345	3.7515e-06	-0.034441	0.0835983
Bacteria	Bacteroidetes	Bacteroidia	Bacteroidales	Porphyromonadaceae	Parabacteroides	Parabacteroides distasonis						0.125414	0.0871347	0.0377272	3.22958e-09	0.0382793	0	0.0494075	0	0.0876868	0.0834253
Bacteria	unclassified (derived from Bacteria)	unclassified (derived from Bacteria)	unclassified (derived from Bacteria)	unclassified (derived from Bacteria)	unclassified (derived from Bacteria)	uncultured marine bacterium EB0_35D03						0.0423529	0.0777429	0.12479	1.93675e-13	-0.03539	1.01789e-09	-0.0470471	0	-0.0824371	0.0816286
Bacteria	Proteobacteria	Gammaproteobacteria	Chromatiales	Chromatiaceae	Allochromatium	Allochromatium vinosum						0.0680525	0.0823084	0.0939553	0.0516848	-0.0142559	0.654989	-0.0116469	0.00194537	-0.0259028	0.0814387
Bacteria	Proteobacteria	Gammaproteobacteria	Alteromonadales	Alteromonadaceae	Marinobacter	Marinobacter algicola						0.0641462	0.0928741	0.0859745	7.3193e-07	-0.0287279	1.067	0.00689959	0.0101865	-0.0218284	0.0809983
Bacteria	Proteobacteria	Gammaproteobacteria	Thiotrichales	Piscirickettsiaceae	Methylophaga	Methylophaga thiooxydans						0.061679	0.0802213	0.0954063	0.00255087	-0.0185423	0.289658	-0.015185	8.07858e-06	-0.0337273	0.0791022
Bacteria	Bacteroidetes	Sphingobacteriia	Sphingobacteriales	Sphingobacteriaceae	Pedobacter	Pedobacter sp. BAL39						0.110405	0.0712209	0.0526005	2.67936e-11	0.0391846	0.0270616	0.0186204	0	0.057805	0.0780756
Bacteria	unclassified (derived from Bacteria)	unclassified (derived from Bacteria)	unclassified (derived from Bacteria)	unclassified (derived from Bacteria)	unclassified (derived from Bacteria)	uncultured marine bacterium 562						0.0921073	0.0746124	0.0674737	0.0120376	0.017495	1.2233	0.00713867	0.00423	0.0246337	0.0780645
Bacteria	Cyanobacteria	unclassified (derived from Cyanobacteria)	Prochlorales	Prochlorococcaceae	Prochlorococcus	Prochlorococcus marinus						0.0672301	0.0796996	0.0870628	0.115784	-0.0124694	0.963163	-0.00736326	0.0301162	-0.0198327	0.0779975
Bacteria	Proteobacteria	Gammaproteobacteria	Thiotrichales	Piscirickettsiaceae	Thiomicrospira	Thiomicrospira crunogena						0.0538663	0.0949612	0.0845235	1.25874e-14	-0.0410948	0.843771	0.0104377	1.76975e-05	-0.0306571	0.0777837
Bacteria	Proteobacteria	Gammaproteobacteria	Alteromonadales	Psychromonadaceae	Psychromonas	Psychromonas ingrahamii						0.0635294	0.0841346	0.083798	0.000700553	-0.0206052	1.79933	0.000336598	0.0201739	-0.0202686	0.077154
Bacteria	Proteobacteria	Gammaproteobacteria	Alteromonadales	Shewanellaceae	Shewanella	Shewanella baltica						0.0600343	0.0871347	0.0841607	1.60058e-06	-0.0271005	1.44395	0.00297398	0.00234124	-0.0241265	0.0771099
Bacteria	Proteobacteria	Alphaproteobacteria	Rhizobiales	Bradyrhizobiaceae	Bradyrhizobium	Bradyrhizobium sp. BTAi1						0.0707253	0.0802213	0.0772683	0.388988	-0.00949605	1.42997	0.00295307	1.10375	-0.00654298	0.0760716
Bacteria	Proteobacteria	Gammaproteobacteria	Alteromonadales	Alteromonadaceae	Marinobacter	Marinobacter sp. ELB17						0.0596231	0.0873956	0.0783565	7.52361e-07	-0.0277725	1.03274	0.00903905	0.0304356	-0.0187335	0.0751251
Bacteria	Bacteroidetes	Flavobacteriia	Flavobacteriales	Flavobacteriaceae	Capnocytophaga	Capnocytophaga sputigena						0.109172	0.0684816	0.0438942	1.88257e-12	0.0406903	0.000263897	0.0245875	0	0.0652777	0.0738492
Bacteria	Proteobacteria	Gammaproteobacteria	Vibrionales	Vibrionaceae	Vibrio	Vibrio sp. MED222						0.0563335	0.0789169	0.083798	5.47442e-05	-0.0225834	1.24308	-0.00488105	0.000217035	-0.0274645	0.0730161
Bacteria	Verrucomicrobia	Verrucomicrobiae	Verrucomicrobiales	unclassified (derived from Verrucomicrobiales)	unclassified (derived from Verrucomicrobiales)	Verrucomicrobiae bacterium DG1235						0.0493432	0.0829606	0.0845235	4.84664e-11	-0.0336174	1.60915	-0.0015629	2.02118e-07	-0.0351803	0.0722758
Bacteria	Proteobacteria	Alphaproteobacteria	Sphingomonadales	Sphingomonadaceae	Sphingomonas	Sphingomonas wittichii						0.0614734	0.0772212	0.0779938	0.0151685	-0.0157478	1.72822	-0.000772597	0.0822066	-0.0165204	0.0722295
Bacteria	Proteobacteria	Gammaproteobacteria	Alteromonadales	Pseudoalteromonadaceae	Pseudoalteromonas	Pseudoalteromonas sp. SM9913						0.0431753	0.0855694	0.0874256	0	-0.0423941	1.5708	-0.00185617	4.26445e-12	-0.0442503	0.0720568
Bacteria	unclassified (derived from Bacteria)	unclassified (derived from Bacteria)	unclassified (derived from Bacteria)	unclassified (derived from Bacteria)	unclassified (derived from Bacteria)	uncultured bacterium HF0010_16H03						0.0783324	0.0669163	0.0674737	0.172828	0.011416	1.76078	-0.00055736	0.515613	0.0108587	0.0709075
Bacteria	Proteobacteria	Alphaproteobacteria	Rhizobiales	Rhizobiaceae	Sinorhizobium	Sinorhizobium medicae						0.0664078	0.0703078	0.0750917	1.05958	-0.00390005	1.28309	-0.00478389	0.75077	-0.00868394	0.0706024
Bacteria	Proteobacteria	Gammaproteobacteria	Thiotrichales	Francisellaceae	Francisella	Francisella tularensis						0.0672301	0.0744819	0.070013	0.718669	-0.00725178	1.26811	0.0044689	1.37868	-0.00278288	0.070575
Bacteria	Proteobacteria	Gammaproteobacteria	Pseudomonadales	Pseudomonadaceae	Pseudomonas	Pseudomonas savastanoi						0.048932	0.0746124	0.0827097	5.91615e-07	-0.0256803	1.09033	-0.00809732	5.89485e-07	-0.0337777	0.0687514
Bacteria	Firmicutes	Bacilli	Bacillales	Staphylococcaceae	Staphylococcus	Staphylococcus aureus						0.0596231	0.0962656	0.0493356	3.86615e-11	-0.0366425	1.64705e-12	0.04693	0.395907	0.0102875	0.0684081
Bacteria	Proteobacteria	Gammaproteobacteria	Alteromonadales	Shewanellaceae	Shewanella	Shewanella amazonensis						0.053044	0.0748732	0.0732779	6.28272e-05	-0.0218293	1.58982	0.00159536	0.00919663	-0.0202339	0.067065
Bacteria	Proteobacteria	Gammaproteobacteria	unclassified (derived from Gammaproteobacteria)	unclassified (derived from Gammaproteobacteria)	unclassified (derived from Gammaproteobacteria)	uncultured marine gamma proteobacterium EB000-45B06						0.0781268	0.0635249	0.0584046	0.031188	0.0146019	1.16504	0.00512021	0.0207604	0.0197221	0.0666854
Bacteria	Bacteroidetes	Bacteroidia	Bacteroidales	Bacteroidaceae	Bacteroides	Bacteroides vulgatus						0.0939577	0.0687425	0.0359134	2.76298e-05	0.0252152	2.1133e-08	0.0328291	0	0.0580443	0.0662045
Bacteria	Proteobacteria	Deltaproteobacteria	Myxococcales	Kofleriaceae	Haliangium	Haliangium ochraceum						0.0483152	0.0763081	0.0729151	3.67631e-08	-0.0279929	1.37069	0.00339298	0.000436122	-0.0245999	0.0658462
Bacteria	Proteobacteria	Betaproteobacteria	Burkholderiales	Burkholderiaceae	Burkholderia	Burkholderia mallei						0.0483152	0.0435674	0.105564	0.918914	0.00474788	0	-0.0619963	0	-0.0572484	0.0658154
Bacteria	Verrucomicrobia	Opitutae	unclassified (derived from Opitutae)	Opitutaceae	Opitutus	Opitutus terrae						0.0487264	0.0860912	0.062395	2.39371e-13	-0.0373648	0.00471773	0.0236962	0.130249	-0.0136686	0.0657375
Bacteria	unclassified (derived from Bacteria)	unclassified (derived from Bacteria)	unclassified (derived from Bacteria)	unclassified (derived from Bacteria)	unclassified (derived from Bacteria)	uncultured marine bacterium 439						0.0248772	0.0682207	0.100848	0	-0.0433435	1.87413e-05	-0.032627	0	-0.0759706	0.0646486
Bacteria	Proteobacteria	Gammaproteobacteria	Alteromonadales	Shewanellaceae	Shewanella	Shewanella woodyi						0.04996	0.0688729	0.0750917	0.000490547	-0.0189129	1.06082	-0.00621874	0.000392842	-0.0251317	0.0646415
Bacteria	Proteobacteria	Deltaproteobacteria	Myxococcales	Nannocystaceae	Plesiocystis	Plesiocystis pacifica						0.0522216	0.0701774	0.068562	0.00141456	-0.0179558	1.58289	0.00161538	0.0528098	-0.0163404	0.0636536
Bacteria	Proteobacteria	Gammaproteobacteria	Chromatiales	Chromatiaceae	Nitrosococcus	Nitrosococcus halophilus						0.047904	0.0688729	0.0736406	5.64067e-05	-0.0209689	1.27909	-0.00476769	0.000190825	-0.0257366	0.0634725
Bacteria	Proteobacteria	Alphaproteobacteria	Rhizobiales	Phyllobacteriaceae	Chelativorans	Chelativorans sp. BNC1						0.0553055	0.0639162	0.0711013	0.368473	-0.00861066	1.15364	-0.00718512	0.0799322	-0.0157958	0.063441
Eukaryota	Bacillariophyta	Coscinodiscophyceae	unclassified (derived from Coscinodiscophyceae)	Thalassiosiraceae	Thalassiosira	Thalassiosira oceanica						0.0462593	0.0603943	0.0827097	0.0120997	-0.014135	0.00576708	-0.0223154	2.8586e-08	-0.0364504	0.0631211
Bacteria	Proteobacteria	Gammaproteobacteria	Pasteurellales	Pasteurellaceae	Haemophilus	Haemophilus influenzae						0.0380354	0.0696556	0.0816214	5.62543e-12	-0.0316202	0.540353	-0.0119658	7.35351e-13	-0.043586	0.0631041
Bacteria	Proteobacteria	Gammaproteobacteria	Pseudomonadales	Pseudomonadaceae	Pseudomonas	Pseudomonas syringae group genomosp. 3						0.0491376	0.0679599	0.0721896	0.000471839	-0.0188222	1.2947	-0.00422973	0.00128203	-0.023052	0.0630957
Bacteria	Bacteroidetes	unclassified (derived from Bacteroidetes)	Bacteroidetes Order II. Incertae sedis	Rhodothermaceae	Rhodothermus	Rhodothermus marinus						0.0690805	0.0710904	0.0489728	1.36401	-0.00200994	0.00289231	0.0221176	0.00818605	0.0201077	0.0630479
Bacteria	Proteobacteria	Alphaproteobacteria	Sphingomonadales	Sphingomonadaceae	Novosphingobium	Novosphingobium aromaticivorans						0.0641462	0.0594812	0.0613067	1.05465	0.004665	1.54106	-0.00182556	1.35586	0.00283945	0.0616447
Bacteria	Proteobacteria	Gammaproteobacteria	Alteromonadales	Ferrimonadaceae	Ferrimonas	Ferrimonas balearica						0.0491376	0.072134	0.0602185	1.01812e-05	-0.0229964	0.466891	0.0119155	0.304361	-0.0110808	0.0604967
Bacteria	unclassified (derived from Bacteria)	unclassified (derived from Bacteria)	unclassified (derived from Bacteria)	unclassified (derived from Bacteria)	unclassified (derived from Bacteria)	uncultured bacterium						0.060651	0.0551766	0.0652971	0.879026	0.00547442	0.609625	-0.0101205	1.11855	-0.00464608	0.0603749
Bacteria	Bacteroidetes	Bacteroidia	Bacteroidales	Porphyromonadaceae	Paludibacter	Paludibacter propionicigenes						0.0851171	0.0572637	0.0384527	2.61776e-07	0.0278534	0.00572924	0.0188109	2.52065e-13	0.0466643	0.0602778
Bacteria	Proteobacteria	Alphaproteobacteria	Sphingomonadales	Erythrobacteraceae	Erythrobacter	Erythrobacter sp. NAP1						0.0618846	0.0605247	0.0580419	1.46489	0.00135991	1.45125	0.00248283	1.19453	0.00384274	0.0601504
Bacteria	Proteobacteria	Betaproteobacteria	Methylophilales	Methylophilaceae	Methylobacillus	Methylobacillus flagellatus						0.0460537	0.0603943	0.0725524	0.0103157	-0.0143406	0.417754	-0.0121581	8.33493e-05	-0.0264987	0.0596668
Bacteria	Proteobacteria	Gammaproteobacteria	Methylococcales	Methylococcaceae	Methylobacter	Methylobacter tundripaludum						0.0444089	0.0641771	0.0703758	9.19774e-05	-0.0197682	1.02981	-0.00619872	9.00551e-05	-0.0259669	0.0596539
Bacteria	Proteobacteria	Gammaproteobacteria	unclassified (derived from Gammaproteobacteria)	unclassified (derived from Gammaproteobacteria)	unclassified (derived from Gammaproteobacteria)	gamma proteobacterium HTCC5015						0.0370074	0.0680903	0.0732779	7.36542e-12	-0.0310829	1.21082	-0.00518758	1.23921e-09	-0.0362705	0.0594585
Bacteria	Proteobacteria	Alphaproteobacteria	Sphingomonadales	Sphingomonadaceae	Sphingopyxis	Sphingopyxis alaskensis						0.0629126	0.0592203	0.0540515	1.05846	0.00369231	1.11856	0.0051688	0.596808	0.0088611	0.0587281
Bacteria	Proteobacteria	Alphaproteobacteria	unclassified (derived from Alphaproteobacteria)	unclassified (derived from Alphaproteobacteria)	unclassified (derived from Alphaproteobacteria)	uncultured alpha proteobacterium EB080_L58F04						0.0690805	0.0596116	0.0464335	0.297612	0.00946889	0.195216	0.0131781	0.00152589	0.022647	0.0583752
Bacteria	Proteobacteria	Alphaproteobacteria	Rhizobiales	Phyllobacteriaceae	Mesorhizobium	Mesorhizobium opportunistum						0.0610622	0.0517852	0.0616695	0.249824	0.00927708	0.59903	-0.00988435	1.76304	-0.000607266	0.0581723
Bacteria	Proteobacteria	Gammaproteobacteria	Chromatiales	Ectothiorhodospiraceae	Thioalkalivibrio	Thioalkalivibrio sp. K90mix						0.0493432	0.0566115	0.0663854	0.514943	-0.00726826	0.653141	-0.00977393	0.0318244	-0.0170422	0.0574467
Bacteria	Proteobacteria	Gammaproteobacteria	Alteromonadales	Alteromonadaceae	Marinobacter	Marinobacter adhaerens						0.0355682	0.0639162	0.0725524	1.94637e-10	-0.0283479	0.930946	-0.00863617	3.14035e-10	-0.0369841	0.0573456
Bacteria	Proteobacteria	Alphaproteobacteria	Caulobacterales	Caulobacteraceae	Phenylobacterium	Phenylobacterium zucineum						0.0573615	0.0593507	0.054777	1.33245	-0.00198925	1.23905	0.00457371	1.3704	0.00258447	0.0571631
Bacteria	Proteobacteria	Gammaproteobacteria	Chromatiales	Ectothiorhodospiraceae	Halorhodospira	Halorhodospira halophila						0.0557167	0.0554375	0.0591302	1.7046	0.000279214	1.32647	-0.00369266	1.24941	-0.00341345	0.0567615
Bacteria	unclassified (derived from Bacteria)	unclassified (derived from Bacteria)	unclassified (derived from Bacteria)	unclassified (derived from Bacteria)	unclassified (derived from Bacteria)	uncultured marine bacterium 560						0.0283724	0.0581768	0.0819842	3.15583e-13	-0.0298044	0.00199828	-0.0238074	0	-0.0536118	0.0561778
Bacteria	Proteobacteria	Alphaproteobacteria	Rhizobiales	Rhizobiaceae	Rhizobium	Rhizobium etli						0.0534552	0.0579159	0.0562281	1.05196	-0.00446073	1.55176	0.00168781	1.34575	-0.00277292	0.0558664
Bacteria	unclassified (derived from Bacteria)	unclassified (derived from Bacteria)	unclassified (derived from Bacteria)	unclassified (derived from Bacteria)	unclassified (derived from Bacteria)	uncultured marine bacterium 443						0.0838835	0.0480024	0.0355507	4.13925e-13	0.0358811	0.137169	0.0124517	8.5898e-15	0.0483328	0.0558122
Bacteria	unclassified (derived from Bacteria)	unclassified (derived from Bacteria)	unclassified (derived from Bacteria)	unclassified (derived from Bacteria)	unclassified (derived from Bacteria)	uncultured marine bacterium EB0_50A10						0.064763	0.0481328	0.0544143	0.00207579	0.0166302	1.15068	-0.00628147	0.443936	0.0103487	0.05577
Bacteria	Proteobacteria	Gammaproteobacteria	Vibrionales	Vibrionaceae	Aliivibrio	Aliivibrio fischeri						0.0439977	0.060916	0.0613067	0.00110847	-0.0169183	1.79011	-0.000390704	0.0183907	-0.017309	0.0554068
Bacteria	Proteobacteria	Alphaproteobacteria	Rhizobiales	Rhizobiaceae	Sinorhizobium	Sinorhizobium fredii						0.0542775	0.0498285	0.060944	1.02146	0.00444901	0.417682	-0.0111154	0.976112	-0.00666644	0.0550167
Eukaryota	unclassified (derived from Eukaryota)	unclassified (derived from Eukaryota)	Dictyosteliida	unclassified (derived from Dictyosteliida)	Dictyostelium	Dictyostelium discoideum						0.0279612	0.056481	0.0805331	2.05015e-12	-0.0285199	0.00138942	-0.0240521	0	-0.052572	0.0549918
Bacteria	Proteobacteria	Betaproteobacteria	Nitrosomonadales	Nitrosomonadaceae	Nitrosomonas	Nitrosomonas sp. AL212						0.0279612	0.0622204	0.0740034	0	-0.0342593	0.486832	-0.011783	0	-0.0460422	0.0547283
Bacteria	unclassified (derived from Bacteria)	unclassified (derived from Bacteria)	unclassified (derived from Bacteria)	unclassified (derived from Bacteria)	unclassified (derived from Bacteria)	uncultured marine bacterium 441						0.0205597	0.0567419	0.0867001	0	-0.0361822	1.95293e-05	-0.0299581	0	-0.0661404	0.0546672
Bacteria	Proteobacteria	Deltaproteobacteria	Myxococcales	Myxococcaceae	Myxococcus	Myxococcus xanthus						0.0526328	0.06209	0.0478846	0.245528	-0.00945724	0.138723	0.0142055	1.00325	0.00474821	0.0542024
Bacteria	Proteobacteria	Alphaproteobacteria	Rhizobiales	Brucellaceae	Brucella	Brucella melitensis						0.0493432	0.0592203	0.053326	0.178478	-0.00987708	1.00945	0.00589432	1.16211	-0.00398276	0.0539632
Bacteria	Proteobacteria	Alphaproteobacteria	Rhodobacterales	Hyphomonadaceae	Oceanicaulis	Oceanicaulis sp. HTCC2633						0.0446145	0.0679599	0.0489728	2.52622e-06	-0.0233454	0.0164483	0.018987	1.0415	-0.00435834	0.0538491
Bacteria	Planctomycetes	Planctomycetia	Planctomycetales	Planctomycetaceae	Isosphaera	Isosphaera pallida						0.0359794	0.0640466	0.0613067	3.48797e-10	-0.0280672	1.42443	0.00273988	2.38151e-05	-0.0253273	0.0537776
Bacteria	Proteobacteria	Gammaproteobacteria	Alteromonadales	Shewanellaceae	Shewanella	Shewanella frigidimarina						0.0322787	0.0611769	0.0678365	1.56281e-11	-0.0288982	1.25286	-0.00665953	3.11409e-10	-0.0355578	0.053764
Bacteria	Proteobacteria	Alphaproteobacteria	Rhizobiales	Brucellaceae	Brucella	Brucella suis						0.0497544	0.0495677	0.0584046	1.72602	0.000186762	0.706137	-0.00883699	0.618799	-0.00865023	0.0525756
Bacteria	Proteobacteria	Gammaproteobacteria	Pseudomonadales	Pseudomonadaceae	Azotobacter	Azotobacter vinelandii						0.0450257	0.0662641	0.045708	2.52024e-05	-0.0212384	0.00486705	0.0205561	1.73669	-0.000682295	0.0523326
Bacteria	Proteobacteria	Betaproteobacteria	Burkholderiales	Alcaligenaceae	Achromobacter	Achromobacter xylosoxidans						0.0446145	0.0547853	0.0562281	0.122671	-0.0101708	1.58515	-0.00144278	0.225732	-0.0116136	0.051876
Bacteria	Proteobacteria	Deltaproteobacteria	Desulfuromonadales	Geobacteraceae	Geobacter	Geobacter sulfurreducens						0.0322787	0.0623509	0.0605812	2.54173e-12	-0.0300722	1.54916	0.00176967	5.7873e-07	-0.0283025	0.0517369
Bacteria	Proteobacteria	Alphaproteobacteria	Rhodobacterales	Hyphomonadaceae	Hirschia	Hirschia baltica						0.0487264	0.0489154	0.0558653	1.72581	-0.000189016	1.05414	-0.00694987	0.812825	-0.00713888	0.0511691
Bacteria	Proteobacteria	Gammaproteobacteria	Vibrionales	Vibrionaceae	Vibrio	Vibrio vulnificus						0.0347459	0.0551766	0.0616695	4.66324e-06	-0.0204308	1.20751	-0.00649288	4.45138e-06	-0.0269237	0.0505307
Bacteria	Proteobacteria	Alphaproteobacteria	Rhizobiales	Rhizobiaceae	Rhizobium	Rhizobium leguminosarum						0.0503712	0.0495677	0.0500611	1.56677	0.000803552	1.76295	-0.000493473	1.82272	0.00031008	0.05
Bacteria	Firmicutes	Bacilli	Bacillales	Bacillaceae	Bacillus	Bacillus cereus						0.0507824	0.0537418	0.0453452	1.17254	-0.00295937	0.742751	0.00839655	1.08436	0.00543718	0.0499565
Bacteria	Proteobacteria	Gammaproteobacteria	Alteromonadales	Idiomarinaceae	Idiomarina	Idiomarina baltica						0.0409138	0.0572637	0.0482473	0.0011314	-0.0163499	0.679147	0.00901637	0.665704	-0.00733356	0.0488083
Bacteria	Proteobacteria	Gammaproteobacteria	Pasteurellales	Pasteurellaceae	Actinobacillus	Actinobacillus pleuropneumoniae						0.037213	0.0521765	0.0562281	0.00211963	-0.0149635	1.24004	-0.0040516	0.00312004	-0.0190151	0.0485392
Bacteria	Proteobacteria	Gammaproteobacteria	Chromatiales	Ectothiorhodospiraceae	Nitrococcus	Nitrococcus mobilis						0.0407082	0.05322	0.0504239	0.0218966	-0.0125118	1.36927	0.00279612	0.349392	-0.00971573	0.0481174
Bacteria	Bacteroidetes	Bacteroidia	Bacteroidales	Porphyromonadaceae	Porphyromonas	Porphyromonas gingivalis						0.0686693	0.0474806	0.0275699	3.09153e-05	0.0211887	0.000340808	0.0199107	2.74777e-13	0.0410994	0.0479066
Bacteria	Proteobacteria	Alphaproteobacteria	Rhodospirillales	Acetobacteraceae	Acidiphilium	Acidiphilium cryptum						0.0368018	0.0551766	0.0511494	7.58702e-05	-0.0183748	1.24072	0.00402721	0.043498	-0.0143476	0.0477093
Bacteria	unclassified (derived from Bacteria)	unclassified (derived from Bacteria)	unclassified (derived from Bacteria)	unclassified (derived from Bacteria)	unclassified (derived from Bacteria)	uncultured marine bacterium EB0_39H12						0.0423529	0.0380888	0.0620323	0.967888	0.0042641	5.50146e-05	-0.0239434	0.00414264	-0.0196793	0.0474913
Bacteria	Proteobacteria	Gammaproteobacteria	Xanthomonadales	Xanthomonadaceae	Xylella	Xylella fastidiosa						0.0355682	0.0485241	0.0565908	0.00884302	-0.0129559	0.827993	-0.00806671	0.00060268	-0.0210226	0.0468944
Bacteria	Bacteroidetes	unclassified (derived from Bacteroidetes)	Bacteroidetes Order II. Incertae sedis	Rhodothermaceae	Salinibacter	Salinibacter ruber						0.0505768	0.0563506	0.0337368	0.76694	-0.00577379	0.000155573	0.0226137	0.00921966	0.01684	0.0468881
Bacteria	Proteobacteria	unclassified (derived from Proteobacteria)	unclassified (derived from Proteobacteria)	unclassified (derived from Proteobacteria)	unclassified (derived from Proteobacteria)	uncultured marine proteobacterium						0.0643518	0.0446109	0.0261188	7.38277e-05	0.0197409	0.000787562	0.018492	3.1025e-12	0.0382329	0.0450272
Bacteria	Proteobacteria	Betaproteobacteria	Nitrosomonadales	Nitrosomonadaceae	Nitrosomonas	Nitrosomonas eutropha						0.0232324	0.0477415	0.0638461	6.3143e-11	-0.024509	0.051084	-0.0161046	0	-0.0406136	0.04494
Bacteria	Proteobacteria	Gammaproteobacteria	Alteromonadales	Moritellaceae	Moritella	Moritella sp. PE36						0.0349514	0.0477415	0.0518749	0.0092954	-0.01279	1.26509	-0.00413346	0.00847139	-0.0169235	0.044856
Bacteria	Proteobacteria	unclassified (derived from Proteobacteria)	unclassified (derived from Proteobacteria)	unclassified (derived from Proteobacteria)	Magnetococcus	Magnetococcus sp. MC-1						0.0333067	0.0502199	0.0500611	0.000155996	-0.0169132	1.79665	0.000158733	0.00755024	-0.0167545	0.0445292
Bacteria	Proteobacteria	Betaproteobacteria	Burkholderiales	Burkholderiaceae	Cupriavidus	Cupriavidus pinatubonensis						0.0396802	0.0436978	0.0500611	1.02102	-0.00401763	1.09187	-0.00636333	0.279066	-0.010381	0.0444797
Bacteria	Proteobacteria	Gammaproteobacteria	Alteromonadales	Shewanellaceae	Shewanella	Shewanella loihica						0.0349514	0.0494372	0.0486101	0.00224986	-0.0144858	1.68879	0.000827133	0.0515607	-0.0136586	0.0443329
Eukaryota	unclassified (derived from Eukaryota)	unclassified (derived from Eukaryota)	Choanoflagellida	Codonosigidae	Monosiga	Monosiga brevicollis						0.0581839	0.0362627	0.0384527	7.44213e-07	0.0219212	1.42057	-0.0021901	0.00307101	0.0197311	0.0442998
Bacteria	Proteobacteria	Gammaproteobacteria	Alteromonadales	Shewanellaceae	Shewanella	Shewanella pealeana						0.0341291	0.0503503	0.0478846	0.000381147	-0.0162212	1.42216	0.00246575	0.0458488	-0.0137555	0.0441213
Bacteria	Proteobacteria	Gammaproteobacteria	Alteromonadales	Shewanellaceae	Shewanella	Shewanella sediminis						0.0320731	0.0594812	0.0402666	1.3595e-10	-0.0274081	0.0056776	0.0192146	0.421545	-0.00819346	0.0439403
Eukaryota	Chlorophyta	Chlorophyceae	Chlamydomonadales	Volvocaceae	Volvox	Volvox carteri						0.0427641	0.0436978	0.0453452	1.52269	-0.000933674	1.5343	-0.00164742	1.33322	-0.0025811	0.0439357
Bacteria	unclassified (derived from Bacteria)	unclassified (derived from Bacteria)	unclassified (derived from Bacteria)	unclassified (derived from Bacteria)	unclassified (derived from Bacteria)	uncultured marine bacterium HF10_45G01						0.0341291	0.0438282	0.0536887	0.0794678	-0.00969918	0.503819	-0.0098605	0.00132058	-0.0195597	0.043882
Bacteria	Spirochaetes	Spirochaetia	Spirochaetales	Leptospiraceae	Leptospira	Leptospira interrogans						0.0310451	0.0412194	0.0587674	0.043087	-0.0101743	0.0124257	-0.017548	6.44783e-07	-0.0277223	0.0436773
Bacteria	Proteobacteria	Betaproteobacteria	Rhodocyclales	Rhodocyclaceae	Dechloromonas	Dechloromonas aromatica						0.0411194	0.0429152	0.0467963	1.30599	-0.0017958	1.27486	-0.00388112	1.01837	-0.00567692	0.0436103
Archaea	Thaumarchaeota	unclassified (derived from Thaumarchaeota)	unclassified (derived from Thaumarchaeota)	unclassified (derived from Thaumarchaeota)	unclassified (derived from Thaumarchaeota)	uncultured crenarchaeote 74A4						0.013775	0.0464371	0.0703758	0	-0.0326621	0.00033974	-0.0239387	0	-0.0566008	0.0435293
Bacteria	Proteobacteria	Betaproteobacteria	Hydrogenophilales	Hydrogenophilaceae	Thiobacillus	Thiobacillus denitrificans						0.0324843	0.0551766	0.0428059	1.27811e-07	-0.0226923	0.224276	0.0123707	0.200166	-0.0103216	0.0434889
Eukaryota	Chlorophyta	Trebouxiophyceae	Chlorellales	Chlorellaceae	Chlorella	Chlorella variabilis						0.0378298	0.0365235	0.0551398	1.4135	0.00130627	0.00314683	-0.0186163	0.00949513	-0.01731	0.0431644
Bacteria	Cyanobacteria	unclassified (derived from Cyanobacteria)	Chroococcales	unclassified (derived from Chroococcales)	Synechococcus	Synechococcus sp. CC9902						0.0357738	0.049959	0.0431687	0.00331229	-0.0141851	1.0154	0.00679032	0.58783	-0.00739482	0.0429672
Archaea	Thaumarchaeota	unclassified (derived from Thaumarchaeota)	unclassified (derived from Thaumarchaeota)	unclassified (derived from Thaumarchaeota)	unclassified (derived from Thaumarchaeota)	uncultured marine crenarchaeote HF4000_APKG6D9						0.0170645	0.0404368	0.0711013	2.86637e-12	-0.0233722	1.65899e-07	-0.0306645	0	-0.0540368	0.0428675
Bacteria	Firmicutes	Clostridia	Clostridiales	Clostridiaceae	Clostridium	Clostridium botulinum						0.0353626	0.0386106	0.0544143	1.18277	-0.00324795	0.0265493	-0.0158037	0.0023082	-0.0190516	0.0427958
Bacteria	Proteobacteria	Alphaproteobacteria	Rhizobiales	Phyllobacteriaceae	Mesorhizobium	Mesorhizobium ciceri						0.0396802	0.0483937	0.0402666	0.197884	-0.00871351	0.70794	0.00812712	1.75354	-0.000586384	0.0427801
Bacteria	Proteobacteria	Gammaproteobacteria	Vibrionales	Vibrionaceae	unclassified (derived from Vibrionaceae)	Grimontia hollisae						0.0326899	0.0482632	0.0460707	0.00052373	-0.0155734	1.45589	0.00219249	0.0484196	-0.0133809	0.0423413
Bacteria	Proteobacteria	Deltaproteobacteria	Desulfobacterales	Desulfobacteraceae	Desulfatibacillum	Desulfatibacillum alkenivorans						0.0306339	0.0433065	0.0500611	0.0054234	-0.0126726	1.03606	-0.00675465	0.000741983	-0.0194272	0.0413338
Bacteria	Verrucomicrobia	Verrucomicrobiae	Verrucomicrobiales	Verrucomicrobiaceae	Akkermansia	Akkermansia muciniphila						0.0296059	0.0556984	0.0384527	2.59915e-10	-0.0260925	0.0147781	0.0172456	0.296663	-0.00884682	0.0412524
Bacteria	Proteobacteria	Betaproteobacteria	Burkholderiales	Comamonadaceae	Variovorax	Variovorax paradoxus						0.0333067	0.0469588	0.0431687	0.00359374	-0.0136522	1.29541	0.00379018	0.252771	-0.00986198	0.0411447
unclassified sequences	unclassified (derived from unclassified sequences)	unclassified (derived from unclassified sequences)	unclassified (derived from unclassified sequences)	unclassified (derived from unclassified sequences)	unclassified (derived from unclassified sequences)	uncultured organism MedDCM-OCT-S04-C478						0.0437921	0.0337843	0.045708	0.0592664	0.0100078	0.132553	-0.0119237	1.45654	-0.00191588	0.0410948
Bacteria	unclassified (derived from Bacteria)	unclassified (derived from Bacteria)	unclassified (derived from Bacteria)	unclassified (derived from Bacteria)	unclassified (derived from Bacteria)	uncultured marine bacterium EB80_69G07						0.0304283	0.0397846	0.0511494	0.0721529	-0.00935624	0.257388	-0.0113648	0.000257217	-0.0207211	0.0404541
Bacteria	Proteobacteria	Gammaproteobacteria	Xanthomonadales	Xanthomonadaceae	Stenotrophomonas	Stenotrophomonas maltophilia						0.0567447	0.0378279	0.0257561	3.89638e-05	0.0189168	0.0699004	0.0120719	7.83934e-09	0.0309886	0.0401096
unclassified sequences	unclassified (derived from unclassified sequences)	unclassified (derived from unclassified sequences)	unclassified (derived from unclassified sequences)	unclassified (derived from unclassified sequences)	unclassified (derived from unclassified sequences)	uncultured marine microorganism HF4000_009A22						0.0316619	0.038741	0.0486101	0.299938	-0.00707913	0.417506	-0.00986904	0.00519784	-0.0169482	0.039671
Bacteria	Proteobacteria	Gammaproteobacteria	Thiotrichales	Thiotrichaceae	Beggiatoa	Beggiatoa sp. PS						0.0287835	0.0404368	0.0496984	0.00986009	-0.0116532	0.537608	-0.00926159	0.000148102	-0.0209148	0.0396396
Bacteria	Proteobacteria	unclassified (derived from Proteobacteria)	unclassified (derived from Proteobacteria)	unclassified (derived from Proteobacteria)	unclassified (derived from Proteobacteria)	uncultured marine proteobacterium ANT8C10						0.0415305	0.0358713	0.0413548	0.642695	0.00565922	1.15091	-0.00548352	1.80053	0.000175702	0.0395856
Bacteria	unclassified (derived from Bacteria)	unclassified (derived from Bacteria)	unclassified (derived from Bacteria)	unclassified (derived from Bacteria)	unclassified (derived from Bacteria)	uncultured marine bacterium MedDCM-OCT-S08-C1068						0.0345403	0.0363931	0.047159	1.26952	-0.00185284	0.260964	-0.0107659	0.0847278	-0.0126188	0.0393641
Bacteria	Proteobacteria	Betaproteobacteria	Gallionellales	Gallionellaceae	Sideroxydans	Sideroxydans lithotrophicus						0.0318675	0.0396541	0.0464335	0.208636	-0.00778663	0.953816	-0.00677939	0.023389	-0.014566	0.0393184
Bacteria	Proteobacteria	Alphaproteobacteria	Rhizobiales	Aurantimonadaceae	Aurantimonas	Aurantimonas manganoxydans						0.0345403	0.0405672	0.0428059	0.54482	-0.00602696	1.42301	-0.00223868	0.451905	-0.00826563	0.0393045
Bacteria	Proteobacteria	Gammaproteobacteria	Vibrionales	Vibrionaceae	Vibrio	Vibrio alginolyticus						0.0250828	0.0466979	0.0453452	2.02323e-08	-0.0216151	1.58396	0.00135272	9.14117e-05	-0.0202624	0.039042
Bacteria	Proteobacteria	Gammaproteobacteria	Thiotrichales	Francisellaceae	Francisella	Francisella novicida						0.0378298	0.0406977	0.0384527	1.09518	-0.00286785	1.42144	0.0022449	1.74238	-0.000622946	0.0389934
Bacteria	Proteobacteria	Gammaproteobacteria	Xanthomonadales	Xanthomonadaceae	Xanthomonas	Xanthomonas campestris						0.0456425	0.0371757	0.0340996	0.19019	0.00846674	1.30304	0.00307613	0.142008	0.0115429	0.0389726
Bacteria	Proteobacteria	Betaproteobacteria	Neisseriales	Neisseriaceae	Chromobacterium	Chromobacterium violaceum						0.0349514	0.0444804	0.0373645	0.0942412	-0.009529	0.848679	0.00711598	1.31961	-0.00241301	0.0389321
Bacteria	Proteobacteria	Betaproteobacteria	Burkholderiales	Burkholderiaceae	Cupriavidus	Cupriavidus metallidurans						0.037213	0.0421325	0.0366389	0.78778	-0.00491949	1.18129	0.00549357	1.75319	0.000574073	0.0386615
Bacteria	Spirochaetes	Spirochaetia	Spirochaetales	Leptospiraceae	Leptospira	Leptospira biflexa						0.036185	0.0442196	0.0355507	0.234449	-0.00803453	0.562409	0.00866891	1.73745	0.000634375	0.0386517
Bacteria	Chlorobi	Chlorobia	Chlorobiales	Chlorobiaceae	Chlorobium	Chlorobium phaeobacteroides						0.0363906	0.0373062	0.0420804	1.51028	-0.000915555	1.03949	-0.00477419	0.945943	-0.00568974	0.0385924
Bacteria	Proteobacteria	Alphaproteobacteria	Sphingomonadales	Erythrobacteraceae	Erythrobacter	Erythrobacter sp. SD-21						0.0380354	0.0344365	0.0424431	1.0546	0.00359893	0.598514	-0.00800665	0.968558	-0.00440773	0.038305
Bacteria	Proteobacteria	Alphaproteobacteria	Rhizobiales	Xanthobacteraceae	Xanthobacter	Xanthobacter autotrophicus						0.0328955	0.0483937	0.0330113	0.000591962	-0.0154982	0.0239276	0.0153824	1.78161	-0.000115841	0.0381002
Bacteria	Proteobacteria	Gammaproteobacteria	Aeromonadales	Aeromonadaceae	Aeromonas	Aeromonas hydrophila						0.023438	0.0403063	0.0504239	8.19249e-06	-0.0168683	0.410723	-0.0101176	5.03603e-08	-0.0269859	0.0380561
Bacteria	Bacteroidetes	Bacteroidia	Bacteroidales	Bacteroidaceae	Bacteroides	Bacteroides thetaiotaomicron						0.0501656	0.0386106	0.0250306	0.0317337	0.011555	0.0250858	0.01358	2.04705e-06	0.025135	0.0379356
Bacteria	Proteobacteria	Alphaproteobacteria	Caulobacterales	Caulobacteraceae	Caulobacter	Caulobacter sp. K31						0.0347459	0.0409585	0.03809	0.50579	-0.00621268	1.37557	0.00286855	1.17876	-0.00334414	0.0379315
Bacteria	Proteobacteria	Gammaproteobacteria	Alteromonadales	Shewanellaceae	Shewanella	Shewanella denitrificans						0.0314563	0.0446109	0.0370017	0.00410229	-0.0131546	0.752601	0.00760919	0.891724	-0.0055454	0.0376896
Bacteria	Proteobacteria	Gammaproteobacteria	Vibrionales	Vibrionaceae	Photobacterium	Photobacterium profundum						0.0256996	0.0408281	0.0460707	0.000153468	-0.0151285	0.993058	-0.00524265	9.98078e-05	-0.0203712	0.0375328
Bacteria	unclassified (derived from Bacteria)	unclassified (derived from Bacteria)	unclassified (derived from Bacteria)	unclassified (derived from Bacteria)	unclassified (derived from Bacteria)	uncultured bacterium eBACmed18B02						0.0310451	0.0363931	0.0449825	0.636548	-0.00534798	0.56434	-0.00858937	0.0303656	-0.0139374	0.0374736
Bacteria	Firmicutes	Bacilli	Lactobacillales	Enterococcaceae	Enterococcus	Enterococcus faecium						0.0328955	0.0396541	0.039541	0.368899	-0.00675864	1.78704	0.000113088	0.663192	-0.00664555	0.0373635
Bacteria	Proteobacteria	Gammaproteobacteria	unclassified (derived from Gammaproteobacteria)	unclassified (derived from Gammaproteobacteria)	unclassified (derived from Gammaproteobacteria)	uncultured gamma proteobacterium HF0010_05D02						0.0561279	0.0326103	0.0232168	2.10435e-08	0.0235176	0.226208	0.00939354	2.41249e-10	0.0329112	0.0373183
Bacteria	Proteobacteria	Gammaproteobacteria	Aeromonadales	Aeromonadaceae	Aeromonas	Aeromonas salmonicida						0.0261108	0.0380888	0.0460707	0.00465367	-0.011978	0.673762	-0.00798192	0.000161061	-0.01996	0.0367568
Bacteria	Proteobacteria	Alphaproteobacteria	Rhizobiales	Rhizobiaceae	Agrobacterium	Agrobacterium vitis						0.0310451	0.0383497	0.0399038	0.257325	-0.0073046	1.53373	-0.00155409	0.317409	-0.00885869	0.0364329
Bacteria	Actinobacteria	Actinobacteria (class)	Acidimicrobiales	Acidimicrobiaceae	Acidimicrobium	Acidimicrobium ferrooxidans						0.0528384	0.0260882	0.0301092	2.62038e-12	0.0267501	1.04266	-0.00402099	8.03511e-05	0.0227291	0.0363453
Bacteria	unclassified (derived from Bacteria)	unclassified (derived from Bacteria)	unclassified (derived from Bacteria)	unclassified (derived from Bacteria)	unclassified (derived from Bacteria)	uncultured marine bacterium 582						0.0359794	0.0336538	0.0391783	1.12774	0.0023256	1.10908	-0.00552444	1.22457	-0.00319884	0.0362705
Bacteria	Proteobacteria	unclassified (derived from Proteobacteria)	unclassified (derived from Proteobacteria)	unclassified (derived from Proteobacteria)	unclassified (derived from Proteobacteria)	uncultured marine proteobacterium ANT32C12						0.0415305	0.0333929	0.0337368	0.181395	0.0081376	1.79084	-0.0003439	0.533905	0.0077937	0.0362201
Bacteria	Proteobacteria	Alphaproteobacteria	Parvularculales	Parvularculaceae	Parvularcula	Parvularcula bermudensis						0.0320731	0.039915	0.0366389	0.204347	-0.00784191	1.28202	0.00327606	1.09764	-0.00456585	0.036209
Eukaryota	unclassified (derived from Eukaryota)	unclassified (derived from Eukaryota)	Peronosporales	unclassified (derived from Peronosporales)	Phytophthora	Phytophthora infestans						0.0222044	0.0489154	0.0373645	6.18436e-13	-0.026711	0.229194	0.011551	0.00314916	-0.01516	0.0361615
Bacteria	Proteobacteria	Betaproteobacteria	Burkholderiales	Comamonadaceae	Verminephrobacter	Verminephrobacter eiseniae						0.0267276	0.0457849	0.0351879	1.64358e-06	-0.0190573	0.285096	0.010597	0.295222	-0.00846031	0.0359001
Bacteria	Proteobacteria	Betaproteobacteria	Burkholderiales	Burkholderiaceae	Burkholderia	Burkholderia cenocepacia						0.0296059	0.0365235	0.0409921	0.290847	-0.0069176	1.10286	-0.00446855	0.102077	-0.0113861	0.0357072
Bacteria	Proteobacteria	Betaproteobacteria	Burkholderiales	Comamonadaceae	Polaromonas	Polaromonas sp. JS666						0.0300171	0.0392628	0.0377272	0.0743149	-0.00924567	1.53776	0.00153557	0.459363	-0.0077101	0.035669
Bacteria	Proteobacteria	Deltaproteobacteria	Desulfuromonadales	Pelobacteraceae	Pelobacter	Pelobacter carbinolicus						0.0259052	0.0430456	0.0370017	1.45068e-05	-0.0171404	1.08337	0.00604389	0.0844636	-0.0110965	0.0353175
Bacteria	Proteobacteria	Gammaproteobacteria	Pseudomonadales	Moraxellaceae	Psychrobacter	Psychrobacter sp. PRwf-1						0.0296059	0.0420021	0.0337368	0.00583842	-0.0123961	0.594866	0.00826522	0.921879	-0.00413091	0.0351149
Bacteria	Proteobacteria	Alphaproteobacteria	Rhizobiales	Brucellaceae	Ochrobactrum	Ochrobactrum anthropi						0.0339235	0.0379584	0.0333741	0.975721	-0.00403492	1.03898	0.0045843	1.75641	0.000549381	0.0350853
Bacteria	Proteobacteria	Alphaproteobacteria	Rhizobiales	Xanthobacteraceae	Starkeya	Starkeya novella						0.0310451	0.0386106	0.0355507	0.223114	-0.00756548	1.32342	0.00305994	1.09741	-0.00450554	0.0350688
Bacteria	Bacteroidetes	Bacteroidia	Bacteroidales	Porphyromonadaceae	Parabacteroides	Parabacteroides sp. D13						0.0487264	0.0352191	0.0210402	0.00464576	0.0135073	0.00775689	0.0141789	2.44618e-08	0.0276862	0.0349952
Bacteria	Proteobacteria	Gammaproteobacteria	Pseudomonadales	Pseudomonadaceae	Pseudomonas	Pseudomonas syringae						0.0287835	0.0363931	0.03809	0.188668	-0.00760955	1.50341	-0.00169689	0.244274	-0.00930644	0.0344222
Bacteria	Proteobacteria	Deltaproteobacteria	Myxococcales	Cystobacteraceae	Stigmatella	Stigmatella aurantiaca						0.0308395	0.038741	0.0330113	0.182872	-0.00790152	1.08557	0.00572971	1.34878	-0.00217181	0.0341973
Bacteria	Proteobacteria	Alphaproteobacteria	Rhizobiales	Brucellaceae	Brucella	Brucella ceti						0.0306339	0.0350887	0.0366389	0.802074	-0.00445476	1.52536	-0.00155026	0.759242	-0.00600502	0.0341205
Bacteria	Proteobacteria	Betaproteobacteria	unclassified (derived from Betaproteobacteria)	unclassified (derived from Betaproteobacteria)	Candidatus Accumulibacter	Candidatus Accumulibacter phosphatis						0.0261108	0.0362627	0.039541	0.0234222	-0.0101519	1.26994	-0.00327838	0.0220089	-0.0134302	0.0339715
Bacteria	Proteobacteria	Alphaproteobacteria	Rhodospirillales	Acetobacteraceae	Roseomonas	Roseomonas cervicalis						0.0333067	0.0349582	0.031923	1.30023	-0.00165156	1.29427	0.0030352	1.5274	0.00138364	0.033396
Bacteria	Proteobacteria	Gammaproteobacteria	Chromatiales	Halothiobacillaceae	Halothiobacillus	Halothiobacillus neapolitanus						0.0226156	0.0405672	0.0370017	1.27542e-06	-0.0179516	1.28809	0.00356551	0.00623547	-0.0143861	0.0333949
Bacteria	Proteobacteria	Betaproteobacteria	Methylophilales	Methylophilaceae	Methylotenera	Methylotenera versatilis						0.024466	0.0376975	0.0362762	0.000901759	-0.0132315	1.55061	0.00142133	0.0470903	-0.0118102	0.0328132
Bacteria	Bacteroidetes	Bacteroidia	Bacteroidales	Bacteroidaceae	Bacteroides	Bacteroides sp. 3_1_19						0.0501656	0.0336538	0.0145105	0.000193781	0.0165118	4.28962e-06	0.0191434	4.32899e-15	0.0356551	0.0327766
Bacteria	Proteobacteria	Gammaproteobacteria	Vibrionales	Vibrionaceae	Vibrio	Vibrio sp. Ex25						0.0238492	0.0362627	0.03809	0.00187074	-0.0124134	1.47198	-0.00182734	0.00878589	-0.0142408	0.032734
Bacteria	Proteobacteria	Alphaproteobacteria	Rhizobiales	Hyphomicrobiaceae	Hyphomicrobium	Hyphomicrobium denitrificans						0.0277556	0.0314363	0.03809	0.975006	-0.00368077	0.832298	-0.00665366	0.143258	-0.0103344	0.0324273
Bacteria	Proteobacteria	Gammaproteobacteria	Alteromonadales	Shewanellaceae	Shewanella	Shewanella piezotolerans						0.0246716	0.0374366	0.0348251	0.0015575	-0.012765	1.35911	0.00261149	0.122764	-0.0101535	0.0323111
Bacteria	Proteobacteria	Gammaproteobacteria	unclassified (derived from Gammaproteobacteria)	unclassified (derived from Gammaproteobacteria)	unclassified (derived from Gammaproteobacteria)	uncultured gamma proteobacterium EB000_65A11						0.0211765	0.0297406	0.0453452	0.0433225	-0.00856413	0.00897502	-0.0156046	3.73391e-07	-0.0241688	0.0320874
Bacteria	Proteobacteria	Deltaproteobacteria	Desulfobacterales	Desulfobacteraceae	Desulfobacterium	Desulfobacterium autotrophicum						0.0203541	0.0393932	0.0359134	7.55516e-08	-0.0190392	1.2968	0.00347982	0.00142872	-0.0155593	0.0318869
Eukaryota	unclassified (derived from Eukaryota)	unclassified (derived from Eukaryota)	Perkinsida	Perkinsidae	Perkinsus	Perkinsus marinus						0.0182981	0.0314363	0.045708	0.000145468	-0.0131382	0.0284568	-0.0142717	1.17673e-09	-0.0274099	0.0318141
Bacteria	Proteobacteria	Alphaproteobacteria	unclassified (derived from Alphaproteobacteria)	unclassified (derived from Alphaproteobacteria)	unclassified (derived from Alphaproteobacteria)	uncultured alpha proteobacterium EB080_L06A09						0.0215877	0.0348278	0.0388155	0.000404812	-0.0132401	1.1702	-0.00398771	0.000477226	-0.0172279	0.0317437
Bacteria	Cyanobacteria	unclassified (derived from Cyanobacteria)	Chroococcales	unclassified (derived from Chroococcales)	Acaryochloris	Acaryochloris marina						0.0246716	0.0301319	0.0391783	0.467193	-0.0054603	0.379479	-0.00904636	0.00850464	-0.0145067	0.0313273
Bacteria	Proteobacteria	Gammaproteobacteria	Vibrionales	Vibrionaceae	Vibrio	Vibrio shilonii						0.0213821	0.0367844	0.0355507	2.51231e-05	-0.0154024	1.58236	0.00123376	0.00567306	-0.0141686	0.031239
Bacteria	Proteobacteria	Betaproteobacteria	Rhodocyclales	Rhodocyclaceae	Thauera	Thauera sp. MZ1T						0.0252884	0.0294797	0.0370017	0.76594	-0.00419131	0.621413	-0.00752199	0.0547193	-0.0117133	0.0305899
Bacteria	Chlorobi	Chlorobia	Chlorobiales	Chlorobiaceae	Chloroherpeton	Chloroherpeton thalassium						0.0343347	0.0290884	0.0282954	0.615121	0.00524627	1.66535	0.000792967	0.714497	0.00603924	0.0305728
Bacteria	Proteobacteria	Alphaproteobacteria	Rhizobiales	Methylobacteriaceae	Methylobacterium	Methylobacterium sp. 4-46						0.0252884	0.0327407	0.0330113	0.159184	-0.00745234	1.80429	-0.000270583	0.361422	-0.00772292	0.0303468
Bacteria	Proteobacteria	Betaproteobacteria	Burkholderiales	unclassified (derived from Burkholderiales)	Methylibium	Methylibium petroleiphilum						0.0306339	0.0280449	0.0315603	1.0631	0.00258906	1.18776	-0.00351542	1.63911	-0.000926358	0.0300797
Bacteria	Proteobacteria	Betaproteobacteria	Burkholderiales	Comamonadaceae	Albidiferax	Albidiferax ferrireducens						0.0246716	0.0306537	0.0348251	0.36054	-0.00598207	1.08575	-0.00417145	0.122563	-0.0101535	0.0300501
Bacteria	Proteobacteria	Alphaproteobacteria	Rhizobiales	Brucellaceae	Brucella	Brucella pinnipedialis						0.0261108	0.0313059	0.0322858	0.568246	-0.0051951	1.62019	-0.000979912	0.623583	-0.00617501	0.0299008
Bacteria	Proteobacteria	Betaproteobacteria	Methylophilales	Methylophilaceae	Methylovorus	Methylovorus glucosotrophus						0.0242604	0.031045	0.0340996	0.22027	-0.00678459	1.26989	-0.0030546	0.135929	-0.00983919	0.0298017
Bacteria	Firmicutes	Bacilli	Bacillales	Listeriaceae	Listeria	Listeria monocytogenes						0.0411194	0.0236099	0.0246678	2.04241e-06	0.0175095	1.58119	-0.00105795	0.00279592	0.0164516	0.029799
Bacteria	Proteobacteria	Betaproteobacteria	Burkholderiales	Comamonadaceae	Comamonas	Comamonas testosteroni						0.0291947	0.0313059	0.0282954	1.15281	-0.00211115	1.25707	0.00301047	1.63983	0.000899321	0.0295987
Bacteria	Proteobacteria	Betaproteobacteria	Burkholderiales	Oxalobacteraceae	Janthinobacterium	Janthinobacterium sp. Marseille						0.026522	0.0301319	0.031923	0.973136	-0.00360993	1.45428	-0.00179112	0.813301	-0.00540106	0.0295256
Bacteria	Proteobacteria	Gammaproteobacteria	Pseudomonadales	Moraxellaceae	Psychrobacter	Psychrobacter cryohalolentis						0.0205597	0.0337843	0.0340996	0.000297929	-0.0132246	1.79721	-0.000315339	0.00771915	-0.0135399	0.0294812
Bacteria	Proteobacteria	Alphaproteobacteria	Rhizobiales	Hyphomicrobiaceae	Rhodomicrobium	Rhodomicrobium vannielii						0.0252884	0.0315668	0.0315603	0.319854	-0.00627837	1.75543	6.4936e-06	0.597664	-0.00627187	0.0294718
Bacteria	Cyanobacteria	unclassified (derived from Cyanobacteria)	Chroococcales	unclassified (derived from Chroococcales)	Synechococcus	Synechococcus sp. RS9916						0.0294003	0.031045	0.0279327	1.29666	-0.00164467	1.29639	0.00311235	1.48469	0.00146768	0.0294593
Bacteria	Proteobacteria	Alphaproteobacteria	Rhizobiales	Methylobacteriaceae	Methylobacterium	Methylobacterium nodulans						0.0279612	0.0339147	0.0264816	0.432974	-0.00595355	0.589523	0.0074331	1.47247	0.00147955	0.0294525
Bacteria	unclassified (derived from Bacteria)	unclassified (derived from Bacteria)	unclassified (derived from Bacteria)	unclassified (derived from Bacteria)	unclassified (derived from Bacteria)	uncultured bacterium EB000_36F02						0.0162421	0.0279144	0.0438942	0.000443221	-0.0116723	0.00484969	-0.0159798	1.62071e-10	-0.027652	0.0293502
Eukaryota	Nematoda	Chromadorea	Spirurida	Onchocercidae	Loa	Loa loa						0.0154198	0.0250447	0.0475218	0.00419568	-0.00962495	3.25497e-06	-0.0224771	9.99302e-14	-0.032102	0.0293288
Bacteria	Proteobacteria	Alphaproteobacteria	Rhizobiales	Aurantimonadaceae	Fulvimarina	Fulvimarina pelagi						0.0259052	0.027784	0.0337368	1.18248	-0.00187878	0.903718	-0.00595287	0.358116	-0.00783165	0.029142
Bacteria	Actinobacteria	Actinobacteria (class)	Actinomycetales	Nocardiaceae	Rhodococcus	Rhodococcus jostii						0.025494	0.031045	0.030472	0.465214	-0.00555101	1.72898	0.000573014	0.909949	-0.00497799	0.0290037
Bacteria	Proteobacteria	Betaproteobacteria	Methylophilales	Methylophilaceae	Methylotenera	Methylotenera mobilis						0.0259052	0.032219	0.0279327	0.325024	-0.00631378	1.02454	0.00428632	1.34596	-0.00202747	0.0286856
Bacteria	Proteobacteria	Gammaproteobacteria	Vibrionales	Vibrionaceae	Vibrio	Vibrio coralliilyticus						0.023438	0.0306537	0.0315603	0.157481	-0.00721565	1.63943	-0.000906595	0.285167	-0.00812224	0.0285507
Bacteria	Proteobacteria	Alphaproteobacteria	Rhodospirillales	Acetobacteraceae	Granulibacter	Granulibacter bethesdensis						0.0209709	0.029871	0.0344624	0.0311821	-0.00890016	0.980756	-0.00459134	0.00866518	-0.0134915	0.0284348
Bacteria	unclassified (derived from Bacteria)	unclassified (derived from Bacteria)	unclassified (derived from Bacteria)	unclassified (derived from Bacteria)	unclassified (derived from Bacteria)	uncultured SAR406 cluster bacterium HF0010_18O13						0.0238492	0.0327407	0.0282954	0.0488405	-0.00889152	1.00289	0.00444532	1.01311	-0.0044462	0.0282951
Bacteria	Bacteroidetes	Bacteroidia	Bacteroidales	Rikenellaceae	Alistipes	Alistipes putredinis						0.0400914	0.0246534	0.0199519	5.21541e-05	0.015438	1.04996	0.00470149	3.41831e-05	0.0201395	0.0282322
Bacteria	Proteobacteria	Gammaproteobacteria	Acidithiobacillales	Acidithiobacillaceae	Acidithiobacillus	Acidithiobacillus ferrooxidans						0.0168589	0.0305232	0.0370017	3.75807e-05	-0.0136643	0.834256	-0.00647846	3.61624e-06	-0.0201428	0.028128
Bacteria	Proteobacteria	Gammaproteobacteria	Enterobacteriales	Enterobacteriaceae	Buchnera	Buchnera aphidicola						0.0203541	0.0245229	0.0391783	0.71663	-0.00416887	0.00674378	-0.0146553	7.24422e-05	-0.0188242	0.0280184
Bacteria	Firmicutes	Clostridia	Clostridiales	Clostridiaceae	Clostridium	Clostridium thermocellum						0.026522	0.0271318	0.0301092	1.57653	-0.000609786	1.24438	-0.00297746	1.0121	-0.00358725	0.027921
Bacteria	Proteobacteria	Alphaproteobacteria	Rhizobiales	Methylobacteriaceae	Methylobacterium	Methylobacterium radiotolerans						0.0291947	0.0281753	0.0261188	1.45237	0.00101944	1.37544	0.00205645	1.14301	0.00307589	0.0278296
Bacteria	Proteobacteria	Betaproteobacteria	Burkholderiales	Burkholderiaceae	Ralstonia	Ralstonia pickettii						0.0240548	0.0286971	0.030472	0.66811	-0.00464224	1.45661	-0.00177493	0.572831	-0.00641717	0.0277413
Bacteria	Proteobacteria	Gammaproteobacteria	Enterobacteriales	Enterobacteriaceae	Yersinia	Yersinia pseudotuberculosis						0.0191205	0.0313059	0.0326486	0.000642482	-0.0121854	1.54924	-0.00134267	0.00557746	-0.0135281	0.0276916
Bacteria	Proteobacteria	Deltaproteobacteria	Syntrophobacterales	Syntrophobacteraceae	Syntrophobacter	Syntrophobacter fumaroxidans						0.0213821	0.0288275	0.0326486	0.109234	-0.00744544	1.12533	-0.00382106	0.0434225	-0.0112665	0.0276194
Bacteria	Acidobacteria	unclassified (derived from Acidobacteria)	unclassified (derived from Acidobacteria)	unclassified (derived from Acidobacteria)	Candidatus Koribacter	Candidatus Koribacter versatilis						0.0248772	0.0306537	0.0264816	0.403512	-0.00577647	1.02831	0.00417207	1.43456	-0.0016044	0.0273375
Bacteria	Proteobacteria	Alphaproteobacteria	Rhizobiales	Methylobacteriaceae	Methylobacterium	Methylobacterium extorquens						0.0207653	0.0301319	0.030472	0.0196679	-0.00936664	1.79179	-0.000340074	0.103008	-0.00970672	0.0271231
Bacteria	Verrucomicrobia	Opitutae	unclassified (derived from Opitutae)	Opitutaceae	Diplosphaera	Diplosphaera colitermitum						0.0250828	0.0313059	0.0246678	0.325093	-0.00622308	0.681529	0.00663808	1.7857	0.000415003	0.0270188
Bacteria	Actinobacteria	Actinobacteria (class)	Actinomycetales	Frankiaceae	Frankia	Frankia sp. EuI1c						0.0259052	0.0283057	0.0268444	1.09964	-0.00240055	1.5074	0.00146137	1.62353	-0.00093918	0.0270184
Bacteria	Proteobacteria	Betaproteobacteria	Burkholderiales	unclassified (derived from Burkholderiales)	Leptothrix	Leptothrix cholodnii						0.0246716	0.0256969	0.030472	1.43765	-0.0010253	1.13978	-0.00477507	0.671254	-0.00580038	0.0269468
Bacteria	Proteobacteria	Betaproteobacteria	Burkholderiales	Burkholderiaceae	Polynucleobacter	Polynucleobacter necessarius						0.0248772	0.029871	0.0257561	0.591625	-0.00499383	1.02987	0.00411495	1.63562	-0.000878879	0.0268348
Bacteria	Proteobacteria	Gammaproteobacteria	Alteromonadales	Shewanellaceae	Shewanella	Shewanella putrefaciens						0.0180925	0.0273927	0.0348251	0.0121	-0.00930014	0.58418	-0.00743248	0.000233092	-0.0167326	0.0267701
Bacteria	Proteobacteria	Betaproteobacteria	Neisseriales	Neisseriaceae	Lutiella	Lutiella nitroferrum						0.0209709	0.0324799	0.0268444	0.00240286	-0.011509	0.998998	0.00563549	0.609635	-0.0058735	0.026765
Bacteria	Proteobacteria	Betaproteobacteria	Burkholderiales	Burkholderiaceae	Burkholderia	Burkholderia multivorans						0.0256996	0.0263491	0.0264816	1.56071	-0.000649526	1.78559	-0.000132489	1.66741	-0.000782015	0.0261768
Bacteria	Proteobacteria	Betaproteobacteria	Burkholderiales	Oxalobacteraceae	Herbaspirillum	Herbaspirillum seropedicae						0.0232324	0.0275231	0.0275699	0.721322	-0.00429066	1.76112	-4.68038e-05	1.02601	-0.00433746	0.0261085
Bacteria	Proteobacteria	Alphaproteobacteria	Sphingomonadales	Sphingomonadaceae	Zymomonas	Zymomonas mobilis						0.0164477	0.0276535	0.0340996	0.00086358	-0.0112058	0.778824	-0.00644607	4.69523e-05	-0.0176519	0.026067
Bacteria	Proteobacteria	Deltaproteobacteria	unclassified (derived from Deltaproteobacteria)	unclassified (derived from Deltaproteobacteria)	unclassified (derived from Deltaproteobacteria)	delta proteobacterium NaphS2						0.0139806	0.0279144	0.0362762	5.14556e-06	-0.0139338	0.443149	-0.00836176	3.58675e-08	-0.0222956	0.0260571
Bacteria	Bacteroidetes	Bacteroidia	Bacteroidales	Bacteroidaceae	Bacteroides	Bacteroides sp. 2_1_16						0.0398858	0.0232185	0.0137849	5.75118e-06	0.0166672	0.0617338	0.00943358	1.20832e-09	0.0261008	0.0256298
Eukaryota	Chlorophyta	Chlorophyceae	Chlamydomonadales	Chlamydomonadaceae	Chlamydomonas	Chlamydomonas reinhardtii						0.0178869	0.0273927	0.0315603	0.00936972	-0.00950573	1.03311	-0.00416762	0.00361619	-0.0136734	0.0256133
Bacteria	Proteobacteria	Gammaproteobacteria	unclassified (derived from Gammaproteobacteria)	unclassified (derived from Gammaproteobacteria)	unclassified (derived from Gammaproteobacteria)	uncultured gamma proteobacterium EB000_37F04						0.0386522	0.0187835	0.0192264	2.32935e-09	0.0198687	1.75109	-0.000442843	5.1757e-05	0.0194258	0.025554
Bacteria	Proteobacteria	Deltaproteobacteria	Desulfuromonadales	Geobacteraceae	Geobacter	Geobacter uraniireducens						0.0133638	0.032219	0.0308348	4.35997e-10	-0.0188552	1.54029	0.00138422	1.10103e-05	-0.017471	0.0254725
Bacteria	Proteobacteria	Betaproteobacteria	Burkholderiales	Burkholderiaceae	Limnobacter	Limnobacter sp. MED105						0.0182981	0.027784	0.0297465	0.0104523	-0.00948586	1.41897	-0.00196249	0.0229167	-0.0114484	0.0252762
Bacteria	Bacteroidetes	unclassified (derived from Bacteroidetes)	unclassified (derived from Bacteroidetes)	unclassified (derived from Bacteroidetes)	Candidatus Amoebophilus	Candidatus Amoebophilus asiaticus						0.0269332	0.0296102	0.0192264	1.02449	-0.00267698	0.082118	0.0103838	0.268992	0.0077068	0.0252566
Bacteria	Proteobacteria	Deltaproteobacteria	Desulfobacterales	Desulfobacteraceae	Desulfococcus	Desulfococcus oleovorans						0.0172701	0.0283057	0.0301092	0.00140978	-0.0110356	1.45143	-0.00180349	0.00614718	-0.0128391	0.0252284
Bacteria	Proteobacteria	Deltaproteobacteria	Desulfuromonadales	Desulfuromonadaceae	Desulfuromonas	Desulfuromonas acetoxidans						0.0189149	0.0301319	0.0264816	0.0019001	-0.011217	1.14535	0.00365031	0.262028	-0.00756671	0.0251761
unclassified sequences	unclassified (derived from unclassified sequences)	unclassified (derived from unclassified sequences)	unclassified (derived from unclassified sequences)	unclassified (derived from unclassified sequences)	unclassified (derived from unclassified sequences)	uncultured marine microorganism HF4000_007D16						0.0113078	0.0259578	0.03809	1.89927e-07	-0.01465	0.0538385	-0.0121322	2.81752e-12	-0.0267822	0.0251185
Bacteria	Bacteroidetes	Bacteroidia	Bacteroidales	Bacteroidaceae	Bacteroides	Bacteroides sp. 3_2_5						0.039269	0.0243925	0.0116084	9.63635e-05	0.0148765	0.00156863	0.0127841	1.88854e-11	0.0276606	0.02509
Bacteria	Proteobacteria	Deltaproteobacteria	Myxococcales	Myxococcaceae	Anaeromyxobacter	Anaeromyxobacter dehalogenans						0.0135694	0.0246534	0.0366389	0.000314	-0.011084	0.0491469	-0.0119856	8.73353e-09	-0.0230696	0.0249539
Bacteria	Proteobacteria	Gammaproteobacteria	Vibrionales	Vibrionaceae	Photobacterium	Photobacterium angustum						0.0191205	0.0290884	0.0264816	0.0077826	-0.00996789	1.34874	0.00260678	0.291975	-0.00736111	0.0248968
Bacteria	Cyanobacteria	unclassified (derived from Cyanobacteria)	Chroococcales	unclassified (derived from Chroococcales)	Synechococcus	Synechococcus sp. WH 7805						0.0217933	0.0318277	0.0210402	0.0126695	-0.0100344	0.0819055	0.0107875	1.66228	0.000753073	0.024887
Bacteria	unclassified (derived from Bacteria)	unclassified (derived from Bacteria)	unclassified (derived from Bacteria)	unclassified (derived from Bacteria)	unclassified (derived from Bacteria)	uncultured bacterium HF770_09N20						0.013775	0.0292188	0.0315603	3.53794e-07	-0.0154438	1.34254	-0.00234145	9.85185e-06	-0.0177853	0.0248514
Bacteria	Proteobacteria	Gammaproteobacteria	Vibrionales	Vibrionaceae	Vibrio	Vibrio furnissii						0.0172701	0.0247838	0.0322858	0.0582406	-0.0075137	0.520731	-0.00750197	0.000902659	-0.0150157	0.0247799
Bacteria	Proteobacteria	Gammaproteobacteria	Aeromonadales	Aeromonadaceae	Tolumonas	Tolumonas auensis						0.0215877	0.0268709	0.0253933	0.432577	-0.00528323	1.50054	0.00147756	1.10325	-0.00380567	0.0246173
Bacteria	Proteobacteria	Alphaproteobacteria	Rhizobiales	Beijerinckiaceae	Methylocella	Methylocella silvestris						0.0189149	0.0251751	0.0293837	0.192344	-0.00626025	0.989442	-0.00420855	0.0495542	-0.0104688	0.0244913
Bacteria	Proteobacteria	Gammaproteobacteria	Enterobacteriales	Enterobacteriaceae	Klebsiella	Klebsiella pneumoniae						0.0240548	0.0216532	0.0272071	1.02996	0.00240158	0.828763	-0.0055539	1.08805	-0.00315231	0.0243051
Bacteria	Proteobacteria	Deltaproteobacteria	Desulfuromonadales	Geobacteraceae	Geobacter	Geobacter metallireducens						0.0156254	0.0294797	0.0275699	1.54188e-05	-0.0138544	1.42132	0.00190981	0.00840069	-0.0119445	0.024225
Bacteria	Proteobacteria	Betaproteobacteria	Burkholderiales	Burkholderiaceae	Burkholderia	Burkholderia phymatum						0.0191205	0.0234794	0.0297465	0.614909	-0.00435892	0.704725	-0.00626705	0.0463272	-0.010626	0.0241155
Eukaryota	Arthropoda	Insecta	Hymenoptera	Formicidae	Harpegnathos	Harpegnathos saltator						0.0187093	0.0224359	0.0308348	0.740869	-0.00372658	0.291892	-0.00839887	0.014972	-0.0121254	0.0239933
Bacteria	unclassified (derived from Bacteria)	unclassified (derived from Bacteria)	unclassified (derived from Bacteria)	unclassified (derived from Bacteria)	unclassified (derived from Bacteria)	uncultured bacterium MedeBAC35C06						0.0277556	0.0238707	0.0203147	0.824756	0.00388482	1.06908	0.00355608	0.316824	0.0074409	0.0239803
Bacteria	Actinobacteria	Actinobacteria (class)	Actinomycetales	Streptosporangiaceae	Streptosporangium	Streptosporangium roseum						0.0246716	0.0250447	0.0221285	1.65958	-0.000373098	1.27183	0.00291624	1.24214	0.00254314	0.0239483
Eukaryota	Streptophyta	Bryopsida	Funariales	Funariaceae	Physcomitrella	Physcomitrella patens						0.0170645	0.0293493	0.0253933	0.000277376	-0.0122847	1.06462	0.00395594	0.143095	-0.00832879	0.0239357
Bacteria	Proteobacteria	Alphaproteobacteria	Rhodobacterales	Rhodobacteraceae	Roseobacter	uncultured Roseobacter sp.						0.0333067	0.0199575	0.0181381	0.000142646	0.0133492	1.37541	0.00181941	0.00160506	0.0151686	0.0238008
Bacteria	Proteobacteria	Alphaproteobacteria	Sphingomonadales	Sphingomonadaceae	Sphingobium	Sphingobium chlorophenolicum						0.0207653	0.0234794	0.0268444	1.11466	-0.00271414	1.16553	-0.00336496	0.554531	-0.0060791	0.0236964
Bacteria	Proteobacteria	Betaproteobacteria	Burkholderiales	Burkholderiaceae	Burkholderia	Burkholderia xenovorans						0.0170645	0.031045	0.022854	2.67287e-05	-0.0139805	0.379467	0.00819101	0.506811	-0.00578946	0.0236545
Bacteria	Proteobacteria	Deltaproteobacteria	Desulfovibrionales	Desulfovibrionaceae	Desulfovibrio	Desulfovibrio vulgaris						0.0189149	0.0262187	0.0257561	0.0880519	-0.00730378	1.7543	0.000462593	0.353667	-0.00684118	0.0236299
Bacteria	unclassified (derived from Bacteria)	unclassified (derived from Bacteria)	unclassified (derived from Bacteria)	unclassified (derived from Bacteria)	unclassified (derived from Bacteria)	uncultured bacterium BAC17H8						0.0269332	0.0232185	0.0203147	0.861798	0.00371464	1.24752	0.00290387	0.446989	0.00661852	0.0234888
Bacteria	Proteobacteria	Gammaproteobacteria	Alteromonadales	Psychromonadaceae	Psychromonas	Psychromonas sp. CNPT3						0.0187093	0.0281753	0.0235795	0.0117575	-0.00946599	1.15394	0.00459578	0.747616	-0.00487021	0.023488
Bacteria	Proteobacteria	Betaproteobacteria	Burkholderiales	Burkholderiaceae	Burkholderia	Burkholderia ambifaria						0.0191205	0.0255665	0.0257561	0.173305	-0.00644598	1.79701	-0.000189613	0.393392	-0.00663559	0.023481
Eukaryota	Chordata	unclassified (derived from Chordata)	unclassified (derived from Chordata)	Branchiostomidae	Branchiostoma	Branchiostoma floridae						0.0164477	0.0242621	0.0293837	0.0376574	-0.00781432	1.01819	-0.00512164	0.00452917	-0.012936	0.0233645
Bacteria	Proteobacteria	Gammaproteobacteria	Legionellales	Legionellaceae	Legionella	Legionella longbeachae						0.0180925	0.0249143	0.0268444	0.11698	-0.00682175	1.40093	-0.0019301	0.130236	-0.00875186	0.0232837
Bacteria	Chloroflexi	Chloroflexi (class)	Chloroflexales	Chloroflexaceae	Roseiflexus	Roseiflexus castenholzii						0.0203541	0.0250447	0.024305	0.552127	-0.00469063	1.66671	0.00073967	1.03471	-0.00395096	0.0232346
Bacteria	Proteobacteria	Gammaproteobacteria	Enterobacteriales	Enterobacteriaceae	Dickeya	Dickeya dadantii						0.0170645	0.0234794	0.0286582	0.13849	-0.00641488	1.01027	-0.00517877	0.0157538	-0.0115936	0.0230674
Bacteria	Proteobacteria	Gammaproteobacteria	Xanthomonadales	Xanthomonadaceae	Pseudoxanthomonas	Pseudoxanthomonas suwonensis						0.02241	0.0224359	0.024305	1.67918	-2.58386e-05	1.39141	-0.00186915	1.3489	-0.00189499	0.0230503
Bacteria	Bacteroidetes	Bacteroidia	Bacteroidales	Bacteroidaceae	Bacteroides	Bacteroides sp. 2_1_33B						0.0357738	0.0223054	0.0105201	0.000281428	0.0134684	0.00281006	0.0117854	1.72539e-10	0.0252537	0.0228665
Bacteria	Cyanobacteria	unclassified (derived from Cyanobacteria)	Oscillatoriales	unclassified (derived from Oscillatoriales)	Trichodesmium	Trichodesmium erythraeum						0.0170645	0.0284362	0.022854	0.000871401	-0.0113716	0.892044	0.00558219	0.507339	-0.00578946	0.0227849
Bacteria	Actinobacteria	Actinobacteria (class)	unclassified (derived from Actinobacteria (class))	unclassified (derived from Actinobacteria (class))	unclassified (derived from Actinobacteria (class))	marine actinobacterium PHSC20C1						0.0407082	0.0122615	0.015236	0	0.0284467	1.00105	-0.00297452	8.35748e-09	0.0254722	0.0227352
Bacteria	unclassified (derived from Bacteria)	unclassified (derived from Bacteria)	unclassified (derived from Bacteria)	unclassified (derived from Bacteria)	unclassified (derived from Bacteria)	uncultured marine bacterium EB80_02D08						0.02755	0.0202184	0.0199519	0.0954325	0.00733158	1.80579	0.000266487	0.287348	0.00759807	0.0225734
Bacteria	Cyanobacteria	unclassified (derived from Cyanobacteria)	Chroococcales	unclassified (derived from Chroococcales)	Synechococcus	Synechococcus sp. PCC 7002						0.0259052	0.0202184	0.0214029	0.30497	0.00568681	1.53884	-0.00118456	0.951378	0.00450225	0.0225088
Eukaryota	Streptophyta	unclassified (derived from Streptophyta)	Malpighiales	Euphorbiaceae	Ricinus	Ricinus communis						0.0166533	0.0236099	0.0272071	0.0845813	-0.00695652	1.10368	-0.00359728	0.0311584	-0.0105538	0.0224901
Bacteria	Proteobacteria	Alphaproteobacteria	Caulobacterales	Caulobacteraceae	Caulobacter	Caulobacter segnis						0.0211765	0.0196966	0.0264816	1.25684	0.00147985	0.513333	-0.00678499	0.698839	-0.00530514	0.0224516
Bacteria	Cyanobacteria	unclassified (derived from Cyanobacteria)	Chroococcales	unclassified (derived from Chroococcales)	Synechococcus	Synechococcus sp. RS9917						0.0219989	0.0211315	0.0239423	1.46466	0.00086738	1.27544	-0.0028108	1.33294	-0.00194342	0.0223575
Bacteria	Proteobacteria	Betaproteobacteria	Neisseriales	Neisseriaceae	Neisseria	Neisseria meningitidis						0.015831	0.0220446	0.0290209	0.137647	-0.00621361	0.547617	-0.00697638	0.00300922	-0.01319	0.0222988
Bacteria	Proteobacteria	Gammaproteobacteria	Pseudomonadales	Moraxellaceae	Acinetobacter	Acinetobacter radioresistens						0.0170645	0.0238707	0.0257561	0.102565	-0.00680621	1.40337	-0.00188535	0.117879	-0.00869156	0.0222305
Bacteria	Proteobacteria	Betaproteobacteria	Burkholderiales	Burkholderiaceae	Burkholderia	Burkholderia sp. 383						0.0162421	0.0220446	0.0282954	0.198037	-0.00580242	0.665782	-0.00625086	0.00891201	-0.0120533	0.022194
Bacteria	Proteobacteria	unclassified (derived from Proteobacteria)	unclassified (derived from Proteobacteria)	unclassified (derived from Proteobacteria)	unclassified (derived from Proteobacteria)	uncultured proteobacterium eBACred25D05						0.036185	0.01774	0.0123339	1.36686e-08	0.018445	0.575137	0.0054061	6.66242e-09	0.0238511	0.0220863
Bacteria	Proteobacteria	Betaproteobacteria	Gallionellales	Gallionellaceae	Gallionella	Gallionella capsiferriformans						0.0180925	0.025436	0.0221285	0.0761741	-0.00734352	1.1621	0.00330756	0.979543	-0.00403595	0.0218857
Bacteria	Bacteroidetes	Bacteroidia	Bacteroidales	Bacteroidaceae	Bacteroides	Bacteroides sp. 3_1_40A						0.02755	0.0249143	0.0130594	1.00889	0.0026357	0.00659981	0.0118548	0.000519368	0.0144905	0.0218412
Bacteria	Proteobacteria	Deltaproteobacteria	Myxococcales	Myxococcaceae	Anaeromyxobacter	Anaeromyxobacter sp. Fw109-5						0.011719	0.0212619	0.0322858	0.00114206	-0.0095429	0.0563216	-0.0110239	5.49233e-08	-0.0205668	0.0217556
Bacteria	Proteobacteria	Gammaproteobacteria	Chromatiales	Chromatiaceae	Nitrosococcus	Nitrosococcus watsonii						0.0156254	0.0234794	0.0257561	0.0303773	-0.00785406	1.38534	-0.00227667	0.0344733	-0.0101307	0.0216203
Bacteria	Proteobacteria	Betaproteobacteria	Burkholderiales	Alcaligenaceae	Achromobacter	Achromobacter piechaudii						0.0166533	0.0215228	0.0264816	0.389077	-0.00486946	1.01528	-0.00495881	0.0521128	-0.00982827	0.0215526
Eukaryota	Placozoa	unclassified (derived from Placozoa)	unclassified (derived from Placozoa)	unclassified (derived from Placozoa)	Trichoplax	Trichoplax adhaerens						0.0154198	0.0219141	0.0272071	0.103996	-0.00649436	0.920049	-0.00529301	0.00892828	-0.0117874	0.0215137
Bacteria	Bacteroidetes	Bacteroidia	Bacteroidales	Bacteroidaceae	Bacteroides	Bacteroides sp. 20_3						0.0324843	0.021001	0.0108829	0.00198131	0.0114833	0.0161086	0.0101182	3.52982e-08	0.0216014	0.0214561
Bacteria	Proteobacteria	Betaproteobacteria	Neisseriales	Neisseriaceae	Laribacter	Laribacter hongkongensis						0.0195317	0.0196966	0.0250306	1.72705	-0.000164928	0.825902	-0.00533394	0.602972	-0.00549887	0.0214196
Bacteria	Proteobacteria	Zetaproteobacteria	Mariprofundales	Mariprofundaceae	Mariprofundus	Mariprofundus ferrooxydans						0.0143918	0.0251751	0.0246678	0.00067191	-0.0107834	1.74158	0.000507349	0.0237263	-0.010276	0.0214116
Bacteria	Proteobacteria	Gammaproteobacteria	Thiotrichales	Francisellaceae	Francisella	Francisella philomiragia						0.0150086	0.0255665	0.0235795	0.00115701	-0.0105579	1.37484	0.00198696	0.0938473	-0.00857095	0.0213849
Eukaryota	Nematoda	Chromadorea	Spirurida	Onchocercidae	Brugia	Brugia malayi						0.0143918	0.0217837	0.0279327	0.0370046	-0.00739191	0.681884	-0.00614898	0.00132283	-0.0135409	0.0213694
Bacteria	Actinobacteria	Actinobacteria (class)	Actinomycetales	Nocardioidaceae	Nocardioides	Nocardioides sp. JS614						0.024466	0.023349	0.0155988	1.40264	0.00111704	0.248613	0.00775022	0.0970519	0.00886726	0.0211379
Bacteria	Deinococcus-Thermus	Deinococci	Deinococcales	Trueperaceae	Truepera	Truepera radiovictrix						0.0219989	0.0213924	0.0199519	1.5604	0.000606497	1.46883	0.00144046	1.29473	0.00204695	0.0211144
Bacteria	Proteobacteria	Gammaproteobacteria	Xanthomonadales	Xanthomonadaceae	Xanthomonas	Xanthomonas citri						0.0164477	0.0243925	0.0221285	0.0327958	-0.00794476	1.37532	0.00226403	0.510908	-0.00568073	0.0209896
Bacteria	Proteobacteria	Betaproteobacteria	Neisseriales	Neisseriaceae	Neisseria	Neisseria gonorrhoeae						0.012747	0.0164356	0.0337368	0.593051	-0.00368859	2.53445e-05	-0.0173013	7.55268e-08	-0.0209898	0.0209731
Bacteria	Proteobacteria	Betaproteobacteria	Burkholderiales	Comamonadaceae	Delftia	Delftia acidovorans						0.0180925	0.0237403	0.0210402	0.268255	-0.00564778	1.24274	0.00270011	1.03584	-0.00294767	0.0209577
Bacteria	Proteobacteria	Alphaproteobacteria	Sphingomonadales	Sphingomonadaceae	Sphingomonas	Sphingomonas sp. SKA58						0.0145974	0.0241316	0.0239423	0.00360954	-0.00953425	1.79684	0.000189343	0.0501169	-0.00934491	0.0208904
Bacteria	Bacteroidetes	Bacteroidia	Bacteroidales	Bacteroidaceae	Bacteroides	Bacteroides sp. 4_3_47FAA						0.0246716	0.0241316	0.0137849	1.59711	0.00053999	0.0304573	0.0103467	0.0162015	0.0108867	0.0208627
Bacteria	Chloroflexi	Chloroflexi (class)	Herpetosiphonales	Herpetosiphonaceae	Herpetosiphon	Herpetosiphon aurantiacus						0.0170645	0.0232185	0.0221285	0.170969	-0.006154	1.56546	0.00109006	0.632387	-0.00506394	0.0208038
Bacteria	Cyanobacteria	unclassified (derived from Cyanobacteria)	Chroococcales	unclassified (derived from Chroococcales)	Synechococcus	Synechococcus sp. PCC 7335						0.0141862	0.0226968	0.0253933	0.0103968	-0.00851059	1.25904	-0.00269656	0.0102741	-0.0112071	0.0207588
Bacteria	Proteobacteria	Gammaproteobacteria	Alteromonadales	Shewanellaceae	Shewanella	Shewanella halifaxensis						0.0143918	0.021001	0.0268444	0.0784419	-0.00660926	0.731651	-0.00584334	0.00372139	-0.0124526	0.0207457
Bacteria	Chloroflexi	Chloroflexi (class)	Chloroflexales	Chloroflexaceae	Roseiflexus	Roseiflexus sp. RS-1						0.0139806	0.0273927	0.0206774	1.18954e-05	-0.0134121	0.582629	0.00671523	0.2527	-0.00669684	0.0206836
Bacteria	Cyanobacteria	unclassified (derived from Cyanobacteria)	Chroococcales	unclassified (derived from Chroococcales)	Synechococcus	Synechococcus sp. BL107						0.0203541	0.0234794	0.0181381	0.997757	-0.00312534	0.815371	0.00534133	1.20691	0.00221599	0.0206572
Eukaryota	Streptophyta	Liliopsida	Poales	Poaceae	Oryza	Oryza sativa						0.0113078	0.0212619	0.0293837	0.000513374	-0.00995409	0.304703	-0.00812179	1.20456e-06	-0.0180759	0.0206511
Bacteria	Proteobacteria	Alphaproteobacteria	Rhizobiales	Beijerinckiaceae	Beijerinckia	Beijerinckia indica						0.0207653	0.0208706	0.0203147	1.70684	-0.000105318	1.71346	0.000555931	1.77065	0.000450613	0.0206502
Bacteria	Proteobacteria	Alphaproteobacteria	Rhizobiales	Bradyrhizobiaceae	Oligotropha	Oligotropha carboxidovorans						0.0160365	0.0232185	0.0224912	0.0627569	-0.00718199	1.66721	0.000727302	0.34182	-0.00645468	0.0205821
Bacteria	Proteobacteria	Deltaproteobacteria	Desulfovibrionales	Desulfomicrobiaceae	Desulfomicrobium	Desulfomicrobium baculatum						0.011719	0.0272622	0.0224912	5.19287e-08	-0.0155432	1.0894	0.00477098	0.00715298	-0.0107722	0.0204908
Bacteria	Proteobacteria	Gammaproteobacteria	unclassified (derived from Gammaproteobacteria)	unclassified (derived from Gammaproteobacteria)	unclassified (derived from Gammaproteobacteria)	uncultured gamma proteobacterium EBAC_27G05						0.0187093	0.0187835	0.0239423	1.69389	-7.42268e-05	0.836786	-0.00515875	0.64515	-0.00523297	0.0204784
Bacteria	Proteobacteria	Epsilonproteobacteria	Campylobacterales	Campylobacteraceae	Arcobacter	Arcobacter nitrofigilis						0.0135694	0.0212619	0.0264816	0.0218662	-0.00769253	0.919456	-0.0052197	0.00179121	-0.0129122	0.0204376
Bacteria	Chlorobi	Chlorobia	Chlorobiales	Chlorobiaceae	Chlorobium	Chlorobium chlorochromatii						0.0164477	0.022175	0.0224912	0.216401	-0.00572726	1.79311	-0.000316228	0.422749	-0.00604349	0.0203713
Bacteria	Bacteroidetes	unclassified (derived from Bacteroidetes)	unclassified (derived from Bacteroidetes)	unclassified (derived from Bacteroidetes)	unclassified (derived from Bacteroidetes)	uncultured Bacteroidetes bacterium 'SBI2-18 P41A3'						0.0230268	0.0213924	0.016687	1.2133	0.00163448	0.940028	0.00470531	0.395713	0.00633979	0.0203687
Bacteria	Proteobacteria	Epsilonproteobacteria	Campylobacterales	Campylobacteraceae	Campylobacter	Campylobacter jejuni						0.0170645	0.0215228	0.0224912	0.514704	-0.00445827	1.59412	-0.000968434	0.589197	-0.0054267	0.0203595
Bacteria	Proteobacteria	Gammaproteobacteria	unclassified (derived from Gammaproteobacteria)	unclassified (derived from Gammaproteobacteria)	unclassified (derived from Gammaproteobacteria)	uncultured gamma proteobacterium HF4000_23L14						0.00740148	0.0202184	0.0333741	1.072e-07	-0.0128169	0.00894954	-0.0131557	1.70454e-14	-0.0259726	0.0203313
Bacteria	Bacteroidetes	Bacteroidia	Bacteroidales	Bacteroidaceae	Bacteroides	Bacteroides sp. 1_1_6						0.0256996	0.0223054	0.0126967	0.954664	0.00339415	0.0421868	0.00960878	0.00186976	0.0130029	0.0202339
unclassified sequences	unclassified (derived from unclassified sequences)	unclassified (derived from unclassified sequences)	unclassified (derived from unclassified sequences)	unclassified (derived from unclassified sequences)	unclassified (derived from unclassified sequences)	uncultured marine microorganism HF4000_133G03						0.0115134	0.0215228	0.0275699	0.000524144	-0.0100094	0.69967	-0.0060471	1.8943e-05	-0.0160565	0.020202
Bacteria	Cyanobacteria	unclassified (derived from Cyanobacteria)	Nostocales	Nostocaceae	Anabaena	Anabaena variabilis						0.0131582	0.0249143	0.0224912	9.44509e-05	-0.0117561	1.34808	0.00242304	0.0367306	-0.00933304	0.0201879
Bacteria	Proteobacteria	Gammaproteobacteria	Vibrionales	Vibrionaceae	Photobacterium	Photobacterium damselae						0.0172701	0.0203488	0.022854	0.93543	-0.0030787	1.28071	-0.00250517	0.558653	-0.00558386	0.0201576
Bacteria	Actinobacteria	Actinobacteria (class)	Actinomycetales	Microbacteriaceae	Leifsonia	Leifsonia xyli						0.0433809	0.0103049	0.00652971	0	0.0330761	0.664323	0.00377514	1.13238e-21	0.0368512	0.0200718
Bacteria	Bacteroidetes	unclassified (derived from Bacteroidetes)	unclassified (derived from Bacteroidetes)	unclassified (derived from Bacteroidetes)	unclassified (derived from Bacteroidetes)	Bacteroidetes oral taxon 274						0.0236436	0.0194357	0.0170498	0.661826	0.00420789	1.26598	0.00238593	0.360629	0.00659382	0.0200431
Bacteria	Proteobacteria	Alphaproteobacteria	Rhodospirillales	Acetobacteraceae	Gluconobacter	Gluconobacter oxydans						0.0164477	0.0211315	0.0224912	0.432168	-0.00468373	1.50199	-0.00135976	0.422296	-0.00604349	0.0200235
Eukaryota	Streptophyta	unclassified (derived from Streptophyta)	Brassicales	Brassicaceae	Arabidopsis	Arabidopsis thaliana						0.00904626	0.0270013	0.0239423	1.32941e-11	-0.0179551	1.26299	0.00305905	1.36827e-05	-0.014896	0.0199966
Bacteria	Actinobacteria	Actinobacteria (class)	Solirubrobacterales	Conexibacteraceae	Conexibacter	Conexibacter woesei						0.0164477	0.0237403	0.0195891	0.06148	-0.00729256	1.17974	0.00415116	0.93443	-0.0031414	0.0199257
Bacteria	Actinobacteria	Actinobacteria (class)	Actinomycetales	Thermomonosporaceae	Thermomonospora	Thermomonospora curvata						0.0203541	0.0215228	0.0174126	1.36565	-0.00116872	1.12646	0.00411023	1.02986	0.00294151	0.0197631
Bacteria	Bacteroidetes	Bacteroidia	Bacteroidales	Rikenellaceae	Alistipes	Alistipes sp. HGB5						0.0300171	0.016566	0.0126967	2.70516e-05	0.0134511	1.04635	0.00386937	2.24333e-05	0.0173205	0.0197599
Bacteria	Planctomycetes	Planctomycetia	Planctomycetales	unclassified (derived from Planctomycetales)	unclassified (derived from Planctomycetales)	uncultured Planctomycetales bacterium HF0770_03I01						0.0162421	0.0193053	0.0235795	0.906014	-0.00306315	1.11509	-0.00427422	0.23016	-0.00733737	0.019709
Bacteria	Proteobacteria	Gammaproteobacteria	Alteromonadales	Shewanellaceae	Shewanella	Shewanella oneidensis						0.0166533	0.0256969	0.0163243	0.011233	-0.00904358	0.10009	0.00937263	1.80977	0.000329057	0.0195582
Bacteria	Proteobacteria	Deltaproteobacteria	Desulfuromonadales	Pelobacteraceae	Pelobacter	Pelobacter propionicus						0.0141862	0.0172182	0.0272071	0.851034	-0.00303206	0.0587533	-0.0099889	0.00202162	-0.013021	0.0195372
Eukaryota	unclassified (derived from Eukaryota)	Oligohymenophorea	Hymenostomatida	Tetrahymenidae	Tetrahymena	Tetrahymena thermophila						0.0145974	0.0226968	0.0210402	0.018459	-0.0080994	1.43364	0.00165658	0.299262	-0.00644281	0.0194448
Bacteria	Actinobacteria	Actinobacteria (class)	Rubrobacterales	Rubrobacteraceae	Rubrobacter	Rubrobacter xylanophilus						0.0187093	0.0240012	0.0155988	0.357818	-0.00529187	0.167011	0.00840242	0.929978	0.00311055	0.0194364
Bacteria	Firmicutes	Clostridia	Clostridiales	Clostridiaceae	Clostridium	Clostridium perfringens						0.0133638	0.0242621	0.0206774	0.000371256	-0.0108983	1.06949	0.00358464	0.160274	-0.00731363	0.0194344
Bacteria	Proteobacteria	Alphaproteobacteria	Rhizobiales	Bradyrhizobiaceae	Nitrobacter	Nitrobacter hamburgensis						0.0242604	0.0155225	0.0185009	0.00979403	0.00873792	1.10498	-0.00297835	0.577757	0.00575957	0.0194279
Bacteria	Proteobacteria	Deltaproteobacteria	Syntrophobacterales	Syntrophaceae	Syntrophus	Syntrophus aciditrophicus						0.0154198	0.0208706	0.0210402	0.235387	-0.00545083	1.79144	-0.000169593	0.48405	-0.00562043	0.0191102
Bacteria	Actinobacteria	Actinobacteria (class)	Actinomycetales	Mycobacteriaceae	Mycobacterium	Mycobacterium vanbaalenii						0.0180925	0.0203488	0.0188636	1.02398	-0.00225631	1.45434	0.00148521	1.64081	-0.000771098	0.0191017
Bacteria	Proteobacteria	Betaproteobacteria	Burkholderiales	Comamonadaceae	Acidovorax	Acidovorax sp. JS42						0.0143918	0.01774	0.0246678	0.730085	-0.00334823	0.417897	-0.0069278	0.0236753	-0.010276	0.0189332
Bacteria	Proteobacteria	Betaproteobacteria	Burkholderiales	Comamonadaceae	Polaromonas	Polaromonas naphthalenivorans						0.0164477	0.0202184	0.0199519	0.721184	-0.00377064	1.80512	0.000266487	1.0569	-0.00350416	0.0188727
Bacteria	Actinobacteria	Actinobacteria (class)	Actinomycetales	Mycobacteriaceae	Mycobacterium	Mycobacterium avium						0.015831	0.0164356	0.024305	1.53671	-0.00060464	0.220308	-0.00786945	0.113053	-0.00847409	0.0188572
Bacteria	Proteobacteria	Alphaproteobacteria	Caulobacterales	Caulobacteraceae	Brevundimonas	Brevundimonas subvibrioides						0.0180925	0.0198271	0.0185009	1.14107	-0.00173455	1.49509	0.00132621	1.78149	-0.000408336	0.0188068
Bacteria	Bacteroidetes	Bacteroidia	Bacteroidales	Porphyromonadaceae	Parabacteroides	Parabacteroides merdae						0.026522	0.0146094	0.015236	0.000100002	0.0119126	1.66695	-0.000626581	0.0168391	0.011286	0.0187891
Bacteria	Proteobacteria	Gammaproteobacteria	Vibrionales	Vibrionaceae	Vibrio	Vibrio caribbenthicus						0.0100742	0.0191749	0.0268444	0.000943137	-0.00910061	0.321472	-0.00766952	2.53302e-06	-0.0167701	0.0186978
Bacteria	unclassified (derived from Bacteria)	unclassified (derived from Bacteria)	unclassified (derived from Bacteria)	unclassified (derived from Bacteria)	unclassified (derived from Bacteria)	uncultured marine bacterium MedDCM-OCT-S09-C247						0.0277556	0.0160443	0.0119711	0.000271845	0.0117113	0.941563	0.00407313	8.20228e-05	0.0157844	0.0185903
Bacteria	Proteobacteria	Gammaproteobacteria	Enterobacteriales	Enterobacteriaceae	Shigella	Shigella flexneri						0.013775	0.0196966	0.0221285	0.129037	-0.00592164	1.29431	-0.00243185	0.0878612	-0.00835349	0.0185334
Bacteria	Proteobacteria	Gammaproteobacteria	Alteromonadales	Shewanellaceae	Shewanella	Shewanella benthica						0.0123358	0.021001	0.0221285	0.0047453	-0.00866523	1.55173	-0.00112744	0.0209354	-0.00979266	0.0184884
Bacteria	Proteobacteria	Gammaproteobacteria	Vibrionales	Vibrionaceae	Vibrio	Vibrio orientalis						0.00719589	0.0225663	0.0253933	2.58786e-10	-0.0153704	1.28806	-0.002827	1.24026e-08	-0.0181974	0.0183852
unclassified sequences	unclassified (derived from unclassified sequences)	unclassified (derived from unclassified sequences)	unclassified (derived from unclassified sequences)	unclassified (derived from unclassified sequences)	unclassified (derived from unclassified sequences)	uncultured marine microorganism HF4000_007I05						0.00842947	0.0190444	0.0275699	2.5178e-05	-0.0106149	0.20396	-0.00852548	1.38829e-08	-0.0191404	0.0183479
Bacteria	Chloroflexi	Thermomicrobia (class)	Sphaerobacterales	Sphaerobacteraceae	Sphaerobacter	Sphaerobacter thermophilus						0.014803	0.01774	0.0224912	0.906251	-0.00293704	0.937901	-0.00475123	0.155915	-0.00768826	0.0183447
Bacteria	Actinobacteria	Actinobacteria (class)	Actinomycetales	Mycobacteriaceae	Mycobacterium	Mycobacterium gilvum						0.0226156	0.0178704	0.0145105	0.44905	0.0047452	0.983939	0.00335997	0.132738	0.00810517	0.0183322
Bacteria	Proteobacteria	Betaproteobacteria	Burkholderiales	Oxalobacteraceae	Oxalobacter	Oxalobacter formigenes						0.0162421	0.0193053	0.0192264	0.906718	-0.00306315	1.76166	7.89221e-05	0.978604	-0.00298423	0.0182579
Bacteria	Proteobacteria	Gammaproteobacteria	Xanthomonadales	Xanthomonadaceae	Xanthomonas	Xanthomonas oryzae						0.0150086	0.0182618	0.0214029	0.788335	-0.0032532	1.12466	-0.00314118	0.319075	-0.00639438	0.0182244
Bacteria	Cyanobacteria	unclassified (derived from Cyanobacteria)	Nostocales	Nostocaceae	Nostoc	Nostoc punctiforme						0.015831	0.01774	0.0210402	1.10671	-0.00190905	1.06883	-0.00330018	0.602658	-0.00520923	0.0182037
Bacteria	Proteobacteria	Gammaproteobacteria	Pseudomonadales	Moraxellaceae	Psychrobacter	Psychrobacter arcticus						0.0178869	0.0238707	0.0126967	0.209423	-0.00598382	0.0112071	0.0111741	0.503626	0.00519026	0.0181514
Bacteria	Firmicutes	Bacilli	Bacillales	Bacillaceae	Bacillus	Bacillus thuringiensis						0.0174757	0.0202184	0.016687	1.0215	-0.00274266	0.998039	0.00353134	1.63191	0.000788682	0.0181271
Bacteria	Bacteroidetes	Flavobacteriia	Flavobacteriales	Blattabacteriaceae	Blattabacterium	Blattabacterium sp. (Blattella germanica)						0.0242604	0.0183922	0.0116084	0.228815	0.00586821	0.257032	0.00678383	0.00171227	0.012652	0.018087
Bacteria	Proteobacteria	Gammaproteobacteria	Alteromonadales	Shewanellaceae	Shewanella	Shewanella sp. W3-18-1						0.010691	0.0185226	0.0250306	0.00741257	-0.00783162	0.538458	-0.00650791	9.07115e-05	-0.0143395	0.0180814
Bacteria	Proteobacteria	Gammaproteobacteria	Pseudomonadales	Moraxellaceae	Enhydrobacter	Enhydrobacter aerosaccus						0.0172701	0.0161747	0.0206774	1.35147	0.00109542	0.953972	-0.00450271	1.11975	-0.00340729	0.0180408
Bacteria	Proteobacteria	Epsilonproteobacteria	Campylobacterales	Campylobacteraceae	Arcobacter	Arcobacter butzleri						0.0125414	0.0182618	0.022854	0.125173	-0.00572036	1.02075	-0.00459223	0.0139802	-0.0103126	0.0178857
Bacteria	Chlorobi	Chlorobia	Chlorobiales	Chlorobiaceae	Chlorobium	Chlorobium phaeovibrioides						0.0156254	0.0229576	0.0148732	0.0509816	-0.0073323	0.18546	0.00808442	1.63383	0.00075212	0.0178187
Bacteria	unclassified (derived from Bacteria)	unclassified (derived from Bacteria)	unclassified (derived from Bacteria)	unclassified (derived from Bacteria)	unclassified (derived from Bacteria)	uncultured marine bacterium 583						0.0111022	0.0176096	0.0246678	0.0417933	-0.00650734	0.38363	-0.00705824	0.000284387	-0.0135656	0.0177932
Bacteria	Actinobacteria	Actinobacteria (class)	Actinomycetales	Mycobacteriaceae	Mycobacterium	Mycobacterium smegmatis						0.0139806	0.0215228	0.0177753	0.0286	-0.00754222	1.28103	0.00374747	0.916737	-0.00379475	0.0177596
Bacteria	Firmicutes	Clostridia	Halanaerobiales	Halanaerobiaceae	Halothermothrix	Halothermothrix orenii						0.0207653	0.0208706	0.0112456	1.70623	-0.000105318	0.028411	0.00962498	0.0247559	0.00951966	0.0176272
Bacteria	Proteobacteria	Alphaproteobacteria	unclassified (derived from Alphaproteobacteria)	unclassified (derived from Alphaproteobacteria)	unclassified (derived from Alphaproteobacteria)	uncultured SAR11 cluster bacterium HF0010_09O16						0.012747	0.018914	0.0210402	0.08653	-0.00616697	1.36861	-0.00212621	0.0750791	-0.00829318	0.0175671
Bacteria	Firmicutes	Bacilli	Bacillales	Bacillaceae	Bacillus	Bacillus anthracis						0.0236436	0.00978309	0.0192264	6.45452e-08	0.0138605	0.0115407	-0.00944328	0.915205	0.00441725	0.017551
Bacteria	Spirochaetes	Spirochaetia	Spirochaetales	Leptospiraceae	Leptospira	Leptospira borgpetersenii						0.014803	0.0240012	0.0137849	0.00566126	-0.00919821	0.0338465	0.0102162	1.52537	0.00101802	0.0175297
Bacteria	Proteobacteria	Alphaproteobacteria	Caulobacterales	Caulobacteraceae	Asticcacaulis	Asticcacaulis excentricus						0.0170645	0.0183922	0.0170498	1.28432	-0.00132768	1.47278	0.0013424	1.72685	1.47271e-05	0.0175022
Bacteria	Bacteroidetes	Bacteroidia	Bacteroidales	Bacteroidaceae	Bacteroides	Bacteroides ovatus						0.0248772	0.0173487	0.0101573	0.052358	0.00752853	0.14952	0.00719135	9.48245e-05	0.0147199	0.0174611
Bacteria	Chloroflexi	Ktedonobacteria	Ktedonobacterales	Ktedonobacteraceae	Ktedonobacter	Ktedonobacter racemifer						0.0143918	0.0168269	0.0210402	1.05278	-0.00243514	1.07202	-0.00421327	0.271591	-0.00664841	0.0174196
unclassified sequences	unclassified (derived from unclassified sequences)	unclassified (derived from unclassified sequences)	unclassified (derived from unclassified sequences)	unclassified (derived from unclassified sequences)	unclassified (derived from unclassified sequences)	uncultured marine microorganism HF4000_008G09						0.00801827	0.0166965	0.0272071	0.000521255	-0.0086782	0.0354096	-0.0105107	7.66483e-09	-0.0191889	0.0173073
Bacteria	Bacteroidetes	Bacteroidia	Bacteroidales	Prevotellaceae	Prevotella	Prevotella melaninogenica						0.0228212	0.018914	0.0101573	0.708462	0.00390727	0.0433996	0.00875664	0.000892823	0.0126639	0.0172975
Bacteria	Proteobacteria	Gammaproteobacteria	Alteromonadales	Shewanellaceae	Shewanella	Shewanella sp. ANA-3						0.0133638	0.0173487	0.0210402	0.519253	-0.00398489	1.263	-0.0036915	0.130301	-0.00767639	0.0172509
Bacteria	Deferribacteres	Deferribacteres (class)	Deferribacterales	Deferribacteraceae	Denitrovibrio	Denitrovibrio acetiphilus						0.0141862	0.0200879	0.0174126	0.139548	-0.00590177	1.26089	0.00267538	1.08348	-0.00322639	0.0172289
Eukaryota	Streptophyta	Liliopsida	Poales	Poaceae	Sorghum	Sorghum bicolor						0.010691	0.0178704	0.022854	0.0168245	-0.00717941	0.858275	-0.00498355	0.00111213	-0.012163	0.0171385
Bacteria	Proteobacteria	Deltaproteobacteria	Desulfobacterales	Desulfobulbaceae	Desulfobulbus	Desulfobulbus propionicus						0.010691	0.0187835	0.0214029	0.00522952	-0.0080925	1.28501	-0.00261941	0.00510007	-0.0107119	0.0169592
Bacteria	Cyanobacteria	unclassified (derived from Cyanobacteria)	Oscillatoriales	unclassified (derived from Oscillatoriales)	Lyngbya	Lyngbya sp. PCC 8106						0.0168589	0.0169574	0.0170498	1.70163	-9.8421e-05	1.76119	-9.24487e-05	1.79187	-0.00019087	0.0169554
Bacteria	Proteobacteria	Gammaproteobacteria	Xanthomonadales	Xanthomonadaceae	Stenotrophomonas	Stenotrophomonas sp. SKA14						0.0263164	0.0105657	0.0137849	2.70836e-09	0.0157506	1.13774	-0.00321921	0.00415602	0.0125314	0.016889
Bacteria	Proteobacteria	Deltaproteobacteria	Desulfovibrionales	Desulfovibrionaceae	Desulfovibrio	Desulfovibrio salexigens						0.0160365	0.0161747	0.0181381	1.71645	-0.000138161	1.3749	-0.00196338	1.20289	-0.00210154	0.0167831
Bacteria	unclassified (derived from Bacteria)	unclassified (derived from Bacteria)	unclassified (derived from Bacteria)	unclassified (derived from Bacteria)	Thermobaculum	Thermobaculum terrenum						0.012747	0.0206097	0.016687	0.0142947	-0.00786271	1.15544	0.00392267	0.800435	-0.00394004	0.0166812
Bacteria	Proteobacteria	Gammaproteobacteria	Legionellales	Legionellaceae	Legionella	Legionella drancourtii						0.0102798	0.0157834	0.0239423	0.0980467	-0.00550355	0.165198	-0.00815889	0.000157849	-0.0136624	0.0166685
Bacteria	Bacteroidetes	Sphingobacteriia	Sphingobacteriales	unclassified (derived from Sphingobacteriales)	unclassified (derived from Sphingobacteriales)	uncultured Sphingobacteriales bacterium HF0010_19H17						0.0238492	0.0166965	0.00943181	0.0657727	0.00715275	0.117553	0.00726467	8.69373e-05	0.0144174	0.0166592
Bacteria	Proteobacteria	Alphaproteobacteria	unclassified (derived from Alphaproteobacteria)	unclassified (derived from Alphaproteobacteria)	unclassified (derived from Alphaproteobacteria)	uncultured alpha proteobacterium EBAC2C11						0.0150086	0.0194357	0.015236	0.449989	-0.00442717	1.0392	0.00419974	1.80419	-0.000227432	0.0165601
Bacteria	Bacteroidetes	Flavobacteriia	Flavobacteriales	Blattabacteriaceae	Blattabacterium	Blattabacterium sp. (Periplaneta americana)						0.0263164	0.0173487	0.00580419	0.0121404	0.00896771	0.000206884	0.0115445	3.79133e-10	0.0205122	0.0164898
Bacteria	Actinobacteria	Actinobacteria (class)	Actinomycetales	Catenulisporaceae	Catenulispora	Catenulispora acidiphila						0.0178869	0.0135659	0.0177753	0.40993	0.00432103	0.940303	-0.00420944	1.76322	0.000111591	0.0164094
Bacteria	Actinobacteria	Actinobacteria (class)	Actinomycetales	Geodermatophilaceae	Geodermatophilus	Geodermatophilus obscurus						0.015831	0.0187835	0.0145105	0.938985	-0.00295258	1.0062	0.00427306	1.42735	0.00132048	0.016375
Bacteria	Actinobacteria	Actinobacteria (class)	Actinomycetales	Nocardiopsaceae	Thermobifida	Thermobifida fusca						0.0172701	0.0172182	0.0145105	1.68349	5.18902e-05	1.17636	0.00270777	1.01937	0.00275966	0.0163329
Bacteria	unclassified (derived from Bacteria)	unclassified (derived from Bacteria)	unclassified (derived from Bacteria)	unclassified (derived from Bacteria)	unclassified (derived from Bacteria)	uncultured marine bacterium 580						0.0152142	0.0118701	0.0217657	0.667984	0.00334401	0.0161448	-0.00989556	0.300655	-0.00655155	0.0162833
Eukaryota	Streptophyta	Isoetopsida	Selaginellales	Selaginellaceae	Selaginella	Selaginella moellendorffii						0.0125414	0.01774	0.0185009	0.196095	-0.0051986	1.63522	-0.000760849	0.311483	-0.00595945	0.0162608
Bacteria	Proteobacteria	Gammaproteobacteria	unclassified (derived from Gammaproteobacteria)	unclassified (derived from Gammaproteobacteria)	unclassified (derived from Gammaproteobacteria)	uncultured gamma proteobacterium eBACHOT4E07						0.0172701	0.0155225	0.0159615	1.16385	0.00174763	1.74572	-0.000439016	1.448	0.00130861	0.0162514
Bacteria	Proteobacteria	Deltaproteobacteria	Desulfobacterales	Desulfobulbaceae	Desulfurivibrio	Desulfurivibrio alkaliphilus						0.010691	0.0173487	0.0206774	0.0311749	-0.00665765	1.04889	-0.00332874	0.0101503	-0.00998639	0.016239
Bacteria	Cyanobacteria	unclassified (derived from Cyanobacteria)	Chroococcales	unclassified (derived from Chroococcales)	Cyanothece	Cyanothece sp. PCC 7425						0.0102798	0.0183922	0.0199519	0.00429794	-0.00811237	1.43249	-0.00155969	0.0118473	-0.00967206	0.016208
Bacteria	Bacteroidetes	Bacteroidia	Bacteroidales	Bacteroidaceae	Bacteroides	Bacteroides cellulosilyticus						0.0207653	0.0168269	0.0108829	0.662156	0.00393836	0.384769	0.00594406	0.0165542	0.00988242	0.0161583
Bacteria	Proteobacteria	Gammaproteobacteria	Cardiobacteriales	Cardiobacteriaceae	Cardiobacterium	Cardiobacterium hominis						0.0135694	0.01774	0.0170498	0.467116	-0.00417062	1.6589	0.000690198	1.00649	-0.00348042	0.0161197
Bacteria	Proteobacteria	Deltaproteobacteria	Desulfuromonadales	Geobacteraceae	Geobacter	Geobacter lovleyi						0.0133638	0.0166965	0.0181381	0.727002	-0.00333268	1.45387	-0.00144162	0.61855	-0.0047743	0.0160661
Bacteria	Firmicutes	Clostridia	Clostridiales	Clostridiaceae	Alkaliphilus	Alkaliphilus metalliredigens						0.0135694	0.0134354	0.0206774	1.71387	0.000133943	0.215885	-0.00724198	0.187854	-0.00710804	0.0158941
Bacteria	Actinobacteria	Actinobacteria (class)	Actinomycetales	Frankiaceae	Frankia	Frankia sp. EAN1pec						0.0174757	0.0138268	0.0159615	0.643568	0.00364896	1.2718	-0.00213475	1.37991	0.00151421	0.0157547
unclassified sequences	unclassified (derived from unclassified sequences)	unclassified (derived from unclassified sequences)	unclassified (derived from unclassified sequences)	unclassified (derived from unclassified sequences)	unclassified (derived from unclassified sequences)	uncultured organism						0.0119246	0.0129137	0.0221285	1.34136	-0.000989066	0.0420322	-0.00921479	0.0127529	-0.0102039	0.0156556
Bacteria	Proteobacteria	Betaproteobacteria	Burkholderiales	Comamonadaceae	Acidovorax	Acidovorax citrulli						0.011719	0.0157834	0.0192264	0.421702	-0.00406437	0.981094	-0.00344299	0.108255	-0.00750736	0.0155763
Bacteria	Deferribacteres	Deferribacteres (class)	Deferribacterales	Deferribacteraceae	Calditerrivibrio	Calditerrivibrio nitroreducens						0.0135694	0.0138268	0.0192264	1.69096	-0.00025738	0.599521	-0.00539961	0.402792	-0.00565699	0.0155408
Bacteria	Proteobacteria	Gammaproteobacteria	Enterobacteriales	Enterobacteriaceae	Pantoea	Pantoea sp. At-9b						0.0172701	0.0140876	0.015236	0.766911	0.00318248	1.50271	-0.00114835	1.21765	0.00203413	0.0155313
Bacteria	Proteobacteria	Gammaproteobacteria	Vibrionales	Vibrionaceae	Vibrio	Vibrio metschnikovii						0.014803	0.0161747	0.0155988	1.2271	-0.00137174	1.68904	0.000575951	1.61923	-0.00079579	0.0155255
Bacteria	Firmicutes	Clostridia	Thermoanaerobacterales	Thermoanaerobacteraceae	Caldanaerobacter	Caldanaerobacter subterraneus						0.0133638	0.0150007	0.0181381	1.16668	-0.00163695	1.04207	-0.00313735	0.619151	-0.0047743	0.0155009
Bacteria	Proteobacteria	Alphaproteobacteria	Rhizobiales	Bradyrhizobiaceae	Afipia	Afipia sp. 1NLS2						0.0131582	0.0140876	0.0192264	1.37715	-0.000929456	0.659849	-0.00513873	0.314337	-0.00606818	0.0154907
Bacteria	Proteobacteria	Gammaproteobacteria	Pasteurellales	Pasteurellaceae	Histophilus	Histophilus somni						0.00945745	0.0190444	0.0177753	0.000313984	-0.00958696	1.50267	0.00126909	0.0313472	-0.00831788	0.0154257
Bacteria	Acidobacteria	Acidobacteriia	Acidobacteriales	Acidobacteriaceae	Acidobacterium	Acidobacterium capsulatum						0.0125414	0.0181313	0.0155988	0.139824	-0.00558992	1.2657	0.00253257	1.08317	-0.00305735	0.0154238
Bacteria	Proteobacteria	Gammaproteobacteria	Enterobacteriales	Enterobacteriaceae	Edwardsiella	Edwardsiella tarda						0.0129526	0.0173487	0.0159615	0.377046	-0.00439608	1.45456	0.00138716	1.11967	-0.00300892	0.0154209
Bacteria	Proteobacteria	Alphaproteobacteria	Rhizobiales	Bradyrhizobiaceae	Nitrobacter	Nitrobacter winogradskyi						0.010691	0.0129137	0.0224912	1.01958	-0.00222265	0.0305239	-0.00957755	0.00165438	-0.0118002	0.0153653
Bacteria	Proteobacteria	Gammaproteobacteria	Pasteurellales	Pasteurellaceae	Actinobacillus	Actinobacillus succinogenes						0.012747	0.0142181	0.0188636	1.15078	-0.00147109	0.832713	-0.00464552	0.292094	-0.00611661	0.0152762
Bacteria	unclassified (derived from Bacteria)	unclassified (derived from Bacteria)	unclassified (derived from Bacteria)	unclassified (derived from Bacteria)	unclassified (derived from Bacteria)	uncultured marine bacterium Ant29B7						0.0263164	0.0153921	0.00399038	0.000595896	0.0109243	3.32519e-05	0.0114017	5.36588e-13	0.022326	0.0152329
Bacteria	Proteobacteria	Betaproteobacteria	Burkholderiales	Comamonadaceae	Alicycliphilus	Alicycliphilus denitrificans						0.0113078	0.0172182	0.0170498	0.0819998	-0.00591042	1.78993	0.000168434	0.304285	-0.00574198	0.015192
Bacteria	unclassified (derived from Bacteria)	unclassified (derived from Bacteria)	unclassified (derived from Bacteria)	unclassified (derived from Bacteria)	unclassified (derived from Bacteria)	uncultured marine bacterium 314						0.00719589	0.0139572	0.024305	0.00643513	-0.00676132	0.0204242	-0.0103478	7.29324e-08	-0.0171092	0.0151527
Bacteria	Firmicutes	Clostridia	Clostridiales	Heliobacteriaceae	Heliobacterium	Heliobacterium modesticaldum						0.0115134	0.0178704	0.015236	0.0551882	-0.00635702	1.22007	0.00263445	0.817949	-0.00372258	0.0148733
unclassified sequences	unclassified (derived from unclassified sequences)	unclassified (derived from unclassified sequences)	unclassified (derived from unclassified sequences)	unclassified (derived from unclassified sequences)	unclassified (derived from unclassified sequences)	uncultured marine microorganism HF4000_141I21						0.00781268	0.0135659	0.0232168	0.0352145	-0.00575321	0.034004	-0.00965087	2.09776e-06	-0.0154041	0.0148651
Bacteria	Spirochaetes	Spirochaetia	Spirochaetales	Spirochaetaceae	Spirochaeta	Spirochaeta thermophila						0.0143918	0.0142181	0.0159615	1.72636	0.000173683	1.34116	-0.00174343	1.342	-0.00156975	0.0148571
Bacteria	Actinobacteria	Actinobacteria (class)	Actinomycetales	Pseudonocardiaceae	Amycolatopsis	Amycolatopsis mediterranei						0.0131582	0.0161747	0.015236	0.811338	-0.00301652	1.56988	0.000938713	1.222	-0.0020778	0.0148563
Bacteria	Chlorobi	Chlorobia	Chlorobiales	Chlorobiaceae	Chlorobaculum	Chlorobaculum tepidum						0.0125414	0.016566	0.015236	0.46799	-0.00402463	1.46609	0.00133004	0.970619	-0.00269459	0.0147811
Bacteria	Bacteroidetes	Bacteroidia	Bacteroidales	Prevotellaceae	Prevotella	Prevotella ruminicola						0.0154198	0.0183922	0.0105201	0.91336	-0.00297245	0.0964872	0.00787212	0.473434	0.00489967	0.0147774
Bacteria	Proteobacteria	Gammaproteobacteria	Pasteurellales	Pasteurellaceae	Basfia	Mannheimia succiniciproducens						0.0119246	0.0174791	0.0148732	0.129728	-0.00555451	1.22018	0.00260589	1.0977	-0.00294862	0.014759
Bacteria	Proteobacteria	Gammaproteobacteria	Pseudomonadales	Moraxellaceae	Moraxella	Moraxella catarrhalis						0.0123358	0.0163051	0.0155988	0.47696	-0.00396934	1.6449	0.000706392	1.03693	-0.00326295	0.0147466
Bacteria	Cyanobacteria	unclassified (derived from Cyanobacteria)	Oscillatoriales	unclassified (derived from Oscillatoriales)	Microcoleus	Microcoleus chthonoplastes						0.0133638	0.0148703	0.0159615	1.14794	-0.00150651	1.52828	-0.00109122	1.03139	-0.00259773	0.0147319
Eukaryota	unclassified (derived from Eukaryota)	unclassified (derived from Eukaryota)	Isochrysidales	Noelaerhabdaceae	Emiliania	Emiliania huxleyi						0.00431753	0.0256969	0.0141477	0	-0.0213794	0.0124433	0.0115492	0.000190143	-0.00983018	0.0147207
Bacteria	Proteobacteria	Gammaproteobacteria	Enterobacteriales	Enterobacteriaceae	Serratia	Serratia proteamaculans						0.0143918	0.0126528	0.0170498	1.09903	0.00173898	0.826063	-0.00439701	1.04053	-0.00265803	0.0146981
Eukaryota	Streptophyta	unclassified (derived from Streptophyta)	Malpighiales	Salicaceae	Populus	Populus trichocarpa						0.0135694	0.0152616	0.015236	1.15591	-0.00169223	1.73308	2.56247e-05	1.3055	-0.00166661	0.014689
Bacteria	Proteobacteria	Deltaproteobacteria	Desulfuromonadales	Geobacteraceae	Geobacter	Geobacter bemidjiensis						0.00945745	0.0152616	0.0192264	0.0582129	-0.00580417	1.08249	-0.00396475	0.00797556	-0.00976892	0.0146485
Bacteria	Proteobacteria	Gammaproteobacteria	Vibrionales	Vibrionaceae	Vibrio	Vibrio mimicus						0.00904626	0.0157834	0.0188636	0.0159774	-0.00673713	1.09195	-0.00308023	0.00627121	-0.00981736	0.0145644
Bacteria	Bacteroidetes	Bacteroidia	Bacteroidales	Porphyromonadaceae	Parabacteroides	Parabacteroides johnsonii						0.0193261	0.0138268	0.0105201	0.174491	0.00549933	1.12729	0.00330667	0.0361555	0.008806	0.0145577
Bacteria	Bacteroidetes	Bacteroidia	Bacteroidales	Bacteroidaceae	Bacteroides	Bacteroides plebeius						0.0189149	0.0138268	0.0108829	0.243342	0.00508814	0.9961	0.00294391	0.0728372	0.00803205	0.0145415
Bacteria	Lentisphaerae	unclassified (derived from Lentisphaerae)	unclassified (derived from Lentisphaerae)	Victivallaceae	Victivallis	Victivallis vadensis						0.00863506	0.0164356	0.0185009	0.00302127	-0.00780053	1.35615	-0.00206526	0.00494382	-0.00986579	0.0145238
Bacteria	Actinobacteria	Actinobacteria (class)	Actinomycetales	Frankiaceae	Frankia	Frankia sp. EUN1f						0.0139806	0.0139572	0.0155988	1.66119	2.33719e-05	1.37011	-0.00164155	1.33154	-0.00161818	0.0145122
Bacteria	Proteobacteria	Betaproteobacteria	Burkholderiales	Burkholderiaceae	Burkholderia	Burkholderia sp. CCGE1002						0.0160365	0.0136963	0.0137849	1.06698	0.00234022	1.75416	-8.86225e-05	1.17954	0.0022516	0.0145059
Viruses	unclassified (derived from Viruses)	unclassified (derived from Viruses)	Caudovirales	Myoviridae	T4-like viruses	Prochlorococcus phage P-SSM2						0.0139806	0.0160443	0.0134222	0.998774	-0.00206369	1.17533	0.00262208	1.71233	0.000558394	0.0144823
Bacteria	Proteobacteria	Alphaproteobacteria	Rickettsiales	Rickettsiaceae	Rickettsia	Rickettsia bellii						0.011719	0.0174791	0.0141477	0.10438	-0.0057601	0.983333	0.00333141	1.04272	-0.00242869	0.0144486
Bacteria	Cyanobacteria	unclassified (derived from Cyanobacteria)	Chroococcales	unclassified (derived from Chroococcales)	Cyanobium	Cyanobium sp. PCC 7001						0.0166533	0.0138268	0.0126967	0.906111	0.00282657	1.49881	0.0011301	0.811219	0.00395667	0.0143923
Bacteria	Actinobacteria	Actinobacteria (class)	Actinomycetales	Frankiaceae	Frankia	Frankia sp. CcI3						0.023438	0.0101744	0.00943181	3.45425e-07	0.0132636	1.59131	0.000742607	0.00013867	0.0140062	0.0143481
Bacteria	Bacteroidetes	Bacteroidia	Bacteroidales	Bacteroidaceae	Bacteroides	Bacteroides eggerthii						0.0154198	0.0152616	0.0123339	1.72574	0.000158137	1.04383	0.00292772	1.07775	0.00308586	0.0143384
Bacteria	Chloroflexi	Chloroflexi (class)	Chloroflexales	Chloroflexaceae	Chloroflexus	Chloroflexus aggregans						0.0139806	0.0136963	0.015236	1.67675	0.000284254	1.38235	-0.00153967	1.44096	-0.00125542	0.0143043
Bacteria	unclassified (derived from Bacteria)	unclassified (derived from Bacteria)	unclassified (derived from Bacteria)	unclassified (derived from Bacteria)	unclassified (derived from Bacteria)	uncultured marine bacterium 442						0.0215877	0.0117397	0.00943181	0.000510046	0.00984795	1.1625	0.0023079	0.00106524	0.0121559	0.0142531
Bacteria	Proteobacteria	Gammaproteobacteria	Pseudomonadales	Moraxellaceae	Acinetobacter	Acinetobacter lwoffii						0.0135694	0.013305	0.0155988	1.6863	0.000264384	1.27611	-0.00229375	1.19486	-0.00202937	0.0141577
Bacteria	Cyanobacteria	unclassified (derived from Cyanobacteria)	Chroococcales	unclassified (derived from Chroococcales)	Cyanothece	Cyanothece sp. PCC 7424						0.0123358	0.0140876	0.0159615	1.08715	-0.00175184	1.36854	-0.00187387	0.903452	-0.00362571	0.0141283
Bacteria	Proteobacteria	Gammaproteobacteria	Enterobacteriales	Enterobacteriaceae	Proteus	Proteus mirabilis						0.00925185	0.0170878	0.0159615	0.00395713	-0.00783594	1.52857	0.00112628	0.116851	-0.00670966	0.0141004
Bacteria	Actinobacteria	Actinobacteria (class)	Actinomycetales	Pseudonocardiaceae	Thermobispora	Thermobispora bispora						0.0162421	0.0122615	0.0137849	0.453901	0.00398067	1.37888	-0.00152348	1.10654	0.0024572	0.0140962
Bacteria	Proteobacteria	Gammaproteobacteria	Cardiobacteriales	Cardiobacteriaceae	Dichelobacter	Dichelobacter nodosus						0.0133638	0.0147399	0.0141477	1.19932	-0.00137607	1.67618	0.000592145	1.61412	-0.00078392	0.0140838
Bacteria	Actinobacteria	Actinobacteria (class)	Actinomycetales	Nocardioidaceae	Kribbella	Kribbella flavida						0.0150086	0.0136963	0.0134222	1.23081	0.00131224	1.80087	0.000274139	1.33637	0.00158638	0.0140424
Bacteria	Aquificae	Aquificae (class)	Aquificales	Aquificaceae	Aquifex	Aquifex aeolicus						0.0133638	0.0163051	0.0123339	0.855969	-0.00294136	1.01249	0.00397125	1.50183	0.00102989	0.0140009
Bacteria	Proteobacteria	Betaproteobacteria	Methylophilales	Methylophilaceae	Methylovorus	Methylovorus sp. MP688						0.011719	0.0152616	0.0148732	0.598573	-0.0035426	1.7626	0.000388386	1.05392	-0.00315422	0.0139513
unclassified sequences	unclassified (derived from unclassified sequences)	unclassified (derived from unclassified sequences)	unclassified (derived from unclassified sequences)	unclassified (derived from unclassified sequences)	unclassified (derived from unclassified sequences)	uncultured organism MedDCM-OCT-S12-C74						0.0193261	0.0122615	0.0101573	0.0263802	0.00706462	1.26734	0.00210414	0.0242749	0.00916877	0.013915
Bacteria	Firmicutes	Clostridia	Thermoanaerobacterales	Thermoanaerobacteraceae	Carboxydothermus	Carboxydothermus hydrogenoformans						0.0152142	0.0130441	0.0134222	1.12595	0.00217004	1.76238	-0.000378067	1.27378	0.00179197	0.0138935
Bacteria	Bacteroidetes	Flavobacteriia	Flavobacteriales	unclassified (derived from Flavobacteriales)	Candidatus Sulcia	Candidatus Sulcia muelleri						0.0129526	0.0125224	0.0159615	1.59859	0.000430241	1.13738	-0.00343916	1.12042	-0.00300892	0.0138122
Bacteria	Cyanobacteria	unclassified (derived from Cyanobacteria)	Chroococcales	unclassified (derived from Chroococcales)	Crocosphaera	Crocosphaera watsonii						0.00781268	0.0161747	0.0174126	0.000762799	-0.00836203	1.49945	-0.00123786	0.00433568	-0.00959989	0.0138
Bacteria	Actinobacteria	Actinobacteria (class)	Actinomycetales	Nakamurellaceae	Nakamurella	Nakamurella multipartita						0.015831	0.012131	0.0134222	0.545767	0.00369992	1.44435	-0.00129115	1.11465	0.00240876	0.0137947
Bacteria	Proteobacteria	Deltaproteobacteria	Desulfarculales	Desulfarculaceae	Desulfarculus	Desulfarculus baarsii						0.0104854	0.0112179	0.0195891	1.43725	-0.000732508	0.0556367	-0.00837119	0.0220003	-0.0091037	0.0137642
Bacteria	unclassified (derived from Bacteria)	unclassified (derived from Bacteria)	unclassified (derived from Bacteria)	unclassified (derived from Bacteria)	unclassified (derived from Bacteria)	uncultured marine bacterium EB000_55B11						0.0125414	0.0166965	0.0119711	0.431717	-0.00415507	0.71353	0.00472533	1.69811	0.000570263	0.0137363
Bacteria	Firmicutes	Bacilli	Bacillales	Bacillaceae	Bacillus	Bacillus subtilis						0.011719	0.0151312	0.0141477	0.6477	-0.00341216	1.55205	0.000983469	1.04376	-0.00242869	0.013666
Bacteria	Poribacteria	unclassified (derived from Poribacteria)	unclassified (derived from Poribacteria)	unclassified (derived from Poribacteria)	unclassified (derived from Poribacteria)	Candidatus Poribacteria sp. WGA-A3						0.00534552	0.0159138	0.0195891	8.2216e-07	-0.0105683	1.20685	-0.00367531	6.20776e-07	-0.0142436	0.0136162
Bacteria	Proteobacteria	Gammaproteobacteria	Legionellales	Coxiellaceae	Rickettsiella	Rickettsiella grylli						0.0102798	0.0138268	0.016687	0.519684	-0.00354693	1.09218	-0.00286028	0.176007	-0.0064072	0.0135979
Bacteria	Proteobacteria	Gammaproteobacteria	Enterobacteriales	Enterobacteriaceae	Shigella	Shigella dysenteriae						0.0104854	0.0135659	0.016687	0.725535	-0.00308045	0.997178	-0.00312116	0.210727	-0.00620161	0.0135795
Bacteria	Deinococcus-Thermus	Deinococci	Deinococcales	Deinococcaceae	Deinococcus	Deinococcus geothermalis						0.0139806	0.0136963	0.0130594	1.67735	0.000284254	1.65958	0.000636901	1.55779	0.000921155	0.0135788
Eukaryota	Apicomplexa	Coccidia	Eucoccidiorida	Sarcocystidae	Toxoplasma	Toxoplasma gondii						0.00925185	0.0143485	0.0170498	0.117006	-0.00509668	1.16449	-0.00270127	0.0471191	-0.00779795	0.0135501
Bacteria	unclassified (derived from Bacteria)	unclassified (derived from Bacteria)	unclassified (derived from Bacteria)	unclassified (derived from Bacteria)	unclassified (derived from Bacteria)	uncultured bacterium MedeBAC49C08						0.0164477	0.0129137	0.0112456	0.645455	0.00353406	1.38764	0.00166806	0.428073	0.00520213	0.0135357
Bacteria	Chloroflexi	Thermomicrobia (class)	Thermomicrobiales	Thermomicrobiaceae	Thermomicrobium	Thermomicrobium roseum						0.011719	0.0147399	0.0141477	0.737692	-0.00302084	1.67554	0.000592145	1.04324	-0.00242869	0.0135355
Bacteria	Bacteroidetes	Bacteroidia	Bacteroidales	Bacteroidaceae	Bacteroides	Bacteroides coprocola						0.0187093	0.0138268	0.00798076	0.282653	0.00488254	0.256573	0.00584601	0.00230693	0.0107285	0.0135056
Bacteria	Actinobacteria	Actinobacteria (class)	Actinomycetales	Nocardioidaceae	Aeromicrobium	Aeromicrobium marinum						0.0131582	0.0155225	0.0116084	1.04525	-0.00236431	0.993538	0.00391412	1.31486	0.00154982	0.0134297
Bacteria	Proteobacteria	Alphaproteobacteria	Rhodospirillales	Acetobacteraceae	Gluconacetobacter	Gluconacetobacter diazotrophicus						0.0125414	0.012131	0.0155988	1.6083	0.000410371	1.11873	-0.00346773	1.08243	-0.00305735	0.0134237
Bacteria	Verrucomicrobia	unclassified (derived from Verrucomicrobia)	Methylacidiphilales	Methylacidiphilaceae	Methylacidiphilum	Methylacidiphilum infernorum						0.00822387	0.0163051	0.0155988	0.00155979	-0.00808128	1.64553	0.000706392	0.0495238	-0.00737489	0.0133759
Bacteria	Proteobacteria	Betaproteobacteria	Burkholderiales	unclassified (derived from Burkholderiales)	Thiomonas	Thiomonas intermedia						0.0121302	0.0138268	0.0141477	1.10822	-0.00169656	1.78838	-0.000320943	1.2191	-0.0020175	0.0133682
Bacteria	Proteobacteria	Deltaproteobacteria	Desulfuromonadales	Geobacteraceae	Geobacter	Geobacter sp. FRC-32						0.0115134	0.0155225	0.0130594	0.429336	-0.00400908	1.22088	0.00246308	1.30975	-0.00154601	0.0133651
Bacteria	Chlorobi	Chlorobia	Chlorobiales	Chlorobiaceae	Prosthecochloris	Prosthecochloris aestuarii						0.0111022	0.0122615	0.016687	1.25649	-0.00115925	0.798632	-0.00442557	0.325237	-0.00558482	0.0133502
Bacteria	Proteobacteria	Gammaproteobacteria	Enterobacteriales	Enterobacteriaceae	Cronobacter	Cronobacter sakazakii						0.0129526	0.0138268	0.0130594	1.40621	-0.000874171	1.61076	0.000767342	1.75213	-0.000106828	0.0132796
Bacteria	Proteobacteria	Betaproteobacteria	Burkholderiales	Burkholderiaceae	Burkholderia	Burkholderia phytofirmans						0.011719	0.0117397	0.0163243	1.65622	-2.06922e-05	0.706328	-0.00458457	0.589659	-0.00460526	0.013261
Bacteria	Proteobacteria	Alphaproteobacteria	Rhizobiales	Methylocystaceae	Methylocystis	Methylocystis sp. ATCC 49242						0.010691	0.0170878	0.0119711	0.0420366	-0.00639676	0.593495	0.00511666	1.38516	-0.00128011	0.01325
Bacteria	Proteobacteria	Gammaproteobacteria	Alteromonadales	Shewanellaceae	Shewanella	Shewanella sp. MR-4						0.00534552	0.0183922	0.0159615	2.43678e-09	-0.0130467	1.29521	0.00243069	0.000182729	-0.010616	0.0132331
Bacteria	Bacteroidetes	Bacteroidia	Bacteroidales	Bacteroidaceae	Bacteroides	Bacteroides intestinalis						0.0160365	0.0134354	0.0101573	0.992525	0.0026011	1.12218	0.00327811	0.269288	0.00587922	0.0132098
Bacteria	Actinobacteria	Actinobacteria (class)	Actinomycetales	Micromonosporaceae	Salinispora	Salinispora tropica						0.0172701	0.0110875	0.0112456	0.0524443	0.00618263	1.77794	-0.000158114	0.284625	0.00602451	0.0132011
Bacteria	Proteobacteria	Alphaproteobacteria	Rhodospirillales	Rhodospirillaceae	Azospirillum	Azospirillum brasilense						0.0119246	0.014479	0.0130594	0.965434	-0.00255436	1.42494	0.00141955	1.46091	-0.00113481	0.0131543
Eukaryota	Arthropoda	Insecta	Diptera	Drosophilidae	Drosophila	Drosophila mojavensis						0.00801827	0.0147399	0.016687	0.0104005	-0.00672158	1.36203	-0.00194719	0.0130261	-0.00866877	0.0131484
Bacteria	Proteobacteria	Gammaproteobacteria	Pasteurellales	Pasteurellaceae	Mannheimia	Mannheimia haemolytica						0.0100742	0.0118701	0.0174126	0.995654	-0.00179591	0.487593	-0.00554242	0.0864888	-0.00733832	0.013119
Archaea	Thaumarchaeota	unclassified (derived from Thaumarchaeota)	unclassified (derived from Thaumarchaeota)	unclassified (derived from Thaumarchaeota)	unclassified (derived from Thaumarchaeota)	uncultured marine crenarchaeote HF4000_ANIW93H17						0.00452313	0.0122615	0.0224912	0.000121041	-0.00773834	0.0132104	-0.0102298	1.62212e-10	-0.0179681	0.0130919
Bacteria	Cyanobacteria	unclassified (derived from Cyanobacteria)	Chroococcales	unclassified (derived from Chroococcales)	Cyanothece	Cyanothece sp. PCC 7822						0.011719	0.0136963	0.0137849	1.1906	-0.00197731	1.75482	-8.86225e-05	1.18852	-0.00206593	0.0130668
Bacteria	Proteobacteria	Alphaproteobacteria	Caulobacterales	Caulobacteraceae	Brevundimonas	Brevundimonas sp. BAL3						0.0113078	0.0140876	0.0137849	0.832408	-0.00277983	1.79328	0.000302701	1.0117	-0.00247713	0.0130601
Bacteria	Chrysiogenetes	Chrysiogenetes (class)	Chrysiogenales	Chrysiogenaceae	Desulfurispirillum	Desulfurispirillum indicum						0.010691	0.0153921	0.0130594	0.222863	-0.00470103	1.26849	0.00233264	1.02976	-0.00236839	0.0130475
Bacteria	unclassified (derived from Bacteria)	unclassified (derived from Bacteria)	unclassified (derived from Bacteria)	unclassified (derived from Bacteria)	unclassified (derived from Bacteria)	uncultured marine bacterium MedDCM-OCT-S04-C13						0.00801827	0.0182618	0.0126967	3.4095e-05	-0.0102435	0.558556	0.0055651	0.363012	-0.00467839	0.0129922
Viruses	unclassified (derived from Viruses)	unclassified (derived from Viruses)	Caudovirales	Myoviridae	unclassified (derived from Myoviridae)	Synechococcus phage S-SM2						0.0129526	0.0143485	0.0112456	1.17989	-0.00139594	1.27077	0.00310292	1.25904	0.00170698	0.0128489
Bacteria	Proteobacteria	Gammaproteobacteria	Enterobacteriales	Enterobacteriaceae	Enterobacter	Enterobacter cloacae						0.00719589	0.0146094	0.016687	0.00238257	-0.00741353	1.31493	-0.00207763	0.00347743	-0.00949116	0.0128308
Bacteria	Cyanobacteria	unclassified (derived from Cyanobacteria)	Chroococcales	unclassified (derived from Chroococcales)	Cyanothece	Cyanothece sp. PCC 8801						0.010691	0.0147399	0.0130594	0.374941	-0.00404882	1.34124	0.00168043	1.03028	-0.00236839	0.0128301
Bacteria	Deinococcus-Thermus	Deinococci	Thermales	Thermaceae	Meiothermus	Meiothermus ruber						0.0113078	0.0109571	0.0159615	1.6382	0.000350761	0.563458	-0.00500446	0.554596	-0.0046537	0.0127421
Bacteria	Cyanobacteria	unclassified (derived from Cyanobacteria)	Chroococcales	unclassified (derived from Chroococcales)	Cyanothece	Cyanothece sp. ATCC 51142						0.0102798	0.0125224	0.015236	0.982845	-0.00224252	1.1041	-0.00271364	0.4211	-0.00495616	0.0126794
Bacteria	Nitrospirae	Nitrospira (class)	Nitrospirales	Nitrospiraceae	Thermodesulfovibrio	Thermodesulfovibrio yellowstonii						0.00925185	0.0150007	0.0137849	0.0581475	-0.00574888	1.47997	0.00121579	0.47725	-0.00453309	0.0126792
Bacteria	Chloroflexi	Chloroflexi (class)	Chloroflexales	Chloroflexaceae	Chloroflexus	Chloroflexus aurantiacus						0.0111022	0.0126528	0.0141477	1.1564	-0.00155057	1.38102	-0.00149491	1.03993	-0.00304548	0.0126342
Bacteria	Proteobacteria	Deltaproteobacteria	unclassified (derived from Deltaproteobacteria)	unclassified (derived from Deltaproteobacteria)	unclassified (derived from Deltaproteobacteria)	delta proteobacterium MLMS-1						0.0102798	0.0130441	0.0145105	0.781614	-0.00276428	1.40343	-0.00146635	0.593538	-0.00423063	0.0126115
Bacteria	Firmicutes	Bacilli	Bacillales	Paenibacillaceae	Paenibacillus	Paenibacillus sp. JDR-2						0.0100742	0.0159138	0.0116084	0.0657261	-0.00583958	0.833659	0.00430545	1.29897	-0.00153414	0.0125321
Bacteria	Bacteroidetes	Sphingobacteriia	Sphingobacteriales	unclassified (derived from Sphingobacteriales)	unclassified (derived from Sphingobacteriales)	uncultured Sphingobacteriales bacterium HF0130_33B19						0.0125414	0.0159138	0.00906904	0.713758	-0.00337242	0.152697	0.00684478	0.798678	0.00347236	0.0125081
Bacteria	Bacteroidetes	Bacteroidia	Bacteroidales	Porphyromonadaceae	Porphyromonas	Porphyromonas endodontalis						0.0178869	0.0105657	0.00906904	0.0108342	0.00732118	1.35307	0.00149669	0.0235856	0.00881787	0.0125072
Bacteria	Proteobacteria	Gammaproteobacteria	Pasteurellales	Pasteurellaceae	Pasteurella	Pasteurella multocida						0.00945745	0.0120006	0.0159615	0.847078	-0.00254314	0.949358	-0.00396093	0.140685	-0.00650407	0.0124732
Bacteria	Cyanobacteria	unclassified (derived from Cyanobacteria)	Chroococcales	unclassified (derived from Chroococcales)	Cyanothece	Cyanothece sp. CCY0110						0.0150086	0.00965265	0.0126967	0.0881752	0.00535591	1.15259	-0.00304401	1.12461	0.0023119	0.0124526
Bacteria	unclassified (derived from Bacteria)	unclassified (derived from Bacteria)	unclassified (derived from Bacteria)	unclassified (derived from Bacteria)	unclassified (derived from Bacteria)	uncultured marine bacterium HF10_49E08						0.00740148	0.0103049	0.0195891	0.598295	-0.00290337	0.0166973	-0.00928428	0.000133654	-0.0121877	0.0124318
Bacteria	Proteobacteria	Gammaproteobacteria	Enterobacteriales	Enterobacteriaceae	Providencia	Providencia rettgeri						0.0063735	0.0136963	0.0170498	0.00156003	-0.00732283	1.25537	-0.00335348	0.000434392	-0.0106763	0.0123732
Bacteria	Proteobacteria	Betaproteobacteria	Burkholderiales	Burkholderiaceae	Burkholderia	Burkholderia glumae						0.0108966	0.0122615	0.0137849	1.15615	-0.00136484	1.37951	-0.00152348	1.08	-0.00288832	0.0123143
Bacteria	Spirochaetes	Spirochaetia	Spirochaetales	Brachyspiraceae	Brachyspira	Brachyspira murdochii						0.00678469	0.0112179	0.0188636	0.122638	-0.00443325	0.100772	-0.00764567	9.08611e-05	-0.0120789	0.0122887
Bacteria	Proteobacteria	Alphaproteobacteria	Rhizobiales	Brucellaceae	Brucella	Brucella canis						0.0133638	0.012131	0.0112456	1.23906	0.00123276	1.55967	0.000885416	1.15779	0.00211817	0.0122468
Bacteria	Proteobacteria	Deltaproteobacteria	Desulfovibrionales	Desulfovibrionaceae	Desulfovibrio	Desulfovibrio desulfuricans						0.00760708	0.0120006	0.0170498	0.161887	-0.00439351	0.609707	-0.00504921	0.00463917	-0.00944272	0.0122192
Bacteria	Proteobacteria	Gammaproteobacteria	Pasteurellales	Pasteurellaceae	Haemophilus	Haemophilus parasuis						0.00925185	0.0123919	0.0148732	0.62491	-0.00314006	1.18021	-0.00248132	0.25267	-0.00562138	0.0121723
Eukaryota	unclassified (derived from Eukaryota)	Ichthyosporea	unclassified (derived from Ichthyosporea)	unclassified (derived from Ichthyosporea)	Capsaspora	Capsaspora owczarzaki						0.0108966	0.0125224	0.0130594	1.1063	-0.00162573	1.69037	-0.00053707	1.12709	-0.0021628	0.0121595
Bacteria	Proteobacteria	Deltaproteobacteria	Desulfuromonadales	Geobacteraceae	Geobacter	Geobacter sp. M18						0.00801827	0.0142181	0.0141477	0.0213332	-0.00619982	1.74902	7.03805e-05	0.134185	-0.00612944	0.012128
Bacteria	Bacteroidetes	Bacteroidia	Bacteroidales	Bacteroidaceae	Bacteroides	Bacteroides dorei						0.0207653	0.0104353	0.00507866	0.000105429	0.01033	0.16552	0.00535663	2.14938e-07	0.0156866	0.0120931
Bacteria	Proteobacteria	Gammaproteobacteria	Acidithiobacillales	Acidithiobacillaceae	Acidithiobacillus	Acidithiobacillus caldus						0.00740148	0.0120006	0.016687	0.122628	-0.00459911	0.690244	-0.00468645	0.0049482	-0.00928556	0.0120297
unclassified sequences	unclassified (derived from unclassified sequences)	unclassified (derived from unclassified sequences)	unclassified (derived from unclassified sequences)	unclassified (derived from unclassified sequences)	unclassified (derived from unclassified sequences)	uncultured marine microorganism HF4000_001L24						0.00801827	0.00991353	0.0181381	1.05241	-0.00189526	0.0422545	-0.00822456	0.00269621	-0.0101198	0.0120233
Bacteria	Actinobacteria	Actinobacteria (class)	Actinomycetales	Mycobacteriaceae	Mycobacterium	Mycobacterium sp. JLS						0.0113078	0.0134354	0.0112456	1.08116	-0.00212762	1.2684	0.00218983	1.72589	6.22064e-05	0.0119963
Bacteria	Deinococcus-Thermus	Deinococci	Thermales	Thermaceae	Meiothermus	Meiothermus silvanus						0.0119246	0.00991353	0.0141477	1.07788	0.00201108	0.71174	-0.00423418	1.12789	-0.0022231	0.0119953
Bacteria	Bacteroidetes	Flavobacteriia	Flavobacteriales	Flavobacteriaceae	Flavobacterium	Flavobacterium psychrophilum						0.015831	0.0109571	0.00906904	0.188802	0.00487389	1.24296	0.00188802	0.125491	0.00676191	0.0119524
Bacteria	Bacteroidetes	Bacteroidia	Bacteroidales	Prevotellaceae	Prevotella	Prevotella tannerae						0.0150086	0.0130441	0.007618	1.01134	0.00196444	0.309501	0.00542612	0.0505144	0.00739057	0.0118902
Bacteria	Cyanobacteria	unclassified (derived from Cyanobacteria)	Oscillatoriales	unclassified (derived from Oscillatoriales)	Arthrospira	Arthrospira maxima						0.0108966	0.0113484	0.0134222	1.57663	-0.000451756	1.29588	-0.0020738	0.974392	-0.00252556	0.0118891
Eukaryota	unclassified (derived from Eukaryota)	Cryptophyta	Pyrenomonadales	Geminigeraceae	Guillardia	Guillardia theta						0.00945745	0.0160443	0.0101573	0.0223909	-0.00658682	0.355999	0.00588694	1.61663	-0.000699879	0.0118863
Bacteria	unclassified (derived from Bacteria)	unclassified (derived from Bacteria)	unclassified (derived from Bacteria)	unclassified (derived from Bacteria)	unclassified (derived from Bacteria)	uncultured marine bacterium HF4000_APKG2098						0.00267276	0.0112179	0.0217657	5.46122e-07	-0.00854518	0.00624853	-0.0105478	3.45976e-14	-0.0190929	0.0118855
Bacteria	Chlorobi	Chlorobia	Chlorobiales	Chlorobiaceae	Pelodictyon	Pelodictyon luteolum						0.0129526	0.012131	0.0105201	1.41733	0.000821565	1.39422	0.00161094	1.01112	0.0024325	0.0118679
Bacteria	Firmicutes	Bacilli	Bacillales	Bacillaceae	Bacillus	Bacillus cellulosilyticus						0.0102798	0.0118701	0.0134222	1.104	-0.00159031	1.36058	-0.00155204	0.982818	-0.00314235	0.0118574
Bacteria	Proteobacteria	Deltaproteobacteria	Desulfovibrionales	Desulfohalobiaceae	Desulfohalobium	Desulfohalobium retbaense						0.0115134	0.0116093	0.0123339	1.69315	-9.58477e-05	1.6142	-0.000724634	1.58156	-0.000820482	0.0118189
Bacteria	Actinobacteria	Actinobacteria (class)	Actinomycetales	Pseudonocardiaceae	Actinosynnema	Actinosynnema mirum						0.015831	0.00939177	0.0101573	0.0219812	0.00643918	1.58221	-0.000765564	0.293395	0.00567362	0.0117933
Bacteria	Proteobacteria	Deltaproteobacteria	Desulfovibrionales	Desulfovibrionaceae	Desulfovibrio	Desulfovibrio alaskensis						0.00863506	0.0139572	0.0126967	0.0779134	-0.00532214	1.45631	0.00126055	0.582695	-0.0040616	0.011763
Bacteria	Actinobacteria	Actinobacteria (class)	Actinomycetales	Nocardiopsaceae	Nocardiopsis	Nocardiopsis dassonvillei						0.0133638	0.0112179	0.0105201	1.06614	0.00214585	1.61812	0.000697851	1.09359	0.0028437	0.0117006
Bacteria	Proteobacteria	Alphaproteobacteria	Rhizobiales	Methylocystaceae	Methylosinus	Methylosinus trichosporium						0.0102798	0.0122615	0.0123339	1.11723	-0.00198163	1.74529	-7.24285e-05	1.14344	-0.00205406	0.0116251
Bacteria	Proteobacteria	Alphaproteobacteria	Rhizobiales	Brucellaceae	Ochrobactrum	Ochrobactrum intermedium						0.011719	0.0120006	0.0108829	1.67393	-0.000281575	1.47717	0.00111774	1.57135	0.000836162	0.0115342
Bacteria	Proteobacteria	Gammaproteobacteria	Alteromonadales	Shewanellaceae	Shewanella	Shewanella sp. MR-7						0.00925185	0.0157834	0.00943181	0.022306	-0.00653153	0.239585	0.00635158	1.77423	-0.000179952	0.011489
unclassified sequences	unclassified (derived from unclassified sequences)	unclassified (derived from unclassified sequences)	unclassified (derived from unclassified sequences)	unclassified (derived from unclassified sequences)	unclassified (derived from unclassified sequences)	uncultured organism MedDCM-OCT-S09-C206						0.0195317	0.00900044	0.00580419	2.45422e-05	0.0105312	0.903766	0.00319625	1.01869e-05	0.0137275	0.0114454
Bacteria	unclassified (derived from Bacteria)	unclassified (derived from Bacteria)	unclassified (derived from Bacteria)	unclassified (derived from Bacteria)	unclassified (derived from Bacteria)	uncultured marine bacterium 463						0.0125414	0.0116093	0.0101573	1.36357	0.000932136	1.37167	0.00145194	1.0167	0.00238407	0.011436
Bacteria	Proteobacteria	Deltaproteobacteria	Desulfobacterales	Nitrospinaceae	unclassified (derived from Nitrospinaceae)	uncultured marine Nitrospinaceae bacterium						0.00308395	0.0116093	0.0195891	1.94143e-06	-0.00852531	0.0856984	-0.00797987	3.86221e-11	-0.0165052	0.0114275
unclassified sequences	unclassified (derived from unclassified sequences)	unclassified (derived from unclassified sequences)	unclassified (derived from unclassified sequences)	unclassified (derived from unclassified sequences)	unclassified (derived from unclassified sequences)	uncultured marine microorganism HF4000_133I24						0.00760708	0.0101744	0.0163243	0.71097	-0.00256733	0.256583	-0.00614987	0.0101375	-0.0087172	0.0113686
Bacteria	Bacteroidetes	Bacteroidia	Bacteroidales	Bacteroidaceae	Bacteroides	Bacteroides coprophilus						0.0129526	0.0113484	0.00979457	1.12755	0.00160421	1.40172	0.00155382	0.979747	0.00315803	0.0113652
Bacteria	Actinobacteria	Actinobacteria (class)	Actinomycetales	Mycobacteriaceae	Mycobacterium	Mycobacterium sp. KMS						0.0115134	0.0116093	0.0108829	1.69375	-9.58477e-05	1.60996	0.000726413	1.65886	0.000630565	0.0113352
Bacteria	Cyanobacteria	unclassified (derived from Cyanobacteria)	Chroococcales	unclassified (derived from Chroococcales)	Synechococcus	Synechococcus sp. WH 5701						0.0139806	0.0105657	0.00943181	0.570488	0.00341484	1.45447	0.00113393	0.513058	0.00454877	0.011326
Bacteria	Proteobacteria	Alphaproteobacteria	Rhodobacterales	unclassified (derived from Rhodobacterales)	unclassified (derived from Rhodobacterales)	uncultured Rhodobacterales bacterium HF0070_10D05						0.0185037	0.00965265	0.00580419	0.000739348	0.00885106	0.600608	0.00384846	4.26627e-05	0.0126995	0.0113202
Bacteria	Firmicutes	Clostridia	Clostridiales	Clostridiaceae	Clostridium	Clostridium beijerinckii						0.0119246	0.0143485	0.007618	1.01952	-0.00242392	0.113061	0.00673053	0.468564	0.00430661	0.011297
Bacteria	Proteobacteria	Gammaproteobacteria	Vibrionales	Vibrionaceae	Vibrio	Vibrio sinaloensis						0.00801827	0.0142181	0.0116084	0.0213822	-0.00619982	1.11878	0.00260971	0.656162	-0.0035901	0.0112816
Bacteria	Proteobacteria	Gammaproteobacteria	Xanthomonadales	Xanthomonadaceae	Xanthomonas	Xanthomonas fuscans						0.00801827	0.0123919	0.0134222	0.180898	-0.00437364	1.52389	-0.00103027	0.23402	-0.00540391	0.0112775
Bacteria	Proteobacteria	Deltaproteobacteria	Desulfovibrionales	Desulfovibrionaceae	Desulfovibrio	Desulfovibrio aespoeensis						0.00555111	0.0122615	0.0159615	0.00238507	-0.00671036	1.05377	-0.00370005	0.000299617	-0.0104104	0.011258
Bacteria	Proteobacteria	Gammaproteobacteria	Enterobacteriales	Enterobacteriaceae	Serratia	Serratia odorifera						0.0102798	0.0135659	0.00979457	0.624854	-0.00328605	0.934276	0.00377132	1.72986	0.00048527	0.0112134
Eukaryota	Chordata	Mammalia	Rodentia	Muridae	Rattus	Rattus norvegicus						0.00863506	0.0114788	0.0134222	0.718504	-0.00284376	1.28656	-0.00194336	0.370915	-0.00478712	0.0111787
Bacteria	Actinobacteria	Actinobacteria (class)	Actinomycetales	Acidothermaceae	Acidothermus	Acidothermus cellulolyticus						0.0145974	0.00978309	0.00906904	0.160072	0.00481428	1.59758	0.000714045	0.281857	0.00552833	0.0111498
Bacteria	Aquificae	Aquificae (class)	Aquificales	Hydrogenothermaceae	Persephonella	Persephonella marina						0.00801827	0.0120006	0.0134222	0.264793	-0.00398232	1.40167	-0.0014216	0.234664	-0.00540391	0.011147
Bacteria	Chlorobi	Chlorobia	Chlorobiales	Chlorobiaceae	Chlorobium	Chlorobium ferrooxidans						0.00822387	0.0103049	0.0148732	1.00687	-0.00208098	0.625535	-0.00456838	0.0942994	-0.00664936	0.011134
Bacteria	Chlorobi	Chlorobia	Chlorobiales	Chlorobiaceae	Chlorobium	Chlorobium limicola						0.0131582	0.0125224	0.007618	1.49658	0.000635838	0.446142	0.00490436	0.218945	0.00554019	0.0110995
Bacteria	Proteobacteria	Gammaproteobacteria	Enterobacteriales	Enterobacteriaceae	Providencia	Providencia stuartii						0.00966305	0.0101744	0.0134222	1.53664	-0.000511365	1.09822	-0.00324777	0.701145	-0.00375914	0.0110865
Bacteria	Proteobacteria	Epsilonproteobacteria	Campylobacterales	Helicobacteraceae	Sulfurimonas	Sulfurimonas denitrificans						0.00842947	0.00991353	0.0148732	1.08971	-0.00148406	0.530976	-0.0049597	0.117722	-0.00644377	0.0110721
Bacteria	Firmicutes	Bacilli	Bacillales	Staphylococcaceae	Staphylococcus	Staphylococcus epidermidis						0.0131582	0.0146094	0.00544143	1.16971	-0.00145122	0.00298217	0.00916799	0.015742	0.00771677	0.0110697
Bacteria	Proteobacteria	Alphaproteobacteria	Rhizobiales	Methylobacteriaceae	Methylobacterium	Methylobacterium chloromethanicum						0.00740148	0.0120006	0.0137849	0.122418	-0.00459911	1.36219	-0.00178436	0.0933324	-0.00638346	0.0110623
Bacteria	Cyanobacteria	unclassified (derived from Cyanobacteria)	Chroococcales	unclassified (derived from Chroococcales)	Synechococcus	Synechococcus sp. JA-2-3B'a(2-13)						0.00760708	0.0135659	0.0119711	0.024467	-0.0059588	1.35025	0.00159475	0.421474	-0.00436406	0.011048
Bacteria	Proteobacteria	Betaproteobacteria	Burkholderiales	Burkholderiaceae	Burkholderia	Burkholderia sp. CCGE1003						0.00884066	0.0104353	0.0137849	1.04911	-0.00159463	1.08096	-0.00334965	0.349227	-0.00494429	0.0110203
Bacteria	Chloroflexi	Chloroflexi (class)	Chloroflexales	Chloroflexaceae	Chloroflexus	Chloroflexus sp. Y-400-fl						0.00863506	0.0116093	0.0126967	0.655414	-0.0029742	1.4998	-0.0010874	0.583271	-0.0040616	0.0109803
Bacteria	Chlorobi	Chlorobia	Chlorobiales	Chlorobiaceae	Pelodictyon	Pelodictyon phaeoclathratiforme						0.0102798	0.0117397	0.0108829	1.16726	-0.00145987	1.56194	0.000856854	1.66671	-0.000603016	0.0109675
Bacteria	Bacteroidetes	Bacteroidia	Bacteroidales	Bacteroidaceae	Bacteroides	Bacteroides helcogenes						0.0174757	0.0106962	0.0047159	0.022626	0.00677955	0.0748377	0.00598027	1.02744e-05	0.0127598	0.0109626
Bacteria	Proteobacteria	unclassified (derived from Proteobacteria)	unclassified (derived from Proteobacteria)	unclassified (derived from Proteobacteria)	unclassified (derived from Proteobacteria)	uncultured proteobacterium RedeBAC7D11						0.0119246	0.0104353	0.0105201	1.16508	0.00148932	1.74523	-8.47963e-05	1.35033	0.00140452	0.01096
Bacteria	Proteobacteria	Betaproteobacteria	Burkholderiales	Burkholderiaceae	Lautropia	Lautropia mirabilis						0.00945745	0.012131	0.0112456	0.776921	-0.00267358	1.55905	0.000885416	1.23487	-0.00178816	0.0109447
Bacteria	Cyanobacteria	unclassified (derived from Cyanobacteria)	Chroococcales	unclassified (derived from Chroococcales)	Cyanothece	Cyanothece sp. PCC 8802						0.00781268	0.0126528	0.0123339	0.10598	-0.00484012	1.78805	0.000318895	0.390614	-0.00452122	0.0109331
Eukaryota	unclassified (derived from Eukaryota)	Heterolobosea	Schizopyrenida	Vahlkampfiidae	Naegleria	Naegleria gruberi						0.00740148	0.0129137	0.0123339	0.0412511	-0.00551219	1.67281	0.000579777	0.286544	-0.00493242	0.010883
Bacteria	Acidobacteria	Acidobacteriia	Acidobacteriales	Acidobacteriaceae	Terriglobus	Terriglobus saanensis						0.0115134	0.00952221	0.0116084	1.06604	0.00199121	1.23784	-0.00208617	1.74143	-9.49586e-05	0.0108813
Bacteria	Proteobacteria	Betaproteobacteria	Burkholderiales	Burkholderiaceae	Burkholderia	Burkholderia vietnamiensis						0.00842947	0.0147399	0.00943181	0.0217788	-0.00631039	0.458328	0.00530805	1.46059	-0.00100234	0.010867
Eukaryota	Ascomycota	Leotiomycetes	Helotiales	Sclerotiniaceae	Sclerotinia	Sclerotinia sclerotiorum						0.0063735	0.00913088	0.0170498	0.58458	-0.00275738	0.0432745	-0.00791892	0.000435826	-0.0106763	0.0108514
Bacteria	Proteobacteria	Betaproteobacteria	Burkholderiales	Burkholderiaceae	Ralstonia	Ralstonia solanacearum						0.00740148	0.0113484	0.0137849	0.241635	-0.0039469	1.1616	-0.00243656	0.0934941	-0.00638346	0.0108449
Bacteria	Spirochaetes	Spirochaetia	Spirochaetales	Spirochaetaceae	Spirochaeta	Spirochaeta smaragdinae						0.00801827	0.0110875	0.0134222	0.570174	-0.00306923	1.18807	-0.00233468	0.234342	-0.00540391	0.0108427
Bacteria	Proteobacteria	Gammaproteobacteria	Vibrionales	Vibrionaceae	Vibrio	Vibrio sp. AND4						0.00760708	0.0114788	0.0134222	0.268596	-0.00387174	1.28587	-0.00194336	0.156265	-0.00581511	0.010836
Bacteria	Proteobacteria	Alphaproteobacteria	Rhodobacterales	unclassified (derived from Rhodobacterales)	unclassified (derived from Rhodobacterales)	uncultured Rhodobacterales bacterium HF0010_04M21						0.010691	0.0138268	0.00798076	0.715899	-0.00313574	0.255812	0.00584601	1.05937	0.00271027	0.0108329
Bacteria	Deinococcus-Thermus	Deinococci	Thermales	Thermaceae	Thermus	Thermus thermophilus						0.0102798	0.014479	0.007618	0.32174	-0.00419913	0.103004	0.00686097	1.05945	0.00266184	0.0107923
Bacteria	Cyanobacteria	unclassified (derived from Cyanobacteria)	Chroococcales	unclassified (derived from Chroococcales)	Synechococcus	Synechococcus elongatus						0.011719	0.0117397	0.00870628	1.65563	-2.06922e-05	1.13865	0.00303342	0.977664	0.00301273	0.0107217
Eukaryota	Chordata	Mammalia	Rodentia	Muridae	Mus	Mus musculus						0.0102798	0.0112179	0.0105201	1.33732	-0.000938105	1.61875	0.000697851	1.80539	-0.000240254	0.0106726
Bacteria	Bacteroidetes	Bacteroidia	Bacteroidales	Bacteroidaceae	Bacteroides	Bacteroides sp. 1_1_14						0.0154198	0.0114788	0.00507866	0.433096	0.00394093	0.071085	0.00640016	0.000531359	0.0103411	0.0106591
Bacteria	Firmicutes	Clostridia	Clostridiales	Peptostreptococcaceae	unclassified (derived from Peptostreptococcaceae)	[Clostridium] difficile						0.0119246	0.010044	0.00979457	1.15906	0.00188064	1.80909	0.000249404	1.10831	0.00213004	0.0105877
Eukaryota	Ascomycota	Saccharomycetes	Saccharomycetales	Saccharomycetaceae	Saccharomyces	Saccharomyces cerevisiae						0.00760708	0.0142181	0.00979457	0.00996335	-0.00661101	0.69277	0.00442352	0.970245	-0.00218749	0.0105399
Bacteria	Fusobacteria	Fusobacteriia	Fusobacteriales	Fusobacteriaceae	Fusobacterium	Fusobacterium nucleatum						0.00760708	0.00978309	0.0141477	0.917709	-0.00217601	0.664862	-0.00436462	0.0865623	-0.00654063	0.0105126
Bacteria	Actinobacteria	Actinobacteria (class)	Actinomycetales	Streptomycetaceae	Streptomyces	Streptomyces sp. AA4						0.0133638	0.0101744	0.00798076	0.641466	0.00318938	1.14306	0.00219365	0.260337	0.00538303	0.0105063
Bacteria	Fibrobacteres	Fibrobacteria	Fibrobacterales	Fibrobacteraceae	Fibrobacter	Fibrobacter succinogenes						0.010691	0.00978309	0.0108829	1.34265	0.000907942	1.47121	-0.00109976	1.78256	-0.000191822	0.0104523
Bacteria	Firmicutes	Clostridia	Thermoanaerobacterales	Thermoanaerobacteraceae	Moorella	Moorella thermoacetica						0.00842947	0.00939177	0.0134222	1.28858	-0.000962299	0.759349	-0.00403042	0.319659	-0.00499272	0.0104145
Bacteria	Bacteroidetes	Bacteroidia	Bacteroidales	Porphyromonadaceae	Porphyromonas	Porphyromonas uenonis						0.0143918	0.00887	0.00798076	0.0587932	0.00552177	1.5277	0.000889242	0.127246	0.00641101	0.0104142
Bacteria	Acidobacteria	Acidobacteriia	Acidobacteriales	Acidobacteriaceae	Granulicella	Granulicella mallensis						0.00945745	0.00978309	0.0119711	1.6416	-0.000325639	1.2023	-0.00218805	0.922067	-0.00251369	0.0104039
Archaea	Thaumarchaeota	unclassified (derived from Thaumarchaeota)	unclassified (derived from Thaumarchaeota)	unclassified (derived from Thaumarchaeota)	unclassified (derived from Thaumarchaeota)	uncultured marine crenarchaeote HF4000_APKG3B16						0.00452313	0.0117397	0.0148732	0.000354686	-0.00721658	1.25461	-0.00313353	0.00010899	-0.0103501	0.0103787
Bacteria	Proteobacteria	Epsilonproteobacteria	Campylobacterales	unclassified (derived from Campylobacterales)	unclassified (derived from Campylobacterales)	Campylobacterales bacterium GD 1						0.0102798	0.0131746	0.007618	0.725307	-0.00289472	0.280031	0.00555656	1.05868	0.00266184	0.0103575
Archaea	Thaumarchaeota	unclassified (derived from Thaumarchaeota)	unclassified (derived from Thaumarchaeota)	unclassified (derived from Thaumarchaeota)	unclassified (derived from Thaumarchaeota)	uncultured marine crenarchaeote HF4000_ANIW141N1						0.00226156	0.0109571	0.0177753	1.26259e-07	-0.0086955	0.185526	-0.00681827	2.14411e-11	-0.0155138	0.0103313
unclassified sequences	unclassified (derived from unclassified sequences)	unclassified (derived from unclassified sequences)	unclassified (derived from unclassified sequences)	unclassified (derived from unclassified sequences)	unclassified (derived from unclassified sequences)	uncultured organism MedDCM-OCT-S04-C1						0.0108966	0.0105657	0.00943181	1.64337	0.000330892	1.4551	0.00113393	1.30114	0.00146482	0.0102981
Bacteria	Actinobacteria	Actinobacteria (class)	Actinomycetales	Mycobacteriaceae	Mycobacterium	Mycobacterium sp. MCS						0.0100742	0.0101744	0.0105201	1.69412	-0.000100172	1.77019	-0.000345679	1.75033	-0.000445851	0.0102562
Bacteria	Proteobacteria	Alphaproteobacteria	Rhizobiales	Bartonellaceae	Bartonella	Bartonella bacilliformis						0.00884066	0.00704382	0.0148732	1.03801	0.00179684	0.0193201	-0.00782941	0.173476	-0.00603257	0.0102526
Eukaryota	Arthropoda	Branchiopoda	Diplostraca	Daphniidae	Daphnia	Daphnia pulex						0.00966305	0.0138268	0.00725524	0.3006	-0.00416372	0.11606	0.00657153	1.11242	0.00240781	0.0102483
Bacteria	Actinobacteria	Actinobacteria (class)	Actinomycetales	Glycomycetaceae	Stackebrandtia	Stackebrandtia nassauensis						0.0113078	0.00952221	0.00979457	1.18709	0.00178561	1.80044	-0.000272361	1.30762	0.00151325	0.0102082
Bacteria	Planctomycetes	Planctomycetia	Planctomycetales	unclassified (derived from Planctomycetales)	unclassified (derived from Planctomycetales)	uncultured Planctomycetales bacterium HF0200_11L05						0.00801827	0.0101744	0.0123339	0.960928	-0.00215614	1.2309	-0.00215949	0.461756	-0.00431563	0.0101755
Bacteria	Proteobacteria	Gammaproteobacteria	Pseudomonadales	Moraxellaceae	Acinetobacter	Acinetobacter johnsonii						0.0113078	0.00887	0.0101573	0.85306	0.00243782	1.38539	-0.00128733	1.43037	0.00115049	0.0101117
Bacteria	Proteobacteria	Gammaproteobacteria	Vibrionales	Vibrionaceae	Vibrio	Vibrio brasiliensis						0.00678469	0.0118701	0.0116084	0.056497	-0.00508546	1.80448	0.000261772	0.272362	-0.00482368	0.0100877
Bacteria	Firmicutes	Bacilli	Bacillales	Bacillaceae	Bacillus	Bacillus megaterium						0.00945745	0.00795691	0.0126967	1.05483	0.00150054	0.459564	-0.00473975	0.902567	-0.00323921	0.010037
Bacteria	Firmicutes	Clostridia	Clostridiales	Peptococcaceae	Thermincola	Thermincola potens						0.0065791	0.00887	0.0145105	0.775976	-0.0022909	0.279664	-0.00564047	0.0143826	-0.00793137	0.00998652
Bacteria	Proteobacteria	Gammaproteobacteria	Vibrionales	Vibrionaceae	Photobacterium	Photobacterium sp. SKA34						0.00596231	0.00991353	0.0137849	0.166047	-0.00395122	0.841481	-0.00387142	0.0115669	-0.00782264	0.00988693
Eukaryota	Arthropoda	Insecta	Phthiraptera	Pediculidae	Pediculus	Pediculus humanus						0.00513992	0.00991353	0.0145105	0.040828	-0.00477361	0.590169	-0.00459694	0.000890556	-0.00937055	0.00985464
Bacteria	Bacteroidetes	Bacteroidia	Bacteroidales	Bacteroidaceae	Bacteroides	Bacteroides uniformis						0.0145974	0.00913088	0.00580419	0.067505	0.00546649	0.797425	0.00332669	0.00594172	0.00879318	0.00984415
Bacteria	Firmicutes	Bacilli	Bacillales	Bacillaceae	Geobacillus	Geobacillus thermodenitrificans						0.00575671	0.00952221	0.0141477	0.191003	-0.0037655	0.590498	-0.0046255	0.00522731	-0.008391	0.00980888
Bacteria	Proteobacteria	Alphaproteobacteria	Rhizobiales	Methylobacteriaceae	Methylobacterium	Methylobacterium populi						0.00678469	0.0131746	0.00943181	0.00900488	-0.00638987	0.922158	0.00374275	0.982202	-0.00264711	0.00979702
Bacteria	Actinobacteria	Actinobacteria (class)	Actinomycetales	Streptomycetaceae	Streptomyces	Streptomyces himastatinicus						0.00884066	0.00887	0.0116084	1.64996	-2.93405e-05	1.27005	-0.00273838	1.03966	-0.00276772	0.00977301
Bacteria	Firmicutes	Clostridia	Clostridiales	Syntrophomonadaceae	Syntrophomonas	Syntrophomonas wolfei						0.00884066	0.00847868	0.0119711	1.61517	0.000361983	0.914793	-0.00349246	0.911041	-0.00313048	0.00976349
Bacteria	Firmicutes	Bacilli	Bacillales	Bacillaceae	Bacillus	Bacillus pseudofirmus						0.00925185	0.0105657	0.00943181	1.13413	-0.00131388	1.45572	0.00113393	1.77489	-0.000179952	0.0097498
Bacteria	Bacteroidetes	Bacteroidia	Bacteroidales	Bacteroidaceae	Bacteroides	Bacteroides fragilis						0.0162421	0.00717427	0.00580419	7.49489e-05	0.00906788	1.30694	0.00137008	0.000648057	0.010438	0.0097402
Bacteria	Firmicutes	Bacilli	Bacillales	Paenibacillaceae	Paenibacillus	Paenibacillus polymyxa						0.00925185	0.00795691	0.0119711	1.17221	0.00129494	0.657812	-0.00401423	1.06645	-0.00271928	0.00972664
Bacteria	Firmicutes	Bacilli	Bacillales	Alicyclobacillaceae	Alicyclobacillus	Alicyclobacillus acidocaldarius						0.00966305	0.00965265	0.00979457	1.64219	1.03993e-05	1.76511	-0.00014192	1.75188	-0.000131521	0.00970342
Bacteria	Firmicutes	Clostridia	Clostridiales	Clostridiaceae	Clostridium	Clostridium acetobutylicum						0.0100742	0.00887	0.0101573	1.18093	0.00120424	1.38601	-0.00128733	1.72921	-8.30888e-05	0.00970052
Bacteria	Actinobacteria	Actinobacteria (class)	Actinomycetales	Nocardiaceae	Rhodococcus	Rhodococcus erythropolis						0.00945745	0.00873956	0.0108829	1.41725	0.000717891	1.17772	-0.00214329	1.31298	-0.0014254	0.00969329
Bacteria	Firmicutes	Clostridia	Clostridiales	Peptococcaceae	Desulfitobacterium	Desulfitobacterium hafniense						0.00760708	0.00873956	0.0126967	1.18403	-0.00113248	0.733398	-0.0039571	0.268892	-0.00508958	0.0096811
Bacteria	Proteobacteria	Betaproteobacteria	Burkholderiales	Burkholderiaceae	Burkholderia	Burkholderia sp. H160						0.00678469	0.00991353	0.0123339	0.451124	-0.00312884	1.12162	-0.00242037	0.156021	-0.00554921	0.00967737
Bacteria	Firmicutes	Bacilli	Bacillales	Paenibacillaceae	Paenibacillus	Paenibacillus sp. Y412MC10						0.00842947	0.0104353	0.0101573	1.02008	-0.00200583	1.79882	0.000277966	1.2243	-0.00172786	0.00967403
Eukaryota	Chordata	Actinopterygii	Cypriniformes	Cyprinidae	Danio	Danio rerio						0.00699029	0.0106962	0.0112456	0.277704	-0.00370589	1.67446	-0.000549437	0.407829	-0.00425533	0.00964403
Bacteria	Proteobacteria	Gammaproteobacteria	Enterobacteriales	Enterobacteriaceae	Pantoea	Pantoea ananatis						0.00760708	0.00782647	0.0134222	1.69912	-0.000219392	0.240922	-0.00559571	0.156027	-0.00581511	0.00961858
Eukaryota	unclassified (derived from Eukaryota)	unclassified (derived from Eukaryota)	Dictyosteliida	unclassified (derived from Dictyosteliida)	Polysphondylium	Polysphondylium pallidum						0.00678469	0.00991353	0.0119711	0.451652	-0.00312884	1.26443	-0.00205761	0.208975	-0.00518645	0.00955645
Bacteria	Actinobacteria	Actinobacteria (class)	Actinomycetales	Gordoniaceae	Gordonia	Gordonia bronchialis						0.0115134	0.00913088	0.00798076	0.889755	0.00238253	1.42722	0.00115012	0.702007	0.00353266	0.00954169
other sequences	unclassified (derived from other sequences)	unclassified (derived from other sequences)	unclassified (derived from other sequences)	unclassified (derived from other sequences)	unclassified (derived from other sequences)	synthetic construct						0.00842947	0.00847868	0.0116084	1.65968	-4.92105e-05	1.0674	-0.0031297	0.860015	-0.00317891	0.00950551
Bacteria	Proteobacteria	Betaproteobacteria	Burkholderiales	Comamonadaceae	Acidovorax	Acidovorax delafieldii						0.00719589	0.0104353	0.0108829	0.442642	-0.00323941	1.72597	-0.000447558	0.615198	-0.00368697	0.00950468
Bacteria	Proteobacteria	Alphaproteobacteria	Rhizobiales	Brucellaceae	Brucella	Brucella sp. F5/99						0.00945745	0.00926132	0.00979457	1.71346	0.000196126	1.67261	-0.000533243	1.80071	-0.000337117	0.00950445
Bacteria	Firmicutes	Clostridia	Clostridiales	Peptococcaceae	Desulfotomaculum	Desulfotomaculum reducens						0.00822387	0.00900044	0.0112456	1.3754	-0.000776572	1.14666	-0.00224517	0.918282	-0.00302174	0.00948998
Archaea	Euryarchaeota	unclassified (derived from Euryarchaeota)	unclassified (derived from Euryarchaeota)	unclassified (derived from Euryarchaeota)	unclassified (derived from Euryarchaeota)	uncultured marine group II euryarchaeote 37F11						0.010691	0.0116093	0.00616695	1.35771	-0.000918235	0.228357	0.00544232	0.286318	0.00452408	0.00948908
Bacteria	Actinobacteria	Actinobacteria (class)	Actinomycetales	Micrococcaceae	Arthrobacter	Arthrobacter sp. FB24						0.00986864	0.00873956	0.00979457	1.20877	0.00112908	1.4712	-0.00105501	1.72545	7.40762e-05	0.00946759
Bacteria	Chloroflexi	Chloroflexi (class)	Chloroflexales	Oscillochloridaceae	Oscillochloris	Oscillochloris trichoides						0.00904626	0.00991353	0.00943181	1.35235	-0.000867273	1.70207	0.000481724	1.77499	-0.000385549	0.00946386
Bacteria	unclassified (derived from Bacteria)	unclassified (derived from Bacteria)	unclassified (derived from Bacteria)	unclassified (derived from Bacteria)	unclassified (derived from Bacteria)	uncultured marine bacterium 581						0.00986864	0.00860912	0.00979457	1.13851	0.00125953	1.42705	-0.00118545	1.7248	7.40762e-05	0.00942411
Bacteria	Proteobacteria	Betaproteobacteria	Burkholderiales	Alcaligenaceae	Taylorella	Taylorella equigenitalis						0.00781268	0.00952221	0.0108829	1.15353	-0.00170953	1.37184	-0.00136065	0.862257	-0.00307018	0.00940591
Bacteria	Chlamydiae	Chlamydiia	Chlamydiales	Waddliaceae	Waddlia	Waddlia chondrophila						0.00863506	0.00978309	0.00979457	1.19871	-0.00114803	1.70142	-1.14787e-05	1.39733	-0.0011595	0.00940424
Bacteria	Proteobacteria	Epsilonproteobacteria	Campylobacterales	Helicobacteraceae	Sulfurimonas	Sulfurimonas autotrophica						0.00884066	0.0113484	0.00798076	0.826018	-0.00250772	0.980585	0.00336762	1.51844	0.000859901	0.00938993
Bacteria	Cyanobacteria	unclassified (derived from Cyanobacteria)	Chroococcales	unclassified (derived from Chroococcales)	Synechococcus	Synechococcus sp. JA-3-3Ab						0.00513992	0.0139572	0.00906904	2.76755e-05	-0.00881729	0.548954	0.00488816	0.355863	-0.00392913	0.00938872
Bacteria	Aquificae	Aquificae (class)	Aquificales	Aquificaceae	Hydrogenivirga	Hydrogenivirga sp. 128-5-R1-1						0.00781268	0.0101744	0.0101573	0.83452	-0.00236174	1.70675	1.70831e-05	1.16379	-0.00234465	0.00938147
Bacteria	Tenericutes	Mollicutes	Mycoplasmatales	Mycoplasmataceae	Mycoplasma	Mycoplasma capricolum						0.0102798	0.00913088	0.00870628	1.20883	0.00114895	1.72841	0.000424601	1.2446	0.00157356	0.00937233
Bacteria	Bacteroidetes	Bacteroidia	Bacteroidales	Prevotellaceae	Prevotella	Prevotella oris						0.0135694	0.00691338	0.007618	0.00475542	0.006656	1.57444	-0.000704614	0.160828	0.00595139	0.00936692
Archaea	Thaumarchaeota	unclassified (derived from Thaumarchaeota)	unclassified (derived from Thaumarchaeota)	unclassified (derived from Thaumarchaeota)	unclassified (derived from Thaumarchaeota)	uncultured marine crenarchaeote HF4000_ANIW133C7						0.00390634	0.00782647	0.0163243	0.0710603	-0.00392013	0.013249	-0.00849781	1.25292e-06	-0.0124179	0.00935236
Eukaryota	Chordata	Mammalia	Primates	Hominidae	Homo	Homo sapiens						0.00555111	0.00900044	0.0134222	0.256031	-0.00344933	0.625065	-0.00442174	0.00861172	-0.00787107	0.00932458
Bacteria	Bacteroidetes	Bacteroidia	Bacteroidales	Prevotellaceae	Prevotella	Prevotella buccae						0.0141862	0.00756559	0.00616695	0.00739072	0.00662059	1.3253	0.00139864	0.0168146	0.00801923	0.00930624
Bacteria	Proteobacteria	Gammaproteobacteria	Enterobacteriales	Enterobacteriaceae	Enterobacter	Enterobacter sp. 638						0.00678469	0.0116093	0.00943181	0.0773431	-0.00482457	1.21136	0.00217746	0.984424	-0.00264711	0.00927526
Bacteria	Firmicutes	Clostridia	Halanaerobiales	Halanaerobiaceae	Halanaerobium	Halanaerobium hydrogeniformans						0.00719589	0.0104353	0.0101573	0.442116	-0.00323941	1.79815	0.000277966	0.865177	-0.00296144	0.00926284
Bacteria	Fusobacteria	Fusobacteriia	Fusobacteriales	Fusobacteriaceae	Ilyobacter	Ilyobacter polytropus						0.0061679	0.0106962	0.0108829	0.088714	-0.00452828	1.78978	-0.000186676	0.260346	-0.00471495	0.00924898
Bacteria	Firmicutes	Clostridia	Clostridiales	Clostridiaceae	Clostridium	Clostridium tetani						0.0061679	0.0117397	0.00979457	0.0216232	-0.0055718	1.24431	0.00194514	0.549428	-0.00362667	0.00923406
Viruses	unclassified (derived from Viruses)	unclassified (derived from Viruses)	unclassified (derived from Viruses)	Phycodnaviridae	Prasinovirus	Bathycoccus sp. RCC1105 virus BpV						0.00925185	0.0136963	0.0047159	0.219075	-0.00444447	0.00249105	0.00898042	0.201311	0.00453595	0.00922136
Bacteria	unclassified (derived from Bacteria)	unclassified (derived from Bacteria)	unclassified (derived from Bacteria)	unclassified (derived from Bacteria)	unclassified (derived from Bacteria)	uncultured bacterium BAC13K9BAC						0.00986864	0.00900044	0.00870628	1.35025	0.000868202	1.79201	0.00029416	1.40202	0.00116236	0.00919179
Bacteria	Proteobacteria	Gammaproteobacteria	Enterobacteriales	Enterobacteriaceae	Shigella	Shigella boydii						0.00575671	0.0101744	0.0116084	0.0875285	-0.0044177	1.37221	-0.00143396	0.0864272	-0.00585167	0.00917983
Bacteria	Proteobacteria	Alphaproteobacteria	Rhodospirillales	Acetobacteraceae	Gluconacetobacter	Gluconacetobacter hansenii						0.00760708	0.00860912	0.0112456	1.25452	-0.00100204	0.9827	-0.0026365	0.610767	-0.00363854	0.00915394
Bacteria	Bacteroidetes	Bacteroidia	Bacteroidales	Prevotellaceae	Prevotella	Prevotella copri						0.0123358	0.0066525	0.00834352	0.0187861	0.0056833	1.28334	-0.00169102	0.619573	0.00399228	0.00911061
Bacteria	unclassified (derived from Bacteria)	unclassified (derived from Bacteria)	unclassified (derived from Bacteria)	unclassified (derived from Bacteria)	unclassified (derived from Bacteria)	uncultured marine bacterium MedDCM-OCT-S04-C293						0.0113078	0.00913088	0.00689247	0.998169	0.00217694	1.09261	0.00223841	0.376341	0.00441535	0.00911039
Bacteria	Firmicutes	Clostridia	Clostridiales	Syntrophomonadaceae	Dethiobacter	Dethiobacter alkaliphilus						0.00678469	0.00887	0.0116084	0.908228	-0.00208531	1.2688	-0.00273838	0.272714	-0.00482368	0.00908769
Archaea	Thaumarchaeota	unclassified (derived from Thaumarchaeota)	unclassified (derived from Thaumarchaeota)	unclassified (derived from Thaumarchaeota)	unclassified (derived from Thaumarchaeota)	uncultured marine crenarchaeote HF4000_APKG8G15						0.00287835	0.0101744	0.0141477	2.04016e-05	-0.00729606	0.828292	-0.0039733	1.26516e-06	-0.0112694	0.00906683
Bacteria	Proteobacteria	Deltaproteobacteria	Desulfovibrionales	Desulfohalobiaceae	Desulfonatronospira	Desulfonatronospira thiodismutans						0.00781268	0.00952221	0.00979457	1.15279	-0.00170953	1.79977	-0.000272361	1.07614	-0.00198189	0.00904315
Bacteria	Bacteroidetes	Bacteroidia	Bacteroidales	Bacteroidaceae	Bacteroides	Bacteroides stercoris						0.011719	0.00769603	0.007618	0.221039	0.00402298	1.72748	7.80329e-05	0.534838	0.00410102	0.00901101
Bacteria	Proteobacteria	Gammaproteobacteria	Pseudomonadales	Moraxellaceae	Acinetobacter	Acinetobacter junii						0.00945745	0.00913088	0.00834352	1.64135	0.000326567	1.56351	0.000787362	1.4097	0.00111393	0.00897729
Eukaryota	Arthropoda	Insecta	Hymenoptera	Formicidae	Camponotus	Camponotus floridanus						0.00740148	0.00900044	0.0105201	0.985766	-0.00159896	1.38483	-0.00151965	0.804729	-0.00311861	0.00897401
Bacteria	Actinobacteria	Actinobacteria (class)	Actinomycetales	Intrasporangiaceae	Intrasporangium	Intrasporangium calvum						0.0104854	0.00808735	0.00834352	0.819045	0.00239808	1.80468	-0.000256167	1.04086	0.00214191	0.0089721
Bacteria	Proteobacteria	Epsilonproteobacteria	unclassified (derived from Epsilonproteobacteria)	unclassified (derived from Epsilonproteobacteria)	Nitratifractor	Nitratifractor salsuginis						0.00678469	0.0117397	0.00834352	0.0658263	-0.00495501	1.00063	0.00339619	1.24051	-0.00155883	0.00895597
Bacteria	Spirochaetes	Spirochaetia	Spirochaetales	Spirochaetaceae	Borrelia	Borrelia burgdorferi						0.00596231	0.00965265	0.0112456	0.220457	-0.00369034	1.36841	-0.00159297	0.154977	-0.00528331	0.00895352
Bacteria	Proteobacteria	Epsilonproteobacteria	Nautiliales	Nautiliaceae	Nautilia	Nautilia profundicola						0.0061679	0.00834824	0.0123339	0.806869	-0.00218033	0.696906	-0.00398566	0.0743878	-0.006166	0.00895001
Bacteria	unclassified (derived from Bacteria)	unclassified (derived from Bacteria)	unclassified (derived from Bacteria)	unclassified (derived from Bacteria)	unclassified (derived from Bacteria)	uncultured marine bacterium EB0_41B09						0.00822387	0.00808735	0.0105201	1.71026	0.000136516	1.03266	-0.00243274	0.953566	-0.00229622	0.00894377
Archaea	unclassified (derived from Archaea)	unclassified (derived from Archaea)	unclassified (derived from Archaea)	unclassified (derived from Archaea)	unclassified (derived from Archaea)	uncultured archaeon MedDCM-OCT-S09-C50						0.00863506	0.0122615	0.00580419	0.398542	-0.00362641	0.0740675	0.00645728	0.85467	0.00283088	0.00890024
Viruses	unclassified (derived from Viruses)	unclassified (derived from Viruses)	unclassified (derived from Viruses)	Mimiviridae	Mimivirus	Acanthamoeba polyphaga mimivirus						0.0150086	0.00913088	0.00253933	0.041356	0.00587768	0.00808462	0.00659155	7.19698e-07	0.0124692	0.00889293
Bacteria	Firmicutes	Clostridia	Clostridiales	Eubacteriaceae	Eubacterium	Eubacterium limosum						0.0100742	0.00808735	0.00834352	0.99208	0.00198689	1.80535	-0.000256167	1.22784	0.00173072	0.00883504
Bacteria	Proteobacteria	Betaproteobacteria	Neisseriales	Neisseriaceae	Kingella	Kingella oralis						0.00863506	0.00834824	0.00943181	1.65908	0.000286827	1.45532	-0.00108357	1.56045	-0.000796743	0.00880504
Bacteria	Firmicutes	Clostridia	Thermoanaerobacterales	Thermoanaerobacterales Family III. Incertae Sedis	Caldicellulosiruptor	Caldicellulosiruptor saccharolyticus						0.00842947	0.00782647	0.0101573	1.46436	0.000602995	1.06436	-0.00233086	1.22373	-0.00172786	0.00880442
unclassified sequences	unclassified (derived from unclassified sequences)	unclassified (derived from unclassified sequences)	unclassified (derived from unclassified sequences)	unclassified (derived from unclassified sequences)	unclassified (derived from unclassified sequences)	uncultured marine microorganism HF4000_141F21						0.00370074	0.00782647	0.0148732	0.0496864	-0.00412573	0.0650391	-0.00704676	7.95344e-06	-0.0111725	0.00880015
Bacteria	Aquificae	Aquificae (class)	Aquificales	Hydrogenothermaceae	Sulfurihydrogenibium	Sulfurihydrogenibium sp. YO3AOP1						0.00678469	0.0101744	0.00943181	0.361683	-0.00338972	1.59068	0.000742607	0.982941	-0.00264711	0.00879697
Bacteria	Proteobacteria	Gammaproteobacteria	unclassified (derived from Gammaproteobacteria)	unclassified (derived from Gammaproteobacteria)	unclassified (derived from Gammaproteobacteria)	uncultured gamma proteobacterium HF0130_22O14						0.00370074	0.00926132	0.0134222	0.00391514	-0.00556058	0.69868	-0.00416086	6.59686e-05	-0.00972144	0.00879475
Bacteria	Proteobacteria	Gammaproteobacteria	Pseudomonadales	Moraxellaceae	Acinetobacter	Acinetobacter oleivorans						0.0063735	0.0112179	0.00870628	0.0648896	-0.00484444	1.05403	0.00251166	1.06678	-0.00233278	0.00876591
Bacteria	unclassified (derived from Bacteria)	unclassified (derived from Bacteria)	unclassified (derived from Bacteria)	unclassified (derived from Bacteria)	unclassified (derived from Bacteria)	uncultured bacterium HF0070_11A08						0.0113078	0.00808735	0.00689247	0.494372	0.00322047	1.36945	0.00119488	0.375925	0.00441535	0.00876255
Bacteria	Proteobacteria	Gammaproteobacteria	Pseudomonadales	unclassified (derived from Pseudomonadales)	unclassified (derived from Pseudomonadales)	uncultured Pseudomonadales bacterium HF0010_05E14						0.00493432	0.00965265	0.0116084	0.0397057	-0.00471833	1.28898	-0.00195573	0.0240612	-0.00667405	0.00873178
Bacteria	Firmicutes	Clostridia	Clostridiales	Clostridiaceae	Alkaliphilus	Alkaliphilus oremlandii						0.00822387	0.00704382	0.0108829	1.12455	0.00118005	0.647128	-0.00383903	1.04182	-0.00265898	0.00871685
Bacteria	Bacteroidetes	Bacteroidia	Bacteroidales	Prevotellaceae	Prevotella	Prevotella sp. oral taxon 299						0.0125414	0.0066525	0.00689247	0.013628	0.0058889	1.67105	-0.000239973	0.150634	0.00564893	0.00869546
Bacteria	Actinobacteria	Actinobacteria (class)	Actinomycetales	Nocardiaceae	Rhodococcus	Rhodococcus equi						0.00904626	0.00873956	0.00798076	1.64936	0.000306697	1.566	0.000758801	1.42535	0.0010655	0.00858886
Bacteria	Proteobacteria	Deltaproteobacteria	Desulfovibrionales	Desulfovibrionaceae	Bilophila	Bilophila wadsworthia						0.00555111	0.0103049	0.00979457	0.0517001	-0.00475374	1.6894	0.000510286	0.31248	-0.00424346	0.00855018
Bacteria	Firmicutes	Clostridia	Halanaerobiales	Halobacteroidaceae	Acetohalobium	Acetohalobium arabaticum						0.00575671	0.012131	0.007618	0.00484605	-0.00637432	0.557313	0.00451303	1.02113	-0.00186129	0.00850191
Bacteria	Actinobacteria	Actinobacteria (class)	Actinomycetales	Pseudonocardiaceae	Saccharomonospora	Saccharomonospora viridis						0.010691	0.00782647	0.00689247	0.630366	0.00286456	1.47077	0.000933998	0.540297	0.00379856	0.00846999
Bacteria	Actinobacteria	Actinobacteria (class)	Actinomycetales	Intrasporangiaceae	Janibacter	Janibacter sp. HTCC2649						0.0100742	0.00795691	0.00725524	0.96775	0.00211733	1.58267	0.000701677	0.964995	0.00281901	0.0084288
Bacteria	Actinobacteria	Actinobacteria (class)	Actinomycetales	Mycobacteriaceae	Mycobacterium	Mycobacterium parascrofulaceum						0.00986864	0.00887	0.00652971	1.29034	0.000998643	0.982451	0.00234029	0.66328	0.00333893	0.00842279
Archaea	Thaumarchaeota	unclassified (derived from Thaumarchaeota)	unclassified (derived from Thaumarchaeota)	unclassified (derived from Thaumarchaeota)	unclassified (derived from Thaumarchaeota)	uncultured marine crenarchaeote HF4000_ANIW97M7						0.00287835	0.0110875	0.0112456	2.86132e-06	-0.00820915	1.7786	-0.000158114	0.000223183	-0.00836726	0.00840382
Bacteria	Proteobacteria	Alphaproteobacteria	Rhizobiales	Bradyrhizobiaceae	Nitrobacter	Nitrobacter sp. Nb-311A						0.0104854	0.00704382	0.007618	0.345123	0.00344161	1.63596	-0.000574173	0.969168	0.00286744	0.00838242
Archaea	unclassified (derived from Archaea)	unclassified (derived from Archaea)	unclassified (derived from Archaea)	unclassified (derived from Archaea)	unclassified (derived from Archaea)	uncultured archaeon MedDCM-OCT-S04-C14						0.010691	0.00900044	0.00544143	0.999773	0.00169059	0.660433	0.00355902	0.157912	0.0052496	0.00837763
Bacteria	Proteobacteria	Gammaproteobacteria	Enterobacteriales	Enterobacteriaceae	Citrobacter	Citrobacter koseri						0.00699029	0.00782647	0.0101573	1.31953	-0.000836182	1.0629	-0.00233086	0.752596	-0.00316704	0.0083247
Bacteria	Bacteroidetes	Bacteroidia	Bacteroidales	Prevotellaceae	Prevotella	Prevotella buccalis						0.0119246	0.00769603	0.00507866	0.179554	0.00422858	1.05179	0.00261737	0.0304249	0.00684595	0.0082331
Bacteria	Cyanobacteria	unclassified (derived from Cyanobacteria)	Nostocales	Nostocaceae	Nodularia	Nodularia spumigena						0.00678469	0.00847868	0.00943181	1.09229	-0.00169398	1.50348	-0.000953129	0.983682	-0.00264711	0.00823173
Bacteria	Bacteroidetes	Bacteroidia	Bacteroidales	Prevotellaceae	Prevotella	Prevotella timonensis						0.0113078	0.00756559	0.00580419	0.283953	0.00374223	1.26322	0.0017614	0.140537	0.00550363	0.00822587
Bacteria	Firmicutes	Bacilli	Bacillales	Bacillaceae	Bacillus	Bacillus sp. 2_A_57_CT2						0.00904626	0.00691338	0.00870628	0.876224	0.00213287	1.25546	-0.0017929	1.7983	0.000339975	0.00822197
Archaea	Thaumarchaeota	unclassified (derived from Thaumarchaeota)	unclassified (derived from Thaumarchaeota)	unclassified (derived from Thaumarchaeota)	unclassified (derived from Thaumarchaeota)	uncultured marine crenarchaeote HF4000_ANIW133M9						0.00226156	0.00678294	0.0155988	0.005224	-0.00452138	0.00482533	-0.00881581	3.17114e-09	-0.0133372	0.00821442
unclassified sequences	unclassified (derived from unclassified sequences)	unclassified (derived from unclassified sequences)	unclassified (derived from unclassified sequences)	unclassified (derived from unclassified sequences)	unclassified (derived from unclassified sequences)	uncultured organism HF10_3D09						0.0113078	0.00926132	0.00399038	1.02635	0.0020465	0.108433	0.00527095	0.0089229	0.00731744	0.00818651
Eukaryota	Ascomycota	Dothideomycetes	Pleosporales	Phaeosphaeriaceae	Phaeosphaeria	Phaeosphaeria nodorum						0.00966305	0.00795691	0.00689247	1.15454	0.00170613	1.47059	0.00106444	0.942501	0.00277057	0.00817081
Eukaryota	unclassified (derived from Eukaryota)	Cryptophyta	Pyrenomonadales	Pyrenomonadaceae	Rhodomonas	Rhodomonas salina						0.00781268	0.00939177	0.00725524	1.01549	-0.00157909	1.12635	0.00213653	1.66549	0.000557441	0.00815323
Bacteria	Actinobacteria	Actinobacteria (class)	Actinomycetales	Streptomycetaceae	Streptomyces	Streptomyces bingchenggensis						0.00884066	0.00756559	0.00798076	1.16715	0.00127507	1.72683	-0.00041517	1.51785	0.000859901	0.008129
Bacteria	Proteobacteria	Gammaproteobacteria	Pasteurellales	Pasteurellaceae	Aggregatibacter	Aggregatibacter actinomycetemcomitans						0.00801827	0.00873956	0.007618	1.41054	-0.000721286	1.43137	0.00112156	1.76344	0.000400276	0.00812528
Bacteria	Firmicutes	Clostridia	Natranaerobiales	Natranaerobiaceae	Natranaerobius	Natranaerobius thermophilus						0.00740148	0.00782647	0.00906904	1.56177	-0.000424988	1.37611	-0.00124257	1.20997	-0.00166756	0.008099
Bacteria	Proteobacteria	Gammaproteobacteria	Enterobacteriales	Enterobacteriaceae	Rahnella	Rahnella sp. Y9602						0.0063735	0.00847868	0.00943181	0.865133	-0.00210518	1.50286	-0.000953129	0.750822	-0.00305831	0.00809466
Bacteria	Proteobacteria	Alphaproteobacteria	Rhizobiales	Brucellaceae	Brucella	Brucella microti						0.00925185	0.00730471	0.007618	1.01605	0.00194715	1.78149	-0.000313291	1.19087	0.00163386	0.00805819
Eukaryota	Bacillariophyta	Coscinodiscophyceae	unclassified (derived from Coscinodiscophyceae)	Skeletonemataceae	Skeletonema	Skeletonema costatum						0.00411194	0.00769603	0.0123339	0.129779	-0.0035841	0.469869	-0.00463787	0.00169689	-0.00822197	0.00804729
Bacteria	Firmicutes	Bacilli	Bacillales	Bacillaceae	Bacillus	Bacillus sp. NRRL B-14911						0.00596231	0.00795691	0.0101573	0.899465	-0.00199461	1.12005	-0.00220042	0.350691	-0.00419502	0.00802552
Bacteria	Actinobacteria	Actinobacteria (class)	Actinomycetales	Beutenbergiaceae	Beutenbergia	Beutenbergia cavernae						0.00863506	0.00808735	0.00725524	1.49677	0.00054771	1.53449	0.000832118	1.28977	0.00137983	0.00799255
Bacteria	Actinobacteria	Actinobacteria (class)	Actinomycetales	Kineosporiaceae	Kineococcus	Kineococcus radiotolerans						0.00986864	0.00926132	0.0047159	1.48266	0.00060732	0.321665	0.00454542	0.127765	0.00515274	0.00794862
Bacteria	Proteobacteria	Gammaproteobacteria	unclassified (derived from Gammaproteobacteria)	unclassified (derived from Gammaproteobacteria)	unclassified (derived from Gammaproteobacteria)	uncultured gamma proteobacterium HF0130_25M15						0.00411194	0.00521765	0.0145105	1.09197	-0.00110571	0.000628098	-0.00929282	6.07155e-05	-0.0103985	0.00794668
Bacteria	Firmicutes	Bacilli	Bacillales	Bacillaceae	Bacillus	Bacillus selenitireducens						0.00699029	0.00769603	0.00906904	1.39536	-0.000705741	1.35871	-0.00137301	0.98693	-0.00207875	0.00791845
Bacteria	Actinobacteria	Actinobacteria (class)	Bifidobacteriales	Bifidobacteriaceae	Bifidobacterium	Bifidobacterium longum						0.00925185	0.00652206	0.00798076	0.59222	0.00272979	1.32869	-0.0014587	1.34849	0.00127109	0.00791822
Bacteria	Actinobacteria	Actinobacteria (class)	Actinomycetales	Frankiaceae	Frankia	Frankia symbiont of Datisca glomerata						0.00884066	0.00573941	0.00906904	0.362408	0.00310125	0.726173	-0.00332963	1.79898	-0.000228384	0.00788304
Bacteria	Firmicutes	Clostridia	Clostridiales	Clostridiaceae	Clostridium	Clostridium butyricum						0.00493432	0.00743515	0.0112456	0.571155	-0.00250083	0.68933	-0.00381047	0.0360952	-0.00631129	0.0078717
Bacteria	Fusobacteria	Fusobacteriia	Fusobacteriales	Leptotrichiaceae	Sebaldella	Sebaldella termitidis						0.00945745	0.00717427	0.00689247	0.815234	0.00228319	1.03388	0.000281792	1.037	0.00256498	0.0078414
Bacteria	Chlamydiae	Chlamydiia	Chlamydiales	Chlamydiaceae	Chlamydia	Chlamydia trachomatis						0.00143918	0.00756559	0.0145105	1.40047e-05	-0.00612641	0.0650787	-0.00694488	2.04335e-10	-0.0130713	0.00783841
Bacteria	Proteobacteria	Deltaproteobacteria	Desulfovibrionales	Desulfovibrionaceae	Desulfovibrio	Desulfovibrio fructosovorans						0.00678469	0.00978309	0.00689247	0.507984	-0.0029984	1.08229	0.00289062	1	-0.000107781	0.00782009
Bacteria	Actinobacteria	Actinobacteria (class)	Bifidobacteriales	Bifidobacteriaceae	Bifidobacterium	Bifidobacterium animalis						0.0141862	0.00521765	0.00399038	9.12739e-06	0.00896853	1.34887	0.00122727	0.000194766	0.0101958	0.00779807
Bacteria	Proteobacteria	Gammaproteobacteria	Aeromonadales	Succinivibrionaceae	Succinatimonas	Succinatimonas hippei						0.00575671	0.00782647	0.00979457	0.83867	-0.00206976	1.21324	-0.0019681	0.375339	-0.00403786	0.00779258
Bacteria	Proteobacteria	Gammaproteobacteria	Enterobacteriales	Enterobacteriaceae	Shigella	Shigella sonnei						0.00534552	0.00782647	0.0101573	0.628135	-0.00248096	1.06363	-0.00233086	0.191536	-0.00481181	0.00777644
Bacteria	Proteobacteria	Gammaproteobacteria	Pseudomonadales	Moraxellaceae	Acinetobacter	Acinetobacter nosocomialis						0.0061679	0.00808735	0.00906904	0.958761	-0.00191945	1.48221	-0.000981691	0.800471	-0.00290114	0.00777477
Bacteria	Firmicutes	Bacilli	Lactobacillales	Streptococcaceae	Streptococcus	Streptococcus pyogenes						0.00267276	0.00534809	0.015236	0.192368	-0.00267533	0.00026304	-0.00988791	5.31855e-08	-0.0125632	0.00775228
Bacteria	Chlorobi	Chlorobia	Chlorobiales	Chlorobiaceae	Chlorobaculum	Chlorobaculum parvum						0.00678469	0.00847868	0.00798076	1.09158	-0.00169398	1.68155	0.000497918	1.345	-0.00119607	0.00774804
Bacteria	unclassified (derived from Bacteria)	unclassified (derived from Bacteria)	unclassified (derived from Bacteria)	unclassified (derived from Bacteria)	unclassified (derived from Bacteria)	uncultured bacterium MedeBAC46A06						0.00822387	0.00769603	0.00725524	1.50155	0.00052784	1.70856	0.000440795	1.4558	0.000968635	0.00772505
Archaea	Thaumarchaeota	unclassified (derived from Thaumarchaeota)	unclassified (derived from Thaumarchaeota)	unclassified (derived from Thaumarchaeota)	unclassified (derived from Thaumarchaeota)	uncultured marine crenarchaeote HF4000_ANIW133O4						0.00205597	0.00913088	0.0119711	8.47455e-06	-0.00707492	1.23397	-0.00284026	1.6469e-06	-0.00991517	0.00771933
Bacteria	Dictyoglomi	Dictyoglomia	Dictyoglomales	Dictyoglomaceae	Dictyoglomus	Dictyoglomus thermophilum						0.00575671	0.00795691	0.00943181	0.75794	-0.0022002	1.36784	-0.00147489	0.49647	-0.0036751	0.00771514
Bacteria	Actinobacteria	Actinobacteria (class)	Actinomycetales	Streptomycetaceae	Streptomyces	Streptomyces sviceus						0.00884066	0.00913088	0.00507866	1.65876	-0.000290223	0.499009	0.00405222	0.396999	0.003762	0.0076834
Eukaryota	Basidiomycota	Tremellomycetes	Tremellales	Tremellaceae	Filobasidiella	Cryptococcus neoformans						0.00493432	0.00860912	0.00943181	0.16306	-0.0036748	1.55093	-0.000822688	0.223219	-0.00449748	0.00765842
Bacteria	Firmicutes	Bacilli	Lactobacillales	Lactobacillaceae	Lactobacillus	Lactobacillus reuteri						0.0063735	0.00495677	0.0116084	1.1369	0.00141673	0.0243263	-0.00665161	0.180025	-0.00523488	0.00764621
Bacteria	Bacteroidetes	Bacteroidia	Bacteroidales	Prevotellaceae	Prevotella	Prevotella bergensis						0.0113078	0.00469588	0.00689247	0.000804186	0.00661194	1.0352	-0.00219659	0.376759	0.00441535	0.00763206
Archaea	Euryarchaeota	Methanomicrobia	Methanosarcinales	Methanosarcinaceae	Methanosarcina	Methanosarcina acetivorans						0.010691	0.00600029	0.00616695	0.0584182	0.00469074	1.66818	-0.000166655	0.286683	0.00452408	0.00761943
Bacteria	Proteobacteria	Gammaproteobacteria	Enterobacteriales	Enterobacteriaceae	Pectobacterium	Pectobacterium wasabiae						0.00678469	0.00808735	0.00798076	1.12502	-0.00130266	1.74504	0.000106595	1.34557	-0.00119607	0.0076176
Bacteria	Thermotogae	Thermotogae (class)	Thermotogales	Thermotogaceae	Thermosipho	Thermosipho melanesiensis						0.00678469	0.00769603	0.00834352	1.2848	-0.000911337	1.60957	-0.000647491	1.2411	-0.00155883	0.00760808
Bacteria	Proteobacteria	Betaproteobacteria	Neisseriales	Neisseriaceae	Simonsiella	Simonsiella muelleri						0.00452313	0.0103049	0.00798076	0.00521926	-0.00578173	1.10583	0.00232409	0.44694	-0.00345763	0.00760291
Eukaryota	unclassified (derived from Eukaryota)	Raphidophyceae	Chattonellales	Chattonellaceae	Heterosigma	Heterosigma akashiwo						0.00513992	0.00704382	0.0105201	0.877573	-0.00190391	0.802796	-0.00347627	0.107156	-0.00538017	0.00756794
Bacteria	Firmicutes	Clostridia	Clostridiales	Ruminococcaceae	Acetivibrio	Acetivibrio cellulolyticus						0.00699029	0.00730471	0.00834352	1.63802	-0.000314417	1.45048	-0.00103881	1.28674	-0.00135323	0.00754617
Bacteria	Firmicutes	Clostridia	Clostridiales	unclassified (derived from Clostridiales)	Pseudoflavonifractor	Pseudoflavonifractor capillosus						0.00781268	0.00717427	0.007618	1.43536	0.000638411	1.70594	-0.000443732	1.77682	0.000194679	0.00753498
Bacteria	Chlamydiae	Chlamydiia	Chlamydiales	Parachlamydiaceae	Parachlamydia	Parachlamydia acanthamoebae						0.00575671	0.0066525	0.0101573	1.25619	-0.000895792	0.744262	-0.00350483	0.289153	-0.00440062	0.00752218
Bacteria	Bacteroidetes	Bacteroidia	Bacteroidales	Prevotellaceae	Prevotella	Prevotella marshii						0.010691	0.00495677	0.00689247	0.00561424	0.00573427	1.17113	-0.00193571	0.540844	0.00379856	0.00751342
Bacteria	Bacteroidetes	Bacteroidia	Bacteroidales	Bacteroidaceae	Bacteroides	Bacteroides sp. D2						0.0104854	0.00586985	0.00616695	0.0612954	0.00461558	1.66643	-0.000297097	0.337171	0.00431848	0.00750741
Bacteria	unclassified (derived from Bacteria)	unclassified (derived from Bacteria)	unclassified (derived from Bacteria)	unclassified (derived from Bacteria)	unclassified (derived from Bacteria)	uncultured marine bacterium MedDCM-OCT-S09-C199						0.00966305	0.00586985	0.00689247	0.174128	0.00379319	1.35066	-0.00102262	0.943227	0.00277057	0.00747512
Eukaryota	Arthropoda	Insecta	Coleoptera	Tenebrionidae	Tribolium	Tribolium castaneum						0.00555111	0.00847868	0.00834352	0.432674	-0.00292757	1.76199	0.000135157	0.796086	-0.00279241	0.00745777
Bacteria	Proteobacteria	Betaproteobacteria	Burkholderiales	Burkholderiaceae	Burkholderia	Burkholderia sp. Ch1-1						0.0063735	0.00652206	0.00943181	1.71654	-0.00014856	1.0327	-0.00290975	0.751444	-0.00305831	0.00744246
Bacteria	unclassified (derived from Bacteria)	unclassified (derived from Bacteria)	unclassified (derived from Bacteria)	unclassified (derived from Bacteria)	unclassified (derived from Bacteria)	uncultured marine bacterium 561						0.0119246	0.00600029	0.00435314	0.00877336	0.00592432	1.1656	0.00164715	0.00836661	0.00757147	0.00742602
Bacteria	Deinococcus-Thermus	Deinococci	Thermales	Thermaceae	Oceanithermus	Oceanithermus profundus						0.00925185	0.00704382	0.00580419	0.851817	0.00220803	1.34402	0.00123964	0.551688	0.00344767	0.00736662
Bacteria	Proteobacteria	Gammaproteobacteria	unclassified (derived from Gammaproteobacteria)	unclassified (derived from Gammaproteobacteria)	unclassified (derived from Gammaproteobacteria)	uncultured gamma proteobacterium HF0010_01E20						0.00575671	0.00756559	0.00870628	0.996333	-0.00180888	1.42263	-0.00114069	0.746275	-0.00294957	0.00734286
Bacteria	Proteobacteria	Gammaproteobacteria	Pasteurellales	Pasteurellaceae	Haemophilus	Haemophilus ducreyi						0.0061679	0.00965265	0.00616695	0.287738	-0.00348475	0.719014	0.0034857	1.1349	9.5242e-07	0.00732917
Bacteria	Proteobacteria	Betaproteobacteria	Burkholderiales	unclassified (derived from Burkholderiales)	unclassified (derived from Burkholderiales)	Burkholderiales bacterium 1_1_47						0.00555111	0.00626118	0.0101573	1.35915	-0.000710065	0.583797	-0.00389615	0.242724	-0.00460622	0.00732321
Bacteria	unclassified (derived from Bacteria)	unclassified (derived from Bacteria)	unclassified (derived from Bacteria)	unclassified (derived from Bacteria)	unclassified (derived from Bacteria)	uncultured bacterium HF4000_009C18						0.00287835	0.00639162	0.0126967	0.0616132	-0.00351326	0.078031	-0.00630504	1.37731e-05	-0.00981831	0.00732221
Bacteria	Actinobacteria	Actinobacteria (class)	Actinomycetales	Sanguibacteraceae	Sanguibacter	Sanguibacter keddieii						0.00822387	0.00534809	0.00834352	0.412553	0.00287578	0.836693	-0.00299543	1.73906	-0.000119651	0.00730516
unclassified sequences	unclassified (derived from unclassified sequences)	unclassified (derived from unclassified sequences)	unclassified (derived from unclassified sequences)	unclassified (derived from unclassified sequences)	unclassified (derived from unclassified sequences)	uncultured marine microorganism HF4000_001A02						0.00452313	0.00795691	0.00943181	0.188016	-0.00343378	1.36853	-0.00147489	0.133258	-0.00490868	0.00730395
Bacteria	Proteobacteria	Deltaproteobacteria	Desulfovibrionales	Desulfovibrionaceae	Desulfovibrio	Desulfovibrio sp. FW1012B						0.0063735	0.00678294	0.00870628	1.56053	-0.000409443	1.17995	-0.00192334	1.06751	-0.00233278	0.00728757
Bacteria	Bacteroidetes	Bacteroidia	Bacteroidales	Prevotellaceae	Prevotella	Prevotella bryantii						0.0100742	0.0066525	0.00507866	0.323687	0.00342174	1.21386	0.00157384	0.178945	0.00499558	0.00726847
Bacteria	Dictyoglomi	Dictyoglomia	Dictyoglomales	Dictyoglomaceae	Dictyoglomus	Dictyoglomus turgidum						0.0065791	0.00717427	0.00798076	1.44467	-0.000595169	1.53894	-0.000806494	1.24471	-0.00140166	0.00724471
Eukaryota	Streptophyta	Liliopsida	Poales	Poaceae	Zea	Zea mays						0.00472873	0.0082178	0.00870628	0.188551	-0.00348907	1.68861	-0.000488488	0.312394	-0.00397756	0.0072176
Bacteria	Bacteroidetes	Bacteroidia	Bacteroidales	Bacteroidaceae	Bacteroides	Bacteroides caccae						0.00884066	0.00626118	0.00652971	0.643044	0.00257948	1.66806	-0.000268535	1.1431	0.00231095	0.00721052
Bacteria	Elusimicrobia	Elusimicrobia (class)	Elusimicrobiales	Elusimicrobiaceae	Elusimicrobium	Elusimicrobium minutum						0.00555111	0.00626118	0.00979457	1.35969	-0.000710065	0.694623	-0.00353339	0.31173	-0.00424346	0.00720229
Bacteria	Aquificae	Aquificae (class)	Aquificales	Hydrogenothermaceae	Sulfurihydrogenibium	Sulfurihydrogenibium azorense						0.00472873	0.00743515	0.00943181	0.450191	-0.00270642	1.18005	-0.00199666	0.170826	-0.00470308	0.00719856
Eukaryota	Arthropoda	Insecta	Diptera	Culicidae	Culex	Culex quinquefasciatus						0.00596231	0.00613074	0.00943181	1.7271	-0.00016843	0.789347	-0.00330107	0.589722	-0.0034695	0.00717495
Eukaryota	Basidiomycota	Ustilaginomycetes	Ustilaginales	Ustilaginaceae	Ustilago	Ustilago maydis						0.00287835	0.00991353	0.00870628	4.18984e-05	-0.00703518	1.42763	0.00120725	0.0117578	-0.00582793	0.00716606
Bacteria	Bacteroidetes	Bacteroidia	Bacteroidales	Bacteroidaceae	Bacteroides	Bacteroides sp. D20						0.0100742	0.0066525	0.0047159	0.324118	0.00342174	1.07366	0.0019366	0.0989309	0.00535834	0.00714755
Bacteria	Bacteroidetes	Bacteroidia	Bacteroidales	Prevotellaceae	Prevotella	Prevotella sp. oral taxon 472						0.00904626	0.00600029	0.00616695	0.403253	0.00304596	1.66755	-0.000166655	0.752509	0.00287931	0.00707117
Archaea	Thaumarchaeota	unclassified (derived from Thaumarchaeota)	unclassified (derived from Thaumarchaeota)	unclassified (derived from Thaumarchaeota)	unclassified (derived from Thaumarchaeota)	uncultured marine crenarchaeote HF4000_ANIW97J3						0.00328955	0.00808735	0.00979457	0.00869539	-0.00479781	1.27084	-0.00170721	0.00795801	-0.00650502	0.00705716
Bacteria	Firmicutes	Bacilli	Bacillales	Paenibacillaceae	Paenibacillus	Paenibacillus larvae						0.00781268	0.00717427	0.00616695	1.43481	0.000638411	1.4574	0.00100732	1.14573	0.00164573	0.0070513
Eukaryota	Apicomplexa	Aconoidasida	Haemosporida	unclassified (derived from Haemosporida)	Plasmodium	Plasmodium falciparum						0.00287835	0.0105657	0.007618	9.18485e-06	-0.00768738	1.10036	0.00294774	0.0434635	-0.00473964	0.0070207
Bacteria	Acidobacteria	Acidobacteriia	Acidobacteriales	Acidobacteriaceae	Acidobacterium	Acidobacterium sp. MP5ACTX9						0.00493432	0.00887	0.00725524	0.11721	-0.00393568	1.29539	0.00161477	0.984534	-0.00232091	0.00701985
Bacteria	Proteobacteria	Betaproteobacteria	Burkholderiales	Burkholderiaceae	Burkholderia	Burkholderia graminis						0.00596231	0.00782647	0.00725524	0.977233	-0.00186417	1.64089	0.000571236	1.27698	-0.00129293	0.00701467
Bacteria	Actinobacteria	Actinobacteria (class)	Actinomycetales	Tsukamurellaceae	Tsukamurella	Tsukamurella paurometabola						0.00842947	0.00600029	0.00652971	0.709565	0.00242917	1.54139	-0.000529417	1.02715	0.00189975	0.00698649
Bacteria	Firmicutes	Bacilli	Bacillales	Bacillaceae	Bacillus	Bacillus licheniformis						0.00555111	0.0066525	0.00870628	1.19442	-0.00110139	1.1187	-0.00205378	0.630469	-0.00315517	0.00696997
Bacteria	Firmicutes	Bacilli	Bacillales	Paenibacillaceae	Paenibacillus	Paenibacillus sp. oral taxon 786						0.0065791	0.00560897	0.00870628	1.18924	0.000970125	0.824802	-0.00309731	0.936772	-0.00212719	0.00696478
Bacteria	Aquificae	Aquificae (class)	Aquificales	Desulfurobacteriaceae	Thermovibrio	Thermovibrio ammonificans						0.00513992	0.00521765	0.0105201	1.65963	-7.77288e-05	0.134088	-0.00530244	0.106977	-0.00538017	0.00695922
Bacteria	Proteobacteria	Alphaproteobacteria	Rickettsiales	Anaplasmataceae	Ehrlichia	Ehrlichia chaffeensis						0.00699029	0.00626118	0.007618	1.36612	0.000729112	1.36346	-0.00135682	1.62315	-0.000627708	0.00695649
Bacteria	Firmicutes	Bacilli	Bacillales	Planococcaceae	Planococcus	Planococcus donghaensis						0.00596231	0.00652206	0.00834352	1.45692	-0.000559754	1.21463	-0.00182146	1.05525	-0.00238122	0.00694263
Bacteria	Proteobacteria	Deltaproteobacteria	Desulfobacterales	unclassified (derived from Desulfobacterales)	unclassified (derived from Desulfobacterales)	uncultured Desulfobacterales bacterium HF0200_07G10						0.00123358	0.00613074	0.0134222	0.000250584	-0.00489716	0.0225198	-0.00729145	6.22601e-10	-0.0121886	0.00692883
Bacteria	Firmicutes	Clostridia	Clostridiales	Peptococcaceae	Desulfotomaculum	Desulfotomaculum acetoxidans						0.0065791	0.00691338	0.00725524	1.61855	-0.000334287	1.7623	-0.000341852	1.5892	-0.000676139	0.0069159
Archaea	Euryarchaeota	Methanomicrobia	Methanosarcinales	Methanosarcinaceae	Methanococcoides	Methanococcoides burtonii						0.00411194	0.00756559	0.00906904	0.155998	-0.00345365	1.35111	-0.00150346	0.104871	-0.00495711	0.00691552
Bacteria	unclassified (derived from Bacteria)	unclassified (derived from Bacteria)	unclassified (derived from Bacteria)	unclassified (derived from Bacteria)	unclassified (derived from Bacteria)	uncultured marine bacterium MedDCM-OCT-S04-C385						0.00863506	0.0066525	0.00544143	0.955018	0.00198256	1.36007	0.00121107	0.587826	0.00319364	0.00690966
Bacteria	Firmicutes	Clostridia	Thermoanaerobacterales	Thermoanaerobacterales Family III. Incertae Sedis	Thermosediminibacter	Thermosediminibacter oceani						0.00699029	0.00678294	0.00689247	1.705	0.000207348	1.01383	-0.000109532	1.00635	9.78159e-05	0.00688857
Bacteria	Actinobacteria	Actinobacteria (class)	Actinomycetales	Streptomycetaceae	Streptomyces	Streptomyces violaceusniger						0.0065791	0.00573941	0.00834352	1.29096	0.000839684	1.08845	-0.00260411	1.12698	-0.00176442	0.00688734
Bacteria	Firmicutes	Bacilli	Bacillales	Alicyclobacillaceae	Kyrpidia	Kyrpidia tusciae						0.00760708	0.00652206	0.00652971	1.16339	0.00108502	1.30387	-7.65244e-06	1.35408	0.00107737	0.00688628
unclassified sequences	unclassified (derived from unclassified sequences)	unclassified (derived from unclassified sequences)	unclassified (derived from unclassified sequences)	unclassified (derived from unclassified sequences)	unclassified (derived from unclassified sequences)	uncultured microorganism						0.00781268	0.00482632	0.00798076	0.324798	0.00298635	0.70445	-0.00315444	1.76411	-0.000168082	0.00687325
Bacteria	Firmicutes	Negativicutes	Selenomonadales	Veillonellaceae	Thermosinus	Thermosinus carboxydivorans						0.00513992	0.0082178	0.00725524	0.343674	-0.00307788	1.47785	0.000962559	1.08385	-0.00211532	0.00687098
Eukaryota	unclassified (derived from Eukaryota)	unclassified (derived from Eukaryota)	Kinetoplastida	Trypanosomatidae	Trypanosoma	Trypanosoma cruzi						0.00472873	0.0082178	0.007618	0.18884	-0.00348907	1.62987	0.000599798	0.658777	-0.00288927	0.00685484
Bacteria	Actinobacteria	Actinobacteria (class)	Actinomycetales	Streptomycetaceae	Streptomyces	Streptomyces viridochromogenes						0.00925185	0.00730471	0.00399038	1.01531	0.00194715	0.593006	0.00331433	0.0971951	0.00526147	0.00684898
Bacteria	Proteobacteria	Alphaproteobacteria	unclassified (derived from Alphaproteobacteria)	unclassified (derived from Alphaproteobacteria)	unclassified (derived from Alphaproteobacteria)	uncultured SAR11 cluster bacterium HF4000_37C10						0.00246716	0.00639162	0.0116084	0.0243196	-0.00392446	0.226674	-0.00521676	1.91458e-05	-0.00914122	0.00682239
Viruses	unclassified (derived from Viruses)	unclassified (derived from Viruses)	Caudovirales	Myoviridae	T4-like viruses	Synechococcus phage syn9						0.00555111	0.0101744	0.0047159	0.061522	-0.0046233	0.145921	0.00545851	1.45216	0.000835209	0.00681381
Archaea	unclassified (derived from Archaea)	unclassified (derived from Archaea)	unclassified (derived from Archaea)	unclassified (derived from Archaea)	unclassified (derived from Archaea)	uncultured archaeon MedDCM-OCT-S04-C163						0.00678469	0.00743515	0.00616695	1.42057	-0.000650455	1.36056	0.0012682	1.64477	0.000617743	0.0067956
Archaea	Thaumarchaeota	unclassified (derived from Thaumarchaeota)	unclassified (derived from Thaumarchaeota)	unclassified (derived from Thaumarchaeota)	unclassified (derived from Thaumarchaeota)	uncultured crenarchaeote 4B7						0.00390634	0.00482632	0.0116084	1.16762	-0.000919986	0.0183077	-0.00678205	0.00264092	-0.00770204	0.00678035
Bacteria	Actinobacteria	Actinobacteria (class)	Actinomycetales	Dermacoccaceae	Kytococcus	Kytococcus sedentarius						0.00986864	0.00430456	0.00616695	0.0043567	0.00556408	1.2715	-0.00186239	0.488731	0.00370169	0.00678005
Bacteria	Firmicutes	Bacilli	Lactobacillales	Streptococcaceae	Lactococcus	Lactococcus lactis						0.00760708	0.00691338	0.00580419	1.40051	0.000693697	1.34406	0.00110919	0.982727	0.00180289	0.00677488
Bacteria	Proteobacteria	Betaproteobacteria	Burkholderiales	Burkholderiaceae	Ralstonia	Ralstonia sp. 5_7_47FAA						0.00534552	0.00652206	0.00834352	1.12862	-0.00117654	1.21538	-0.00182146	0.673646	-0.00299801	0.00673703
Bacteria	unclassified (derived from Bacteria)	unclassified (derived from Bacteria)	unclassified (derived from Bacteria)	unclassified (derived from Bacteria)	unclassified (derived from Bacteria)	uncultured marine bacterium EB0_39F01						0.0063735	0.00795691	0.00580419	1.14091	-0.00158341	1.03525	0.00215272	1.64003	0.000569311	0.00671153
Bacteria	Proteobacteria	Gammaproteobacteria	Pseudomonadales	Moraxellaceae	Acinetobacter	Acinetobacter haemolyticus						0.00760708	0.00743515	0.00507866	1.72592	0.000171932	1.15168	0.00235648	0.930206	0.00252842	0.00670696
Bacteria	Proteobacteria	Gammaproteobacteria	Enterobacteriales	Enterobacteriaceae	Providencia	Providencia rustigianii						0.00699029	0.00691338	0.00616695	1.67054	7.69065e-05	1.55162	0.000746433	1.48657	0.000823339	0.00669021
Bacteria	Cyanobacteria	unclassified (derived from Cyanobacteria)	Nostocales	Nostocaceae	Cylindrospermopsis	Cylindrospermopsis raciborskii						0.00534552	0.00782647	0.00689247	0.627477	-0.00248096	1.4714	0.000933998	1.06524	-0.00154696	0.00668815
Bacteria	Aquificae	Aquificae (class)	Aquificales	Aquificaceae	Hydrogenobaculum	Hydrogenobaculum sp. Y04AAS1						0.00452313	0.00900044	0.00652971	0.0449029	-0.00447731	0.980936	0.00247073	0.953281	-0.00200658	0.00668443
Archaea	Thaumarchaeota	unclassified (derived from Thaumarchaeota)	unclassified (derived from Thaumarchaeota)	unclassified (derived from Thaumarchaeota)	unclassified (derived from Thaumarchaeota)	uncultured marine crenarchaeote HF4000_APKG4H17						0.00164477	0.0082178	0.0101573	1.06932e-05	-0.00657302	1.25034	-0.00193953	1.0813e-05	-0.00851256	0.0066733
Bacteria	Proteobacteria	Gammaproteobacteria	unclassified (derived from Gammaproteobacteria)	unclassified (derived from Gammaproteobacteria)	unclassified (derived from Gammaproteobacteria)	uncultured gamma proteobacterium HF0070_10G19						0.0061679	0.00586985	0.00798076	1.64062	0.000298049	1.04064	-0.00211091	1.07135	-0.00181286	0.00667284
Eukaryota	Arthropoda	Insecta	Diptera	Drosophilidae	Drosophila	Drosophila melanogaster						0.00493432	0.00560897	0.00943181	1.36357	-0.000674649	0.552998	-0.00382284	0.222909	-0.00449748	0.00665837
Bacteria	Proteobacteria	Alphaproteobacteria	Rhizobiales	Bartonellaceae	Bartonella	Bartonella grahamii						0.00678469	0.00808735	0.00507866	1.12557	-0.00130266	0.82501	0.00300869	1.08426	0.00170603	0.00665024
Eukaryota	Nematoda	Chromadorea	Rhabditida	Rhabditidae	Caenorhabditis	Caenorhabditis remanei						0.0063735	0.0066525	0.00689247	1.6564	-0.000279001	1.67233	-0.000239973	1.48602	-0.000518974	0.00663949
Bacteria	Proteobacteria	Gammaproteobacteria	Pasteurellales	Pasteurellaceae	Actinobacillus	Actinobacillus minor						0.00555111	0.00456544	0.00979457	1.12899	0.000985671	0.107893	-0.00522913	0.312105	-0.00424346	0.00663704
Bacteria	Proteobacteria	Gammaproteobacteria	Enterobacteriales	Enterobacteriaceae	Pectobacterium	Pectobacterium carotovorum						0.00534552	0.00730471	0.00725524	0.863111	-0.00195919	1.70529	4.94712e-05	0.964771	-0.00190972	0.00663515
Bacteria	Proteobacteria	Deltaproteobacteria	Desulfuromonadales	Geobacteraceae	Geobacter	Geobacter sp. M21						0.00555111	0.00704382	0.00725524	1.14318	-0.00149271	1.79564	-0.000211411	1.09182	-0.00170412	0.00661672
Bacteria	Firmicutes	Bacilli	Bacillales	Bacillaceae	Bacillus	Bacillus pumilus						0.00945745	0.00639162	0.00399038	0.429119	0.00306583	1.06586	0.00240124	0.073123	0.00546707	0.00661315
Bacteria	Bacteroidetes	Bacteroidia	Bacteroidales	Prevotellaceae	Prevotella	Prevotella bivia						0.00781268	0.00691338	0.00507866	1.29307	0.000899294	1.09133	0.00183472	0.779112	0.00273401	0.00660157
Bacteria	Proteobacteria	Gammaproteobacteria	Enterobacteriales	Enterobacteriaceae	Dickeya	Dickeya zeae						0.00513992	0.00847868	0.00616695	0.257267	-0.00333876	1.27236	0.00231173	1.30847	-0.00102703	0.00659518
Bacteria	Firmicutes	Bacilli	Bacillales	Bacillaceae	Bacillus	Bacillus sp. SG-1						0.00513992	0.00769603	0.00689247	0.564939	-0.00255611	1.56208	0.000803557	1.1384	-0.00175255	0.00657614
Bacteria	unclassified (derived from Bacteria)	unclassified (derived from Bacteria)	unclassified (derived from Bacteria)	unclassified (derived from Bacteria)	unclassified (derived from Bacteria)	uncultured marine bacterium MedDCM-OCT-S05-C114						0.00287835	0.00704382	0.00979457	0.0195036	-0.00416547	1.11402	-0.00275074	0.00187003	-0.00691621	0.00657225
Bacteria	Proteobacteria	Betaproteobacteria	Neisseriales	Neisseriaceae	Neisseria	Neisseria elongata						0.00431753	0.00847868	0.00689247	0.0642816	-0.00416115	1.23903	0.0015862	0.608925	-0.00257494	0.00656289
Bacteria	Bacteroidetes	Bacteroidia	Bacteroidales	Bacteroidaceae	Bacteroides	Bacteroides xylanisolvens						0.00884066	0.00717427	0.00362762	1.1294	0.00166639	0.504994	0.00354665	0.0820152	0.00521304	0.00654751
Bacteria	unclassified (derived from Bacteria)	unclassified (derived from Bacteria)	unclassified (derived from Bacteria)	unclassified (derived from Bacteria)	unclassified (derived from Bacteria)	uncultured marine bacterium HF10_29C11						0.00719589	0.00730471	0.00507866	1.69375	-0.00010882	0.992581	0.00222604	1.03467	0.00211722	0.00652642
Bacteria	unclassified (derived from Bacteria)	unclassified (derived from Bacteria)	unclassified (derived from Bacteria)	unclassified (derived from Bacteria)	unclassified (derived from Bacteria)	uncultured marine bacterium MedDCM-OCT-S04-C749						0.00863506	0.00469588	0.00616695	0.0906686	0.00393918	1.11593	-0.00147107	1.01879	0.00246811	0.0064993
Archaea	Thaumarchaeota	unclassified (derived from Thaumarchaeota)	unclassified (derived from Thaumarchaeota)	unclassified (derived from Thaumarchaeota)	unclassified (derived from Thaumarchaeota)	uncultured marine crenarchaeote HF4000_APKG2O16						0.00287835	0.00534809	0.0112456	0.334685	-0.00246973	0.0752091	-0.00589753	0.00022395	-0.00836726	0.00649069
Bacteria	Proteobacteria	Gammaproteobacteria	Enterobacteriales	Enterobacteriaceae	unclassified (derived from Enterobacteriaceae)	Enterobacteriaceae bacterium 9_2_54FAA						0.00472873	0.00639162	0.00834352	0.999129	-0.00166289	1.14365	-0.0019519	0.415604	-0.0036148	0.00648795
Bacteria	Firmicutes	Clostridia	Clostridiales	Peptococcaceae	Desulfotomaculum	Desulfotomaculum nigrificans						0.00493432	0.00652206	0.00798076	1.02423	-0.00158774	1.32939	-0.0014587	0.612168	-0.00304644	0.00647905
Bacteria	Proteobacteria	Epsilonproteobacteria	Campylobacterales	Helicobacteraceae	Sulfuricurvum	Sulfuricurvum kujiense						0.00719589	0.00678294	0.00544143	1.56151	0.000412944	1.29071	0.00134152	1.11253	0.00175446	0.00647342
unclassified sequences	unclassified (derived from unclassified sequences)	unclassified (derived from unclassified sequences)	unclassified (derived from unclassified sequences)	unclassified (derived from unclassified sequences)	unclassified (derived from unclassified sequences)	uncultured marine microorganism HF4000_001B09						0.00205597	0.00573941	0.0116084	0.021409	-0.00368344	0.0935265	-0.00586896	3.35319e-06	-0.00955241	0.00646792
Eukaryota	Ascomycota	Eurotiomycetes	Onygenales	unclassified (derived from Onygenales)	Paracoccidioides	Paracoccidioides brasiliensis						0.00596231	0.00508721	0.00834352	1.23168	0.000875099	0.689307	-0.00325631	1.05447	-0.00238122	0.00646434
Bacteria	Bacteroidetes	Bacteroidia	Bacteroidales	Prevotellaceae	Prevotella	Prevotella sp. oral taxon 317						0.00884066	0.00691338	0.00362762	0.999348	0.00192728	0.584619	0.00328577	0.0821611	0.00521304	0.00646055
Bacteria	Actinobacteria	Actinobacteria (class)	Actinomycetales	Micromonosporaceae	Salinispora	Salinispora arenicola						0.00596231	0.00573941	0.007618	1.69312	0.000222893	1.13937	-0.00187858	1.14356	-0.00165569	0.00643991
Bacteria	unclassified (derived from Bacteria)	unclassified (derived from Bacteria)	unclassified (derived from Bacteria)	unclassified (derived from Bacteria)	unclassified (derived from Bacteria)	uncultured marine bacterium HF130_81H07						0.00575671	0.00626118	0.00725524	1.48872	-0.000504468	1.45151	-0.000994058	1.21972	-0.00149853	0.00642437
Bacteria	Firmicutes	Bacilli	Bacillales	unclassified (derived from Bacillales)	Exiguobacterium	Exiguobacterium sibiricum						0.00760708	0.00613074	0.00544143	1.19029	0.00147634	1.54144	0.000689309	1.05718	0.00216565	0.00639308
Bacteria	Bacteroidetes	Bacteroidia	Bacteroidales	Bacteroidaceae	Bacteroides	Bacteroides sp. D1						0.00945745	0.00534809	0.00435314	0.0968362	0.00410936	1.40624	0.000994948	0.111345	0.00510431	0.00638623
Bacteria	Actinobacteria	Actinobacteria (class)	Actinomycetales	Mycobacteriaceae	Mycobacterium	Mycobacterium marinum						0.00596231	0.00626118	0.00689247	1.64012	-0.000298871	1.45171	-0.000631297	1.34416	-0.000930168	0.00637199
Bacteria	Actinobacteria	Actinobacteria (class)	Actinomycetales	Promicromonosporaceae	Xylanimonas	Xylanimonas cellulosilytica						0.00904626	0.00534809	0.0047159	0.165536	0.00369817	1.52989	0.000632186	0.252909	0.00433035	0.00637008
Bacteria	Actinobacteria	Actinobacteria (class)	Actinomycetales	Streptomycetaceae	Streptomyces	Streptomyces pristinaespiralis						0.0061679	0.00456544	0.00834352	1.01071	0.00160246	0.454221	-0.00377808	1.13394	-0.00217562	0.00635896
Bacteria	Actinobacteria	Actinobacteria (class)	Actinomycetales	Cellulomonadaceae	Cellulomonas	Cellulomonas flavigena						0.00966305	0.00469588	0.0047159	0.0178829	0.00496716	1.03214	-2.00202e-05	0.159171	0.00494714	0.00635828
Bacteria	Deinococcus-Thermus	Deinococci	Deinococcales	Deinococcaceae	Deinococcus	Deinococcus deserti						0.00555111	0.00952221	0.00399038	0.139674	-0.00397109	0.0866621	0.00553183	0.999212	0.00156073	0.00635457
Bacteria	Proteobacteria	Alphaproteobacteria	Rickettsiales	Anaplasmataceae	Wolbachia	Wolbachia endosymbiont of Drosophila melanogaster						0.00822387	0.00430456	0.00652971	0.0765439	0.00391931	0.96309	-0.00222515	1.16731	0.00169416	0.00635271
Bacteria	Bacteroidetes	Bacteroidia	Bacteroidales	Prevotellaceae	Prevotella	Prevotella disiens						0.00801827	0.0066525	0.00435314	1.06598	0.00136577	1.09259	0.00229936	0.421578	0.00366513	0.00634131
Eukaryota	Basidiomycota	Agaricomycetes	Agaricales	Tricholomataceae	Laccaria	Laccaria bicolor						0.00349514	0.00534809	0.0101573	0.740503	-0.00185294	0.234502	-0.00480924	0.00619201	-0.00666218	0.00633352
Bacteria	Aquificae	Aquificae (class)	Aquificales	Aquificaceae	Hydrogenobacter	Hydrogenobacter thermophilus						0.00513992	0.00547853	0.00834352	1.59843	-0.000338611	0.935208	-0.00286499	0.620301	-0.0032036	0.00632066
Bacteria	Actinobacteria	Actinobacteria (class)	Actinomycetales	Streptomycetaceae	Streptomyces	Streptomyces lividans						0.00884066	0.00573941	0.00435314	0.361946	0.00310125	1.28899	0.00138627	0.232013	0.00448752	0.00631107
Bacteria	Firmicutes	Clostridia	Thermoanaerobacterales	Thermoanaerobacteraceae	Thermoanaerobacter	Thermoanaerobacter sp. X514						0.00513992	0.00756559	0.00616695	0.634841	-0.00242567	1.32461	0.00139864	1.30792	-0.00102703	0.00629082
Bacteria	Firmicutes	Bacilli	Bacillales	Paenibacillaceae	Paenibacillus	Paenibacillus curdlanolyticus						0.00513992	0.00534809	0.00834352	1.70084	-0.00020817	0.835558	-0.00299543	0.619696	-0.0032036	0.00627718
Bacteria	Proteobacteria	Gammaproteobacteria	Pseudomonadales	Moraxellaceae	Acinetobacter	Acinetobacter sp. ATCC 27244						0.0063735	0.00626118	0.00616695	1.69381	0.000112322	1.03891	9.4227e-05	1.8203	0.000206549	0.00626721
Bacteria	Actinobacteria	Actinobacteria (class)	Actinomycetales	Streptomycetaceae	Streptomyces	Streptomyces griseus						0.00699029	0.00600029	0.00580419	1.19479	0.000989995	1.03497	0.000196106	1.35102	0.0011861	0.00626492
Viruses	unclassified (derived from Viruses)	unclassified (derived from Viruses)	Caudovirales	Myoviridae	T4-like viruses	Prochlorococcus phage P-SSM4						0.00493432	0.00834824	0.00544143	0.220674	-0.00341391	0.989945	0.00290681	1.45241	-0.000507105	0.00624133
Bacteria	Actinobacteria	Actinobacteria (class)	Actinomycetales	Dermacoccaceae	Dermacoccus	Dermacoccus sp. Ellin185						0.00719589	0.00495677	0.00652971	0.710361	0.00223912	1.14246	-0.00157295	1.49716	0.000666174	0.00622745
Bacteria	Bacteroidetes	Bacteroidia	Bacteroidales	Bacteroidaceae	Bacteroides	Bacteroides finegoldii						0.00740148	0.00613074	0.00507866	1.1037	0.00127075	1.42844	0.00105207	0.930331	0.00232282	0.00620363
Bacteria	Actinobacteria	Actinobacteria (class)	Actinomycetales	Micromonosporaceae	Micromonospora	Micromonospora sp. ATCC 39149						0.00801827	0.00547853	0.00507866	0.589124	0.00253974	1.65942	0.000399865	0.65234	0.00293961	0.00619182
unclassified sequences	unclassified (derived from unclassified sequences)	unclassified (derived from unclassified sequences)	unclassified (derived from unclassified sequences)	unclassified (derived from unclassified sequences)	unclassified (derived from unclassified sequences)	uncultured marine microorganism HF4000_APKG2H5						0.0065791	0.00652206	0.00544143	1.65581	5.70366e-05	1.44203	0.00108063	1.33825	0.00113767	0.00618086
Bacteria	Bacteroidetes	Bacteroidia	Bacteroidales	Prevotellaceae	Prevotella	Prevotella oralis						0.00781268	0.00417412	0.00652971	0.109347	0.00363856	0.938822	-0.00235559	1.2443	0.00128296	0.00617217
Bacteria	Proteobacteria	Alphaproteobacteria	Rhizobiales	Brucellaceae	Brucella	Brucella sp. 83/13						0.00555111	0.00495677	0.00798076	1.41353	0.000594347	0.789692	-0.00302399	0.985913	-0.00242965	0.00616288
Eukaryota	unclassified (derived from Eukaryota)	Bangiophyceae	Bangiales	Bangiaceae	Porphyra	Porphyra purpurea						0.00493432	0.0066525	0.00689247	0.981781	-0.00171818	1.67169	-0.000239973	0.99659	-0.00195815	0.00615977
Bacteria	Proteobacteria	Epsilonproteobacteria	Campylobacterales	Helicobacteraceae	Helicobacter	Helicobacter pylori						0.0061679	0.00613074	0.00616695	1.64071	3.71667e-05	1.01782	-3.62142e-05	1.13464	9.5242e-07	0.0061552
Bacteria	Proteobacteria	Alphaproteobacteria	Rhizobiales	Brucellaceae	Brucella	Brucella ovis						0.00575671	0.00639162	0.00616695	1.41119	-0.000634909	1.02461	0.000224668	1.63702	-0.000410241	0.00610509
Bacteria	Firmicutes	Clostridia	Thermoanaerobacterales	Thermoanaerobacteraceae	Thermoanaerobacter	Thermoanaerobacter pseudethanolicus						0.00411194	0.00691338	0.00725524	0.345955	-0.00280145	1.76164	-0.000341852	0.526419	-0.0031433	0.00609352
Eukaryota	Arthropoda	Insecta	Diptera	Culicidae	Anopheles	Anopheles gambiae						0.00390634	0.00782647	0.00652971	0.0711967	-0.00392013	1.37238	0.00129676	0.602579	-0.00262337	0.00608751
Bacteria	Proteobacteria	Betaproteobacteria	Neisseriales	Neisseriaceae	Eikenella	Eikenella corrodens						0.00431753	0.0066525	0.00725524	0.591745	-0.00233497	1.61518	-0.000602735	0.601075	-0.0029377	0.00607509
Eukaryota	Arthropoda	Insecta	Diptera	Culicidae	Aedes	Aedes aegypti						0.00740148	0.00534809	0.00544143	0.787723	0.00205339	1.02546	-9.33378e-05	0.959435	0.00196006	0.00606367
Bacteria	Bacteroidetes	Bacteroidia	Bacteroidales	Bacteroidaceae	Bacteroides	Bacteroides sp. 4_1_36						0.00884066	0.00639162	0.00290209	0.730362	0.00244904	0.410648	0.00348952	0.0209591	0.00593857	0.00604479
Archaea	Thaumarchaeota	unclassified (derived from Thaumarchaeota)	unclassified (derived from Thaumarchaeota)	unclassified (derived from Thaumarchaeota)	unclassified (derived from Thaumarchaeota)	uncultured marine crenarchaeote HF4000_APKG3J11						0.00226156	0.00678294	0.00906904	0.00520988	-0.00452138	1.01776	-0.0022861	0.00109066	-0.00680748	0.00603785
Bacteria	Actinobacteria	Actinobacteria (class)	Actinomycetales	Brevibacteriaceae	Brevibacterium	Brevibacterium mcbrellneri						0.00781268	0.00521765	0.00507866	0.531631	0.00259503	1.02933	0.000138983	0.780385	0.00273401	0.00603633
Bacteria	Firmicutes	Bacilli	Bacillales	Bacillaceae	Bacillus	Bacillus coagulans						0.00472873	0.00678294	0.00652971	0.73717	-0.00205422	1.00224	0.00025323	1.099	-0.00180099	0.00601379
Archaea	Thaumarchaeota	unclassified (derived from Thaumarchaeota)	unclassified (derived from Thaumarchaeota)	unclassified (derived from Thaumarchaeota)	unclassified (derived from Thaumarchaeota)	uncultured marine crenarchaeote HF4000_APKG8D6						0.00205597	0.00508721	0.0108829	0.0737235	-0.00303124	0.0749717	-0.00579565	2.03618e-05	-0.00882689	0.00600868
Bacteria	Firmicutes	Clostridia	Halanaerobiales	Halanaerobiaceae	Halanaerobium	Halanaerobium praevalens						0.00370074	0.00560897	0.00870628	0.727099	-0.00190823	0.825956	-0.00309731	0.0552263	-0.00500554	0.00600533
Eukaryota	Streptophyta	unclassified (derived from Streptophyta)	Brassicales	Brassicaceae	Arabidopsis	Arabidopsis lyrata						0.00575671	0.00495677	0.00725524	1.28574	0.000799944	1.15108	-0.00229847	1.21914	-0.00149853	0.00598957
Bacteria	Firmicutes	Clostridia	Thermoanaerobacterales	Thermoanaerobacteraceae	Thermoanaerobacter	Thermoanaerobacter sp. X513						0.00472873	0.00743515	0.00580419	0.449659	-0.00270642	1.26173	0.00163096	1.19627	-0.00107546	0.00598935
Bacteria	Firmicutes	Clostridia	Clostridiales	Clostridiales Family XVII. Incertae Sedis	Thermaerobacter	Thermaerobacter marianensis						0.00513992	0.00769603	0.00507866	0.565554	-0.00255611	1.05301	0.00261737	1.00368	6.1254e-05	0.00597154
Bacteria	Synergistetes	Synergistia	Synergistales	Synergistaceae	Dethiosulfovibrio	Dethiosulfovibrio peptidovorans						0.00740148	0.00469588	0.00580419	0.422321	0.0027056	1.35461	-0.00110831	1.12501	0.00159729	0.00596718
Bacteria	Proteobacteria	Epsilonproteobacteria	Campylobacterales	Campylobacteraceae	Sulfurospirillum	Sulfurospirillum deleyianum						0.00555111	0.00469588	0.007618	1.22717	0.000855229	0.813709	-0.00292211	1.14444	-0.00206688	0.005955
Bacteria	Bacteroidetes	Bacteroidia	Bacteroidales	Bacteroidaceae	Bacteroides	Bacteroides sp. 2_1_22						0.00863506	0.00521765	0.00399038	0.220432	0.00341742	1.34957	0.00122727	0.157832	0.00464468	0.0059477
Archaea	Thaumarchaeota	unclassified (derived from Thaumarchaeota)	unclassified (derived from Thaumarchaeota)	unclassified (derived from Thaumarchaeota)	unclassified (derived from Thaumarchaeota)	uncultured marine crenarchaeote HF4000_ANIW141J13						0.00205597	0.00378279	0.0119711	0.547538	-0.00172683	0.000717555	-0.00818834	1.65453e-06	-0.00991517	0.00593663
Bacteria	Synergistetes	Synergistia	Synergistales	Synergistaceae	Anaerobaculum	Anaerobaculum hydrogeniformans						0.0065791	0.00613074	0.00507866	1.53194	0.00044836	1.42782	0.00105207	1.08378	0.00150043	0.0059295
Viruses	unclassified (derived from Viruses)	unclassified (derived from Viruses)	Caudovirales	Myoviridae	unclassified (derived from Myoviridae)	Synechococcus phage S-SSM7						0.00513992	0.00639162	0.00616695	1.06168	-0.0012517	1.02482	0.000224668	1.30902	-0.00102703	0.0058995
Bacteria	Proteobacteria	Betaproteobacteria	Burkholderiales	Burkholderiaceae	Burkholderia	Burkholderia thailandensis						0.00596231	0.0066525	0.00507866	1.37488	-0.000690195	1.21461	0.00157384	1.46418	0.000883641	0.00589782
unclassified sequences	unclassified (derived from unclassified sequences)	unclassified (derived from unclassified sequences)	unclassified (derived from unclassified sequences)	unclassified (derived from unclassified sequences)	unclassified (derived from unclassified sequences)	uncultured marine microorganism HF4000_005K23						0.00308395	0.004435	0.0101573	1.02121	-0.00135105	0.056476	-0.00572233	0.00239753	-0.00707338	0.00589209
Archaea	Thaumarchaeota	unclassified (derived from Thaumarchaeota)	unclassified (derived from Thaumarchaeota)	unclassified (derived from Thaumarchaeota)	unclassified (derived from Thaumarchaeota)	uncultured marine crenarchaeote HF4000_APKG10I20						0.00143918	0.00495677	0.0112456	0.012924	-0.00351759	0.0386056	-0.00628885	3.09148e-07	-0.00980644	0.00588052
Bacteria	Firmicutes	Clostridia	Thermoanaerobacterales	Thermoanaerobacteraceae	Thermoanaerobacter	Thermoanaerobacter sp. X561						0.00472873	0.00743515	0.00544143	0.449128	-0.00270642	1.12014	0.00199372	1.44208	-0.000712701	0.00586843
Archaea	Euryarchaeota	Methanomicrobia	Methanosarcinales	Methanosarcinaceae	Methanosarcina	Methanosarcina mazei						0.00678469	0.00456544	0.00616695	0.664141	0.00221925	1.11519	-0.00160151	1.64539	0.000617743	0.00583903
Eukaryota	unclassified (derived from Eukaryota)	unclassified (derived from Eukaryota)	Trichomonadida	Trichomonadidae	Trichomonas	Trichomonas vaginalis						0.00493432	0.00639162	0.00616695	1.11589	-0.0014573	1.02504	0.000224668	1.2063	-0.00123263	0.00583096
Bacteria	Proteobacteria	Betaproteobacteria	Neisseriales	Neisseriaceae	Neisseria	Neisseria mucosa						0.0061679	0.00586985	0.00544143	1.64122	0.000298049	1.66582	0.000428427	1.46686	0.000726476	0.00582639
Bacteria	Proteobacteria	Gammaproteobacteria	Enterobacteriales	Enterobacteriaceae	Proteus	Proteus penneri						0.00575671	0.00626118	0.00544143	1.48927	-0.000504468	1.54177	0.000819751	1.15927	0.000315282	0.00581977
Bacteria	Actinobacteria	Actinobacteria (class)	Actinomycetales	Micromonosporaceae	Micromonospora	Micromonospora aurantiaca						0.0061679	0.00365235	0.007618	0.38349	0.00251555	0.267542	-0.00396564	1.21425	-0.00145009	0.00581275
Bacteria	Proteobacteria	Gammaproteobacteria	Enterobacteriales	Enterobacteriaceae	Escherichia	Escherichia sp. 3_2_53FAA						0.00534552	0.00626118	0.00580419	1.21897	-0.000915662	1.66782	0.000456989	1.63322	-0.000458673	0.00580363
Bacteria	Firmicutes	Clostridia	Thermoanaerobacterales	Thermoanaerobacterales Family III. Incertae Sedis	Thermoanaerobacterium	Thermoanaerobacterium thermosaccharolyticum						0.00452313	0.00704382	0.00580419	0.515106	-0.0025207	1.3434	0.00123964	1.17848	-0.00128106	0.00579038
Bacteria	Firmicutes	Bacilli	Bacillales	Bacillaceae	Anoxybacillus	Anoxybacillus flavithermus						0.0065791	0.00534809	0.00544143	1.08097	0.00123101	1.02525	-9.33378e-05	1.33881	0.00113767	0.00578954
Bacteria	Proteobacteria	Gammaproteobacteria	Enterobacteriales	Enterobacteriaceae	Candidatus Hamiltonella	Candidatus Hamiltonella defensa						0.00370074	0.00704382	0.00652971	0.12799	-0.00334308	1.67293	0.000514112	0.573238	-0.00282897	0.00575809
Bacteria	Bacteroidetes	Cytophagia	Cytophagales	Cytophagaceae	Microscilla	Microscilla sp. PRE1						0.00801827	0.00417412	0.00507866	0.0796873	0.00384416	1.31784	-0.000904547	0.651779	0.00293961	0.00575702
Bacteria	Proteobacteria	Alphaproteobacteria	Rhizobiales	Brucellaceae	Brucella	Brucella neotomae						0.00472873	0.00600029	0.00652971	1.02498	-0.00127157	1.54014	-0.000529417	1.09825	-0.00180099	0.00575291
Bacteria	Proteobacteria	Gammaproteobacteria	Pasteurellales	Pasteurellaceae	Pasteurella	Pasteurella dagmatis						0.00370074	0.0066525	0.00689247	0.246304	-0.00295176	1.67297	-0.000239973	0.348236	-0.00319173	0.00574857
Bacteria	Proteobacteria	Gammaproteobacteria	Enterobacteriales	Enterobacteriaceae	Edwardsiella	Edwardsiella ictaluri						0.00513992	0.00769603	0.00435314	0.56617	-0.00255611	0.640871	0.00334289	1.43805	0.000786778	0.0057297
Bacteria	Proteobacteria	Gammaproteobacteria	unclassified (derived from Gammaproteobacteria)	unclassified (derived from Gammaproteobacteria)	unclassified (derived from Gammaproteobacteria)	uncultured gamma proteobacterium HF0010_10D20						0.00555111	0.00508721	0.00652971	1.50001	0.000463906	1.16028	-0.00144251	1.32813	-0.0009786	0.00572268
Eukaryota	Ascomycota	Saccharomycetes	Saccharomycetales	Debaryomycetaceae	Lodderomyces	Lodderomyces elongisporus						0.00349514	0.00313059	0.0105201	1.41307	0.000364556	0.00118206	-0.0073895	0.00399715	-0.00702495	0.00571527
Bacteria	Firmicutes	Clostridia	Clostridiales	Clostridiaceae	Clostridium	Clostridium cellulovorans						0.00411194	0.00613074	0.00689247	0.72695	-0.0020188	1.4446	-0.000761738	0.592917	-0.00278054	0.00571171
Bacteria	Verrucomicrobia	Verrucomicrobiae	Verrucomicrobiales	unclassified (derived from Verrucomicrobiales)	unclassified (derived from Verrucomicrobiales)	uncultured Verrucomicrobiales bacterium HF4000_13K17						0.00226156	0.00613074	0.00870628	0.0195261	-0.00386917	1.12578	-0.00257555	0.00186751	-0.00644472	0.00569953
Bacteria	Firmicutes	Clostridia	Clostridiales	Clostridiaceae	Clostridium	Clostridium cellulolyticum						0.0061679	0.00547853	0.00544143	1.36808	0.000689373	1.00122	3.71034e-05	1.46628	0.000726476	0.00569595
Bacteria	Firmicutes	Bacilli	Bacillales	Bacillaceae	Bacillus	Bacillus sp. B14905						0.00431753	0.00586985	0.00689247	0.987215	-0.00155232	1.35001	-0.00102262	0.608391	-0.00257494	0.00569329
Bacteria	Proteobacteria	Gammaproteobacteria	unclassified (derived from Gammaproteobacteria)	unclassified (derived from Gammaproteobacteria)	unclassified (derived from Gammaproteobacteria)	uncultured gamma proteobacterium HF0770_09E07						0.00493432	0.00704382	0.00507866	0.731346	-0.0021095	1.09239	0.00196516	1.13569	-0.000144343	0.0056856
Bacteria	Proteobacteria	Epsilonproteobacteria	Nautiliales	Nautiliaceae	Caminibacter	Caminibacter mediatlanticus						0.00452313	0.00600029	0.00652971	1.06351	-0.00147717	1.54076	-0.000529417	0.952549	-0.00200658	0.00568438
Bacteria	Firmicutes	Bacilli	Lactobacillales	Lactobacillaceae	Lactobacillus	Lactobacillus salivarius						0.00143918	0.00469588	0.0108829	0.0270122	-0.00325671	0.0370702	-0.00618697	6.79959e-07	-0.00944368	0.00567264
Bacteria	Firmicutes	Clostridia	Clostridiales	Syntrophomonadaceae	Syntrophothermus	Syntrophothermus lipocalidus						0.00534552	0.00547853	0.00616695	1.70557	-0.000133014	1.42297	-0.00068842	1.31903	-0.000821435	0.00566367
Eukaryota	Ascomycota	Eurotiomycetes	Eurotiales	Trichocomaceae	Aspergillus	Aspergillus fumigatus						0.00267276	0.00808735	0.00616695	0.00115847	-0.0054146	1.16532	0.0019204	0.165428	-0.00349419	0.00564235
Bacteria	Thermotogae	Thermotogae (class)	Thermotogales	Thermotogaceae	Kosmotoga	Kosmotoga olearia						0.00513992	0.00560897	0.00616695	1.49907	-0.000469052	1.54002	-0.000557979	1.30958	-0.00102703	0.00563861
Bacteria	Firmicutes	Clostridia	Clostridiales	Clostridiaceae	Clostridium	Clostridium symbiosum						0.00472873	0.00456544	0.007618	1.7259	0.000163284	0.713032	-0.00305256	0.658216	-0.00288927	0.00563739
Bacteria	Proteobacteria	Betaproteobacteria	Burkholderiales	Burkholderiaceae	Burkholderia	Burkholderia sp. CCGE1001						0.00534552	0.00573941	0.00580419	1.55962	-0.000393897	1.0212	-6.4776e-05	1.63197	-0.000458673	0.00562971
Bacteria	Firmicutes	Clostridia	Clostridiales	Peptococcaceae	Candidatus Desulforudis	Candidatus Desulforudis audaxviator						0.00513992	0.00521765	0.00652971	1.66022	-7.77288e-05	1.29672	-0.00131206	1.05038	-0.00138979	0.00562909
Bacteria	Firmicutes	Clostridia	Thermoanaerobacterales	Thermoanaerobacteraceae	Thermoanaerobacter	Thermoanaerobacter brockii						0.00370074	0.0066525	0.00652971	0.246656	-0.00295176	1.30595	0.000122789	0.573811	-0.00282897	0.00562765
Bacteria	Proteobacteria	Gammaproteobacteria	unclassified (derived from Gammaproteobacteria)	unclassified (derived from Gammaproteobacteria)	Endoriftia	Endoriftia persephone						0.00349514	0.00613074	0.00725524	0.344374	-0.00263559	1.38119	-0.0011245	0.188021	-0.00376009	0.00562704
Archaea	Thaumarchaeota	unclassified (derived from Thaumarchaeota)	unclassified (derived from Thaumarchaeota)	unclassified (derived from Thaumarchaeota)	unclassified (derived from Thaumarchaeota)	uncultured marine crenarchaeote HF4000_APKG8I13						0.00123358	0.00691338	0.00870628	2.80145e-05	-0.0056798	1.25471	-0.0017929	2.28062e-05	-0.0074727	0.00561775
Bacteria	Actinobacteria	Actinobacteria (class)	Actinomycetales	Streptomycetaceae	Streptomyces	Streptomyces clavuligerus						0.00575671	0.00521765	0.00580419	1.45243	0.000539061	1.53158	-0.000586541	1.01761	-4.74793e-05	0.00559285
Bacteria	Proteobacteria	Betaproteobacteria	Burkholderiales	Sutterellaceae	Sutterella	Sutterella wadsworthensis						0.00328955	0.00586985	0.007618	0.318069	-0.00258031	1.21342	-0.00174814	0.122537	-0.00432845	0.00559247
Bacteria	Proteobacteria	Gammaproteobacteria	Enterobacteriales	Enterobacteriaceae	Erwinia	Erwinia sp. Ejp617						0.00534552	0.00417412	0.00725524	1.03829	0.0011714	0.653548	-0.00308112	0.965263	-0.00190972	0.00559162
Bacteria	unclassified (derived from Bacteria)	unclassified (derived from Bacteria)	unclassified (derived from Bacteria)	unclassified (derived from Bacteria)	unclassified (derived from Bacteria)	uncultured marine bacterium						0.00308395	0.00639162	0.00725524	0.11938	-0.00330767	1.50307	-0.000863617	0.106892	-0.00417128	0.00557694
Bacteria	Cyanobacteria	unclassified (derived from Cyanobacteria)	Nostocales	Nostocaceae	Raphidiopsis	Raphidiopsis brookii						0.00390634	0.00482632	0.00798076	1.16706	-0.000919986	0.70336	-0.00315444	0.165777	-0.00407442	0.00557114
Bacteria	Proteobacteria	Gammaproteobacteria	Pasteurellales	Pasteurellaceae	Aggregatibacter	Aggregatibacter aphrophilus						0.0061679	0.00365235	0.00689247	0.383018	0.00251555	0.489792	-0.00324012	1.48151	-0.000724571	0.00557091
Bacteria	Actinobacteria	Actinobacteria (class)	Actinomycetales	Micromonosporaceae	Micromonospora	Micromonospora sp. L5						0.00678469	0.00339147	0.00652971	0.101881	0.00339322	0.441613	-0.00313824	1.01091	0.000254981	0.00556863
Bacteria	Proteobacteria	Alphaproteobacteria	Rhizobiales	Brucellaceae	Brucella	Brucella sp. NVSL 07-0026						0.0063735	0.00560897	0.0047159	1.31953	0.000764528	1.42202	0.000893068	1.05384	0.0016576	0.00556612
Bacteria	unclassified (derived from Bacteria)	unclassified (derived from Bacteria)	unclassified (derived from Bacteria)	unclassified (derived from Bacteria)	unclassified (derived from Bacteria)	uncultured marine bacterium MedDCM-OCT-S05-C259						0.00719589	0.00586985	0.00362762	1.05162	0.00132603	1.13844	0.00224224	0.347694	0.00356827	0.00556445
Bacteria	Actinobacteria	Actinobacteria (class)	Actinomycetales	Dermabacteraceae	Brachybacterium	Brachybacterium faecium						0.00801827	0.00391324	0.0047159	0.0447598	0.00410504	1.37178	-0.000802667	0.553374	0.00330237	0.00554914
Archaea	unclassified (derived from Archaea)	unclassified (derived from Archaea)	unclassified (derived from Archaea)	unclassified (derived from Archaea)	unclassified (derived from Archaea)	uncultured archaeon MedDCM-OCT-S02-C115						0.00555111	0.00743515	0.00362762	0.933709	-0.00188404	0.422163	0.00380753	1.03284	0.00192349	0.00553796
Bacteria	Proteobacteria	Alphaproteobacteria	Rickettsiales	Rickettsiaceae	Rickettsia	Rickettsia prowazekii						0.00596231	0.00339147	0.00725524	0.331164	0.00257083	0.264078	-0.00386376	1.27642	-0.00129293	0.00553634
Bacteria	Proteobacteria	Gammaproteobacteria	Enterobacteriales	Enterobacteriaceae	Providencia	Providencia alcalifaciens						0.00472873	0.00678294	0.00507866	0.737795	-0.00205422	1.21339	0.00170428	1.62359	-0.00034994	0.00553011
Bacteria	Proteobacteria	Gammaproteobacteria	Vibrionales	Vibrionaceae	Vibrio	Vibrio sp. RC586						0.00328955	0.00456544	0.00870628	1.03753	-0.00127589	0.325234	-0.00414084	0.0271765	-0.00541673	0.00552042
Bacteria	Spirochaetes	Spirochaetia	Spirochaetales	Spirochaetaceae	Treponema	Treponema denticola						0.00534552	0.00534809	0.00580419	1.60309	-2.57321e-06	1.53421	-0.0004561	1.6326	-0.000458673	0.00549926
Archaea	Thaumarchaeota	unclassified (derived from Thaumarchaeota)	unclassified (derived from Thaumarchaeota)	unclassified (derived from Thaumarchaeota)	unclassified (derived from Thaumarchaeota)	uncultured marine crenarchaeote HF4000_APKG6N3						0.00143918	0.00560897	0.00943181	0.00299011	-0.00416979	0.554111	-0.00382284	2.12306e-05	-0.00799263	0.00549332
Bacteria	Firmicutes	Clostridia	Clostridiales	Clostridiaceae	Clostridium	Clostridium novyi						0.00431753	0.00743515	0.0047159	0.256358	-0.00311762	1.01589	0.00271924	1.61538	-0.000398371	0.00548953
Bacteria	Actinobacteria	Actinobacteria (class)	Actinomycetales	Corynebacteriaceae	Corynebacterium	Corynebacterium glucuronolyticum						0.00513992	0.00508721	0.00616695	1.64321	5.27124e-05	1.3632	-0.00107974	1.31013	-0.00102703	0.00546469
unclassified sequences	unclassified (derived from unclassified sequences)	unclassified (derived from unclassified sequences)	unclassified (derived from unclassified sequences)	unclassified (derived from unclassified sequences)	unclassified (derived from unclassified sequences)	uncultured organism MedDCM-OCT-S08-C256						0.00411194	0.00573941	0.00652971	0.966387	-0.00162748	1.43206	-0.0007903	0.723536	-0.00241778	0.00546035
Archaea	Thaumarchaeota	unclassified (derived from Thaumarchaeota)	unclassified (derived from Thaumarchaeota)	unclassified (derived from Thaumarchaeota)	unclassified (derived from Thaumarchaeota)	uncultured marine crenarchaeote HF4000_APKG8D22						0.00226156	0.00613074	0.00798076	0.0195715	-0.00386917	1.17736	-0.00185002	0.00553016	-0.00571919	0.00545769
Bacteria	Firmicutes	Clostridia	Thermoanaerobacterales	Thermoanaerobacteraceae	Ammonifex	Ammonifex degensii						0.00370074	0.00573941	0.00689247	0.620021	-0.00203867	1.26614	-0.00115306	0.347829	-0.00319173	0.00544421
Bacteria	Actinobacteria	Actinobacteria (class)	Actinomycetales	Micrococcaceae	Arthrobacter	Arthrobacter aurescens						0.00699029	0.00639162	0.00290209	1.44632	0.000598671	0.411636	0.00348952	0.169865	0.0040882	0.005428
Bacteria	unclassified (derived from Bacteria)	unclassified (derived from Bacteria)	unclassified (derived from Bacteria)	unclassified (derived from Bacteria)	unclassified (derived from Bacteria)	uncultured marine bacterium MedDCM-OCT-S04-C109						0.00164477	0.00626118	0.00834352	0.00137092	-0.0046164	1.08542	-0.00208234	0.00031896	-0.00669875	0.00541649
Bacteria	Proteobacteria	Gammaproteobacteria	Enterobacteriales	Enterobacteriaceae	Pantoea	Pantoea vagans						0.00390634	0.00508721	0.00725524	1.02948	-0.00118087	1.27032	-0.00216803	0.361518	-0.0033489	0.00541626
Archaea	unclassified (derived from Archaea)	unclassified (derived from Archaea)	unclassified (derived from Archaea)	unclassified (derived from Archaea)	unclassified (derived from Archaea)	uncultured archaeon MedDCM-OCT-S04-C140						0.00596231	0.00769603	0.00253933	1.01994	-0.00173372	0.0659476	0.0051567	0.249105	0.00342297	0.00539922
Archaea	Euryarchaeota	Methanomicrobia	Methanosarcinales	Methanosarcinaceae	Methanosarcina	Methanosarcina barkeri						0.00328955	0.00600029	0.00689247	0.256924	-0.00271075	1.35961	-0.000892179	0.229022	-0.00360293	0.00539411
Bacteria	Actinobacteria	Actinobacteria (class)	Actinomycetales	Mycobacteriaceae	Mycobacterium	Mycobacterium ulcerans						0.00411194	0.00626118	0.00580419	0.675335	-0.00214924	1.66718	0.000456989	1.04014	-0.00169225	0.00539243
Archaea	Euryarchaeota	unclassified (derived from Euryarchaeota)	unclassified (derived from Euryarchaeota)	unclassified (derived from Euryarchaeota)	Aciduliprofundum	Aciduliprofundum boonei						0.0061679	0.00600029	0.00399038	1.72771	0.000167608	1.00994	0.00200992	0.963793	0.00217752	0.00538619
Bacteria	Proteobacteria	Gammaproteobacteria	Enterobacteriales	Enterobacteriaceae	Yersinia	Yersinia frederiksenii						0.00226156	0.00626118	0.007618	0.0140355	-0.00399961	1.36276	-0.00135682	0.00924404	-0.00535643	0.00538025
unclassified sequences	unclassified (derived from unclassified sequences)	unclassified (derived from unclassified sequences)	unclassified (derived from unclassified sequences)	unclassified (derived from unclassified sequences)	unclassified (derived from unclassified sequences)	uncultured organism MedDCM-OCT-S01-C5						0.00596231	0.00652206	0.00362762	1.45747	-0.000559754	0.764106	0.00289444	0.753584	0.00233469	0.00537066
Eukaryota	Ascomycota	Sordariomycetes	Sordariales	Sordariaceae	Neurospora	Neurospora crassa						0.00452313	0.00469588	0.00689247	1.7253	-0.000172754	1.03393	-0.00219659	0.780412	-0.00236935	0.0053705
Viruses	unclassified (derived from Viruses)	unclassified (derived from Viruses)	Caudovirales	unclassified (derived from Caudovirales)	unclassified (derived from Caudovirales)	Prochlorococcus phage Syn1						0.00719589	0.0066525	0.00217657	1.48153	0.000543386	0.113454	0.00447593	0.0314908	0.00501932	0.00534165
Viruses	unclassified (derived from Viruses)	unclassified (derived from Viruses)	unclassified (derived from Viruses)	Phycodnaviridae	Prasinovirus	Micromonas sp. RCC1109 virus MpV1						0.00287835	0.00586985	0.00725524	0.133122	-0.0029915	1.33991	-0.00138538	0.0944183	-0.00437688	0.00533448
Archaea	Euryarchaeota	Methanococci	Methanococcales	Methanococcaceae	Methanococcus	Methanococcus maripaludis						0.00287835	0.00547853	0.007618	0.26613	-0.00260018	1.00357	-0.00213947	0.0433784	-0.00473964	0.00532496
Archaea	Thaumarchaeota	unclassified (derived from Thaumarchaeota)	unclassified (derived from Thaumarchaeota)	unclassified (derived from Thaumarchaeota)	unclassified (derived from Thaumarchaeota)	uncultured marine crenarchaeote HF4000_APKG6C9						0.00123358	0.00456544	0.0101573	0.013214	-0.00333186	0.071732	-0.00559189	1.03589e-06	-0.00892375	0.00531878
Bacteria	Thermotogae	Thermotogae (class)	Thermotogales	Thermotogaceae	Fervidobacterium	Fervidobacterium nodosum						0.00575671	0.00547853	0.0047159	1.65053	0.000278179	1.52924	0.000762627	1.30526	0.00104081	0.00531705
Bacteria	Firmicutes	Bacilli	Bacillales	Bacillaceae	Bacillus	Bacillus sp. BT1B_CT2						0.00493432	0.00482632	0.00616695	1.68473	0.000107998	1.2771	-0.00134063	1.20573	-0.00123263	0.0053092
Bacteria	Actinobacteria	Actinobacteria (class)	Actinomycetales	Actinomycetaceae	Mobiluncus	Mobiluncus mulieris						0.00781268	0.00300015	0.00507866	0.00482397	0.00481253	0.883109	-0.00207852	0.779748	0.00273401	0.00529716
Bacteria	Proteobacteria	Betaproteobacteria	Burkholderiales	Comamonadaceae	Acidovorax	Acidovorax avenae						0.00431753	0.00430456	0.00725524	1.59791	1.29725e-05	0.732347	-0.00295068	0.600534	-0.0029377	0.00529244
Bacteria	Bacteroidetes	Bacteroidia	Bacteroidales	Prevotellaceae	Prevotella	Prevotella amnii						0.00596231	0.00482632	0.00507866	1.11453	0.00113598	1.65134	-0.000252341	1.46476	0.000883641	0.0052891
Archaea	Thaumarchaeota	unclassified (derived from Thaumarchaeota)	unclassified (derived from Thaumarchaeota)	unclassified (derived from Thaumarchaeota)	unclassified (derived from Thaumarchaeota)	uncultured marine crenarchaeote HF4000_ANIW137N18						0.00102798	0.00430456	0.0105201	0.00911441	-0.00327658	0.0271937	-0.00621553	1.27621e-07	-0.00949211	0.00528421
Bacteria	Proteobacteria	Betaproteobacteria	Burkholderiales	Burkholderiaceae	Burkholderia	Burkholderia dolosa						0.00575671	0.00391324	0.00616695	0.761411	0.00184347	0.896798	-0.00225371	1.63765	-0.000410241	0.00527897
Bacteria	Bacteroidetes	Bacteroidia	Bacteroidales	Bacteroidaceae	Bacteroides	Bacteroides sp. 9_1_42FAA						0.00801827	0.00521765	0.00253933	0.432607	0.00280063	0.714592	0.00267832	0.0309439	0.00547894	0.00525842
Bacteria	Actinobacteria	Actinobacteria (class)	Actinomycetales	Micrococcaceae	Renibacterium	Renibacterium salmoninarum						0.00822387	0.00391324	0.00362762	0.0312047	0.00431063	1.03323	0.000285618	0.137534	0.00459625	0.00525491
Bacteria	Firmicutes	Clostridia	Clostridiales	Peptostreptococcaceae	unclassified (derived from Peptostreptococcaceae)	[Clostridium] bartlettii						0.00555111	0.00547853	0.0047159	1.65821	7.25823e-05	1.52861	0.000762627	1.45158	0.000835209	0.00524852
Bacteria	Deinococcus-Thermus	Deinococci	Deinococcales	Deinococcaceae	Deinococcus	Deinococcus radiodurans						0.00513992	0.00691338	0.00362762	0.963542	-0.00177346	0.583514	0.00328577	0.964509	0.0015123	0.00522697
Bacteria	Proteobacteria	Epsilonproteobacteria	Campylobacterales	Helicobacteraceae	Helicobacter	Helicobacter hepaticus						0.00513992	0.00469588	0.00580419	1.50823	0.000444036	1.35391	-0.00110831	1.45603	-0.00066427	0.00521333
Bacteria	Thermotogae	Thermotogae (class)	Thermotogales	Thermotogaceae	Petrotoga	Petrotoga mobilis						0.00493432	0.0066525	0.00399038	0.982511	-0.00171818	0.942276	0.00266212	1.28176	0.000943943	0.0051924
Bacteria	Firmicutes	Clostridia	Clostridiales	Lachnospiraceae	Blautia	[Ruminococcus] obeum						0.00370074	0.00456544	0.00725524	1.18933	-0.0008647	0.916973	-0.00268979	0.271098	-0.00355449	0.00517381
Archaea	Thaumarchaeota	unclassified (derived from Thaumarchaeota)	unclassified (derived from Thaumarchaeota)	unclassified (derived from Thaumarchaeota)	unclassified (derived from Thaumarchaeota)	uncultured marine crenarchaeote HF4000_APKG3K8						0.00123358	0.00521765	0.00906904	0.00290997	-0.00398407	0.503714	-0.0038514	1.07728e-05	-0.00783546	0.00517342
Archaea	unclassified (derived from Archaea)	unclassified (derived from Archaea)	unclassified (derived from Archaea)	unclassified (derived from Archaea)	unclassified (derived from Archaea)	uncultured archaeon MedDCM-OCT-S05-C205						0.0061679	0.00678294	0.00253933	1.42867	-0.000615039	0.184175	0.00424361	0.252443	0.00362857	0.00516339
Eukaryota	Arthropoda	Insecta	Diptera	Drosophilidae	Drosophila	Drosophila grimshawi						0.00431753	0.00391324	0.00725524	1.52212	0.000404296	0.537095	-0.003342	0.599995	-0.0029377	0.005162
unclassified sequences	unclassified (derived from unclassified sequences)	unclassified (derived from unclassified sequences)	unclassified (derived from unclassified sequences)	unclassified (derived from unclassified sequences)	unclassified (derived from unclassified sequences)	uncultured marine microorganism HF4000_097M14						0.00226156	0.00378279	0.00943181	0.788261	-0.00152123	0.0394664	-0.00564901	0.000629404	-0.00717024	0.00515872
Archaea	Crenarchaeota	unclassified (derived from Crenarchaeota)	unclassified (derived from Crenarchaeota)	unclassified (derived from Crenarchaeota)	unclassified (derived from Crenarchaeota)	uncultured crenarchaeote DeepAnt-EC39						0.00246716	0.00495677	0.00798076	0.277973	-0.0024896	0.790843	-0.00302399	0.0113248	-0.0055136	0.0051349
Bacteria	Proteobacteria	Gammaproteobacteria	unclassified (derived from Gammaproteobacteria)	unclassified (derived from Gammaproteobacteria)	unclassified (derived from Gammaproteobacteria)	uncultured gamma proteobacterium HF0010_21A16						0.0063735	0.00391324	0.00507866	0.447336	0.00246026	1.20367	-0.00116543	1.24318	0.00129483	0.0051218
Bacteria	Proteobacteria	Gammaproteobacteria	Alteromonadales	Pseudoalteromonadaceae	Pseudoalteromonas	Pseudoalteromonas haloplanktis						0.00760708	0.0066525	0.00108829	1.24618	0.000954579	0.00535922	0.00556422	0.000729795	0.00651879	0.00511596
Bacteria	unclassified (derived from Bacteria)	unclassified (derived from Bacteria)	unclassified (derived from Bacteria)	unclassified (derived from Bacteria)	unclassified (derived from Bacteria)	uncultured marine bacterium HF10_19P19						0.00493432	0.00495677	0.00544143	1.61555	-2.24432e-05	1.52473	-0.000484661	1.45183	-0.000507105	0.00511084
Bacteria	Firmicutes	Clostridia	Clostridiales	Clostridiaceae	Clostridium	Clostridium ljungdahlii						0.00328955	0.00547853	0.00652971	0.465197	-0.00218898	1.38414	-0.00105118	0.295204	-0.00324016	0.00509926
Bacteria	Firmicutes	Clostridia	Clostridiales	Ruminococcaceae	Ruminococcus	Ruminococcus albus						0.00411194	0.00495677	0.00616695	1.20836	-0.00084483	1.2836	-0.00121018	0.898005	-0.00205502	0.00507855
Bacteria	Actinobacteria	Actinobacteria (class)	Actinomycetales	Streptomycetaceae	Streptomyces	Streptomyces ghanaensis						0.00472873	0.00469588	0.00580419	1.62169	3.28425e-05	1.3532	-0.00110831	1.19685	-0.00107546	0.00507627
Bacteria	Proteobacteria	Betaproteobacteria	Neisseriales	Neisseriaceae	Neisseria	Neisseria flavescens						0.00328955	0.00678294	0.00507866	0.0808987	-0.00349339	1.21265	0.00170428	0.963581	-0.00178912	0.00505038
Bacteria	Bacteroidetes	Bacteroidia	Bacteroidales	Bacteroidaceae	Bacteroides	Bacteroides sp. 3_1_33FAA						0.00801827	0.00456544	0.00253933	0.168351	0.00345283	1.01022	0.00202611	0.0310077	0.00547894	0.00504102
Viruses	unclassified (derived from Viruses)	unclassified (derived from Viruses)	unclassified (derived from Viruses)	Phycodnaviridae	unclassified (derived from Phycodnaviridae)	Ostreococcus virus OsV5						0.00431753	0.00717427	0.00362762	0.346238	-0.00285673	0.506075	0.00354665	1.40946	0.000689914	0.00503981
Bacteria	Firmicutes	Bacilli	Lactobacillales	Enterococcaceae	Enterococcus	Enterococcus casseliflavus						0.00431753	0.00495677	0.00580419	1.36559	-0.000639233	1.41046	-0.000847423	0.982575	-0.00148666	0.00502616
Bacteria	Actinobacteria	Actinobacteria (class)	Actinomycetales	Actinomycetaceae	Mobiluncus	Mobiluncus curtisii						0.0063735	0.00860912	0	0.789596	-0.00223562	2.02394e-07	0.00860912	2.74833e-05	0.0063735	0.00499421
Bacteria	Proteobacteria	Betaproteobacteria	Burkholderiales	Comamonadaceae	Acidovorax	Acidovorax ebreus						0.00472873	0.004435	0.00580419	1.62898	0.000293725	1.25234	-0.00136919	1.19742	-0.00107546	0.0049893
Bacteria	Actinobacteria	Actinobacteria (class)	Actinomycetales	Micrococcaceae	Micrococcus	Micrococcus luteus						0.0063735	0.00495677	0.00362762	1.13762	0.00141673	1.24542	0.00132915	0.614514	0.00274588	0.00498596
Bacteria	Firmicutes	Clostridia	Clostridiales	Clostridiales Family XVII. Incertae Sedis	Thermaerobacter	Thermaerobacter subterraneus						0.00513992	0.00508721	0.0047159	1.64203	5.27124e-05	1.65489	0.000371303	1.62571	0.000424016	0.00498101
Eukaryota	Apicomplexa	Aconoidasida	Haemosporida	unclassified (derived from Haemosporida)	Plasmodium	Plasmodium yoelii						0.00287835	0.004435	0.007618	0.764251	-0.00155665	0.639644	-0.003183	0.0435488	-0.00473964	0.00497712
Bacteria	Proteobacteria	Epsilonproteobacteria	Campylobacterales	Campylobacteraceae	Campylobacter	Campylobacter fetus						0.00390634	0.00521765	0.00580419	1.11163	-0.00131131	1.53095	-0.000586541	1.05075	-0.00189785	0.00497606
Bacteria	Bacteroidetes	Flavobacteriia	Flavobacteriales	Flavobacteriaceae	Polaribacter	Polaribacter filamentus						0.00596231	0.00456544	0.00435314	1.1156	0.00139686	1.01739	0.0002123	1.02875	0.00160916	0.0049603
Eukaryota	Arthropoda	Insecta	Diptera	Drosophilidae	Drosophila	Drosophila willistoni						0.00390634	0.004435	0.00652971	1.4435	-0.000528662	1.09947	-0.00209471	0.601988	-0.00262337	0.00495702
Viruses	unclassified (derived from Viruses)	unclassified (derived from Viruses)	unclassified (derived from Viruses)	unclassified (derived from Viruses)	unclassified (derived from Viruses)	uncultured phage MedDCM-OCT-S09-C7						0.00390634	0.00547853	0.00544143	0.908267	-0.00157219	1.00102	3.71034e-05	0.938402	-0.00153509	0.0049421
Bacteria	unclassified (derived from Bacteria)	unclassified (derived from Bacteria)	unclassified (derived from Bacteria)	unclassified (derived from Bacteria)	unclassified (derived from Bacteria)	uncultured marine bacterium 311						0.00349514	0.00586985	0.00544143	0.410219	-0.00237471	1.66518	0.000428427	0.988437	-0.00194628	0.00493548
Eukaryota	Streptophyta	Coniferopsida	Coniferales	Pinaceae	Picea	Picea sitchensis						0.00308395	0.00482632	0.00689247	0.709071	-0.00174237	1.14778	-0.00206615	0.151527	-0.00380852	0.00493425
Archaea	Thaumarchaeota	unclassified (derived from Thaumarchaeota)	unclassified (derived from Thaumarchaeota)	unclassified (derived from Thaumarchaeota)	unclassified (derived from Thaumarchaeota)	uncultured marine crenarchaeote AD1000-56-E4						0.000205597	0.004435	0.0101573	3.164e-05	-0.0042294	0.0562109	-0.00572233	2.51429e-10	-0.00995173	0.00493264
Bacteria	Actinobacteria	Actinobacteria (class)	Actinomycetales	Dietziaceae	Dietzia	Dietzia cinnamea						0.0063735	0.00404368	0.00435314	0.534493	0.00232982	1.63613	-0.000309464	1.12307	0.00202036	0.00492344
Bacteria	Bacteroidetes	Bacteroidia	Bacteroidales	Prevotellaceae	Prevotella	Prevotella veroralis						0.00719589	0.00534809	0.00217657	0.920645	0.0018478	0.384095	0.00317152	0.0315551	0.00501932	0.00490685
Bacteria	Actinobacteria	Actinobacteria (class)	Actinomycetales	Jonesiaceae	Jonesia	Jonesia denitrificans						0.00678469	0.00352191	0.00435314	0.132946	0.00326278	1.34136	-0.000831229	0.845018	0.00243155	0.00488658
Bacteria	unclassified (derived from Bacteria)	unclassified (derived from Bacteria)	unclassified (derived from Bacteria)	unclassified (derived from Bacteria)	unclassified (derived from Bacteria)	uncultured marine bacterium 577						0.00287835	0.00404368	0.007618	1.13071	-0.00116532	0.463583	-0.00357432	0.0436346	-0.00473964	0.00484668
Eukaryota	Ascomycota	Eurotiomycetes	Eurotiales	Trichocomaceae	Aspergillus	Aspergillus flavus						0.00287835	0.00547853	0.00616695	0.265761	-0.00260018	1.42234	-0.00068842	0.253907	-0.0032886	0.00484128
Bacteria	Firmicutes	Bacilli	Bacillales	Bacillaceae	Geobacillus	Geobacillus sp. G11MC16						0.00349514	0.00521765	0.00580419	0.741333	-0.0017225	1.5297	-0.000586541	0.636355	-0.00230904	0.00483899
Bacteria	Actinobacteria	Actinobacteria (class)	Coriobacteriales	Coriobacteriaceae	Slackia	Slackia heliotrinireducens						0.00411194	0.00495677	0.00544143	1.20887	-0.00084483	1.52535	-0.000484661	1.14331	-0.00132949	0.00483671
Bacteria	Proteobacteria	Gammaproteobacteria	Enterobacteriales	Enterobacteriaceae	Candidatus Regiella	Candidatus Regiella insecticola						0.00431753	0.00365235	0.00652971	1.30703	0.000665178	0.586449	-0.00287736	0.928737	-0.00221218	0.0048332
Bacteria	Firmicutes	Bacilli	Bacillales	Bacillaceae	Geobacillus	Geobacillus sp. C56-T3						0.00411194	0.00456544	0.00580419	1.48889	-0.000453507	1.26368	-0.00123875	1.04086	-0.00169225	0.00482719
Bacteria	Chlamydiae	Chlamydiia	Chlamydiales	Chlamydiaceae	Chlamydia	Chlamydia pneumoniae						0.00328955	0.00391324	0.00725524	1.29534	-0.000623688	0.539306	-0.003342	0.16523	-0.00396569	0.00481934
Bacteria	Firmicutes	Bacilli	Bacillales	Bacillaceae	Geobacillus	Geobacillus sp. Y412MC52						0.00452313	0.00339147	0.00652971	0.998257	0.00113166	0.442635	-0.00313824	0.951819	-0.00200658	0.00481477
Bacteria	Proteobacteria	Epsilonproteobacteria	Campylobacterales	Campylobacteraceae	Campylobacter	Campylobacter curvus						0.00472873	0.00534809	0.00435314	1.3898	-0.000619363	1.40686	0.000994948	1.62045	0.000375584	0.00480999
Bacteria	Proteobacteria	Alphaproteobacteria	unclassified (derived from Alphaproteobacteria)	unclassified (derived from Alphaproteobacteria)	unclassified (derived from Alphaproteobacteria)	uncultured alpha proteobacterium HF0010_13E22						0.0061679	0.00521765	0.00290209	1.18289	0.000950255	0.917534	0.00231555	0.35041	0.00326581	0.00476255
Bacteria	Actinobacteria	Actinobacteria (class)	Actinomycetales	Streptomycetaceae	Streptomyces	Streptomyces albus						0.00534552	0.00417412	0.0047159	1.03777	0.0011714	1.50224	-0.000541785	1.62554	0.000629613	0.00474518
unclassified sequences	unclassified (derived from unclassified sequences)	unclassified (derived from unclassified sequences)	unclassified (derived from unclassified sequences)	unclassified (derived from unclassified sequences)	unclassified (derived from unclassified sequences)	uncultured marine microorganism HF4000_093M11						0.00370074	0.00508721	0.00544143	1.00755	-0.00138646	1.656	-0.00035422	1.0216	-0.00174069	0.00474312
Bacteria	Proteobacteria	Epsilonproteobacteria	Campylobacterales	Helicobacteraceae	Helicobacter	Helicobacter pullorum						0.00308395	0.00352191	0.007618	1.41684	-0.000437961	0.228656	-0.00409609	0.0739081	-0.00453405	0.00474129
Eukaryota	Arthropoda	Arachnida	Ixodida	Ixodidae	Ixodes	Ixodes scapularis						0.00452313	0.00678294	0.00290209	0.661967	-0.00225981	0.261102	0.00388085	1.12957	0.00162103	0.00473605
Bacteria	Thermotogae	Thermotogae (class)	Thermotogales	Thermotogaceae	Thermotoga	Thermotoga petrophila						0.00328955	0.00365235	0.00725524	1.56671	-0.000362805	0.39805	-0.00360288	0.164986	-0.00396569	0.00473238
Bacteria	Firmicutes	Bacilli	Lactobacillales	Streptococcaceae	Streptococcus	Streptococcus pneumoniae						0.00308395	0.00782647	0.00326486	0.00977972	-0.00474252	0.159256	0.00456162	1.0107	-0.000180905	0.00472509
Bacteria	Firmicutes	Bacilli	Lactobacillales	Lactobacillaceae	Lactobacillus	Lactobacillus jensenii						0.00596231	0.00273927	0.00544143	0.0854194	0.00322304	0.552615	-0.00270216	1.63604	0.000520879	0.00471433
Viruses	unclassified (derived from Viruses)	unclassified (derived from Viruses)	unclassified (derived from Viruses)	Phycodnaviridae	Chlorovirus	Acanthocystis turfacea Chlorella virus 1						0.00370074	0.00534809	0.00507866	0.883371	-0.00164735	1.00163	0.000269424	0.924047	-0.00137792	0.00470917
Bacteria	Proteobacteria	Alphaproteobacteria	unclassified (derived from Alphaproteobacteria)	unclassified (derived from Alphaproteobacteria)	unclassified (derived from Alphaproteobacteria)	uncultured SAR11 cluster bacterium HF0770_37D02						0.00164477	0.00521765	0.00725524	0.0179907	-0.00357287	1.02874	-0.00203759	0.00298294	-0.00561046	0.00470589
Archaea	Euryarchaeota	Methanomicrobia	Methanomicrobiales	Methanospirillaceae	Methanospirillum	Methanospirillum hungatei						0.00472873	0.00430456	0.00507866	1.51504	0.000424166	1.37677	-0.000774106	1.62297	-0.00034994	0.00470398
Bacteria	Firmicutes	Bacilli	Bacillales	Bacillaceae	Geobacillus	Geobacillus sp. Y412MC61						0.00431753	0.00326103	0.00652971	1.04451	0.0010565	0.417011	-0.00326868	0.929461	-0.00221218	0.00470276
Bacteria	Proteobacteria	Alphaproteobacteria	unclassified (derived from Alphaproteobacteria)	unclassified (derived from Alphaproteobacteria)	unclassified (derived from Alphaproteobacteria)	uncultured alpha proteobacterium EB080_L27A02						0.00411194	0.004435	0.00544143	1.59676	-0.000323065	1.33122	-0.00100643	1.14276	-0.00132949	0.00466279
Bacteria	Firmicutes	Clostridia	Clostridiales	Clostridiaceae	Clostridium	Clostridium sp. 7_2_43FAA						0.00308395	0.00326103	0.007618	1.27909	-0.000177078	0.144311	-0.00435697	0.074041	-0.00453405	0.00465433
Archaea	Thaumarchaeota	unclassified (derived from Thaumarchaeota)	unclassified (derived from Thaumarchaeota)	unclassified (derived from Thaumarchaeota)	unclassified (derived from Thaumarchaeota)	uncultured marine crenarchaeote HF4000_ANIW141O9						0.00143918	0.00417412	0.00834352	0.0728832	-0.00273494	0.269767	-0.0041694	0.000151489	-0.00690434	0.00465227
Bacteria	Deinococcus-Thermus	Deinococci	Deinococcales	Deinococcaceae	Deinococcus	Deinococcus maricopensis						0.00493432	0.00430456	0.0047159	1.36967	0.000629763	1.50497	-0.000411344	1.80958	0.000218419	0.00465159
Bacteria	Firmicutes	Bacilli	Bacillales	Bacillaceae	Lysinibacillus	Lysinibacillus sphaericus						0.00308395	0.00469588	0.00616695	0.796606	-0.00161193	1.11665	-0.00147107	0.355573	-0.003083	0.00464893
Archaea	Euryarchaeota	Halobacteria	Halobacteriales	Halobacteriaceae	Halalkalicoccus	Halalkalicoccus jeotgali						0.00431753	0.00417412	0.00544143	1.70987	0.000143414	1.22332	-0.00126731	1.16219	-0.00112389	0.00464436
Bacteria	Proteobacteria	Gammaproteobacteria	Vibrionales	Vibrionaceae	Vibrio	Vibrio sp. RC341						0.00287835	0.00521765	0.00580419	0.408185	-0.00233929	1.53033	-0.000586541	0.334118	-0.00292583	0.0046334
Bacteria	Tenericutes	Mollicutes	Acholeplasmatales	Acholeplasmataceae	Acholeplasma	Acholeplasma laidlawii						0.00513992	0.00404368	0.0047159	1.08398	0.00109624	1.37875	-0.000672226	1.62509	0.000424016	0.00463317
Bacteria	Proteobacteria	Gammaproteobacteria	Pseudomonadales	Moraxellaceae	Acinetobacter	Acinetobacter pittii						0.00493432	0.00352191	0.00544143	0.985402	0.00141241	1.13735	-0.00191951	1.45299	-0.000507105	0.00463255
unclassified sequences	unclassified (derived from unclassified sequences)	unclassified (derived from unclassified sequences)	unclassified (derived from unclassified sequences)	unclassified (derived from unclassified sequences)	unclassified (derived from unclassified sequences)	uncultured marine microorganism HF4000_010L19						0.00226156	0.00508721	0.00652971	0.11688	-0.00282564	1.15954	-0.00144251	0.0538064	-0.00426815	0.00462616
Bacteria	Proteobacteria	Deltaproteobacteria	Myxococcales	Myxococcaceae	Anaeromyxobacter	Anaeromyxobacter sp. K						0.00431753	0.00339147	0.00616695	1.16701	0.000926061	0.561277	-0.00277548	1.04993	-0.00184942	0.00462532
Bacteria	Nitrospirae	Nitrospira (class)	Nitrospirales	Nitrospiraceae	Leptospirillum	Leptospirillum ferrodiazotrophum						0.00370074	0.00508721	0.00507866	1.00829	-0.00138646	1.0289	8.54157e-06	0.923571	-0.00137792	0.0046222
Bacteria	Firmicutes	Clostridia	Clostridiales	Lachnospiraceae	Cellulosilyticum	Clostridium lentocellum						0.00411194	0.00430456	0.00544143	1.70866	-0.000192624	1.3206	-0.00113687	1.14387	-0.00132949	0.00461931
Bacteria	Firmicutes	Bacilli	Bacillales	unclassified (derived from Bacillales)	Exiguobacterium	Exiguobacterium sp. AT1b						0.00349514	0.00600029	0.00435314	0.412639	-0.00250515	1.16635	0.00164715	1.21715	-0.000857997	0.00461619
Viruses	unclassified (derived from Viruses)	unclassified (derived from Viruses)	Caudovirales	Podoviridae	unclassified (derived from Podoviridae)	Roseobacter phage SIO1						0.00349514	0.00521765	0.00507866	0.741968	-0.0017225	1.02955	0.000138983	1.14248	-0.00158352	0.00459715
Bacteria	Actinobacteria	Actinobacteria (class)	Actinomycetales	Micrococcaceae	Rothia	Rothia dentocariosa						0.00493432	0.00521765	0.00362762	1.64262	-0.000283326	1.10238	0.00159003	1.13692	0.0013067	0.0045932
Bacteria	Firmicutes	Clostridia	Thermoanaerobacterales	Thermoanaerobacterales Family III. Incertae Sedis	Caldicellulosiruptor	Caldicellulosiruptor bescii						0.00349514	0.00404368	0.00616695	1.30124	-0.000548532	1.07236	-0.00212327	0.540262	-0.00267181	0.00456859
Archaea	Thaumarchaeota	unclassified (derived from Thaumarchaeota)	unclassified (derived from Thaumarchaeota)	unclassified (derived from Thaumarchaeota)	unclassified (derived from Thaumarchaeota)	uncultured marine crenarchaeote HF4000_APKG7F19						0.00061679	0.00365235	0.00943181	0.00788662	-0.00303556	0.0296094	-0.00577945	8.49362e-08	-0.00881502	0.00456698
Bacteria	Thermotogae	Thermotogae (class)	Thermotogales	Thermotogaceae	Thermosipho	Thermosipho africanus						0.00493432	0.00508721	0.00362762	1.71749	-0.000152884	1.24427	0.00145959	1.13747	0.0013067	0.00454972
Bacteria	Proteobacteria	Gammaproteobacteria	Enterobacteriales	Enterobacteriaceae	Yersinia	Yersinia ruckeri						0.00349514	0.00469588	0.00544143	0.995703	-0.00120074	1.39879	-0.000745544	0.989177	-0.00194628	0.00454415
Eukaryota	Chordata	Mammalia	unclassified (derived from Mammalia)	Bovidae	Bos	Bos taurus						0.00246716	0.00534809	0.00580419	0.131915	-0.00288093	1.53358	-0.0004561	0.201489	-0.00333703	0.00453981
unassigned	unassigned	unassigned	unassigned	unassigned	unassigned	unassigned						0.00513992	0.00482632	0.00362762	1.61614	0.000313595	1.31769	0.00119871	0.965001	0.0015123	0.00453129
Bacteria	Proteobacteria	Gammaproteobacteria	Enterobacteriales	Enterobacteriaceae	Yersinia	Yersinia mollaretii						0.00287835	0.00417412	0.00652971	0.98176	-0.00129576	0.937609	-0.00235559	0.183674	-0.00365136	0.00452739
Bacteria	Firmicutes	Bacilli	Lactobacillales	Lactobacillaceae	Lactobacillus	Lactobacillus plantarum						0.00370074	0.00260882	0.00725524	1.04477	0.00109192	0.0598768	-0.00464641	0.271453	-0.00355449	0.0045216
Bacteria	Firmicutes	Bacilli	Lactobacillales	Streptococcaceae	Streptococcus	Streptococcus suis						0.00678469	0.00495677	0.00181381	0.895174	0.00182793	0.31788	0.00314296	0.0232072	0.00497088	0.00451842
Bacteria	Synergistetes	Synergistia	Synergistales	Synergistaceae	Aminobacterium	Aminobacterium colombiense						0.00287835	0.00378279	0.00689247	1.06151	-0.00090444	0.507159	-0.00310968	0.133173	-0.00401412	0.00451787
Bacteria	Actinobacteria	Actinobacteria (class)	Actinomycetales	Streptomycetaceae	Streptomyces	Streptomyces sp. C						0.00370074	0.00404368	0.00580419	1.57528	-0.000342935	1.23015	-0.00176051	0.831465	-0.00210345	0.0045162
Archaea	Euryarchaeota	Halobacteria	Halobacteriales	Halobacteriaceae	Haloterrigena	Haloterrigena turkmenica						0.00452313	0.00430456	0.0047159	1.69037	0.000218569	1.50435	-0.000411344	1.01782	-0.000192775	0.00451453
Bacteria	Firmicutes	Clostridia	Clostridiales	Clostridiaceae	Clostridium	Clostridium carboxidivorans						0.00267276	0.00639162	0.00435314	0.0397752	-0.00371886	1.23517	0.00203848	0.856799	-0.00168038	0.00447251
Bacteria	Proteobacteria	Alphaproteobacteria	Rickettsiales	Anaplasmataceae	Wolbachia	Wolbachia endosymbiont of Brugia malayi						0.00390634	0.00404368	0.00544143	1.04244	-0.000137339	1.21467	-0.00139775	0.938882	-0.00153509	0.00446381
Archaea	Thaumarchaeota	unclassified (derived from Thaumarchaeota)	unclassified (derived from Thaumarchaeota)	unclassified (derived from Thaumarchaeota)	unclassified (derived from Thaumarchaeota)	uncultured marine crenarchaeote HF4000_ANIW93J19						0.00205597	0.00286971	0.00834352	1.11722	-0.000813739	0.0223878	-0.00547381	0.00230278	-0.00628755	0.00442306
unclassified sequences	unclassified (derived from unclassified sequences)	unclassified (derived from unclassified sequences)	unclassified (derived from unclassified sequences)	unclassified (derived from unclassified sequences)	unclassified (derived from unclassified sequences)	uncultured marine microorganism HF4000_006O13						0.00308395	0.00365235	0.00652971	1.29415	-0.000568402	0.587537	-0.00287736	0.279826	-0.00344576	0.00442201
Bacteria	Proteobacteria	Alphaproteobacteria	unclassified (derived from Alphaproteobacteria)	unclassified (derived from Alphaproteobacteria)	unclassified (derived from Alphaproteobacteria)	uncultured alpha proteobacterium HF0070_34E11						0.0061679	0.00482632	0.00217657	1.18642	0.00134158	0.654041	0.00264975	0.117901	0.00399133	0.00439027
Bacteria	Cyanobacteria	unclassified (derived from Cyanobacteria)	Nostocales	Nostocaceae	Trichormus	Trichormus azollae						0.00349514	0.00456544	0.00507866	0.99459	-0.0010703	1.5138	-0.000513223	1.14172	-0.00158352	0.00437975
Bacteria	unclassified (derived from Bacteria)	unclassified (derived from Bacteria)	unclassified (derived from Bacteria)	unclassified (derived from Bacteria)	unclassified (derived from Bacteria)	uncultured marine bacterium HF4000_APKG3108						0.00061679	0.00417412	0.00834352	0.00135676	-0.00355733	0.270504	-0.0041694	1.17742e-06	-0.00772673	0.00437814
Bacteria	Actinobacteria	Actinobacteria (class)	Actinomycetales	Micrococcaceae	Arthrobacter	Arthrobacter chlorophenolicus						0.0063735	0.00313059	0.00362762	0.11017	0.00324291	1.46508	-0.000497029	0.613978	0.00274588	0.00437724
Bacteria	Thermotogae	Thermotogae (class)	Thermotogales	Thermotogaceae	Thermotoga	Thermotoga lettingae						0.00390634	0.00378279	0.00544143	1.04288	0.000123544	1.03975	-0.00165863	0.939363	-0.00153509	0.00437685
Bacteria	unclassified (derived from Bacteria)	unclassified (derived from Bacteria)	unclassified (derived from Bacteria)	unclassified (derived from Bacteria)	unclassified (derived from Bacteria)	uncultured bacterium eBACmed86H08						0.00390634	0.00339147	0.00580419	1.29137	0.000514867	0.803805	-0.00241272	1.04998	-0.00189785	0.00436733
Bacteria	Bacteroidetes	Bacteroidia	Bacteroidales	Bacteroidaceae	Bacteroides	Bacteroides sp. 2_2_4						0.0065791	0.00469588	0.00181381	0.833781	0.00188321	0.5143	0.00288207	0.0321504	0.00476529	0.00436293
Bacteria	Synergistetes	Synergistia	Synergistales	Synergistaceae	Thermanaerovibrio	Thermanaerovibrio acidaminovorans						0.00472873	0.00469588	0.00362762	1.62111	3.28425e-05	1.37034	0.00106827	1.25785	0.00110111	0.00435074
Bacteria	Actinobacteria	Actinobacteria (class)	Actinomycetales	Corynebacteriaceae	Corynebacterium	Corynebacterium pseudotuberculosis						0.00678469	0.00404368	0.00217657	0.339916	0.00274102	1.07777	0.00186711	0.0613989	0.00460812	0.00433498
Bacteria	Firmicutes	Clostridia	Clostridiales	Peptostreptococcaceae	unclassified (derived from Peptostreptococcaceae)	[Clostridium] hiranonis						0.00493432	0.00404368	0.00399038	1.17074	0.000890645	1.01866	5.32974e-05	1.2812	0.000943943	0.00432279
Archaea	Euryarchaeota	Halobacteria	Halobacteriales	Halobacteriaceae	Halogeometricum	Halogeometricum borinquense						0.00267276	0.00482632	0.00544143	0.460693	-0.00215357	1.52644	-0.000615103	0.401596	-0.00276867	0.0043135
Bacteria	Firmicutes	Clostridia	Clostridiales	Clostridiaceae	Clostridium	Clostridium phytofermentans						0.00431753	0.00495677	0.00362762	1.36613	-0.000639233	1.24467	0.00132915	1.41002	0.000689914	0.00430064
Bacteria	Planctomycetes	Planctomycetia	Planctomycetales	unclassified (derived from Planctomycetales)	unclassified (derived from Planctomycetales)	uncultured Planctomycetales bacterium HF0500_40D21						0.00308395	0.00326103	0.00652971	1.27976	-0.000177078	0.417996	-0.00326868	0.280186	-0.00344576	0.00429156
Archaea	Crenarchaeota	Thermoprotei	Sulfolobales	Sulfolobaceae	Sulfolobus	Sulfolobus islandicus						0.00575671	0.00456544	0.00253933	1.05505	0.00119127	1.01148	0.00202611	0.310794	0.00321738	0.00428716
Bacteria	Thermotogae	Thermotogae (class)	Thermotogales	Thermotogaceae	Thermotoga	Thermotoga maritima						0.00185037	0.0066525	0.00435314	0.00137124	-0.00480213	1.0938	0.00229936	0.366204	-0.00250277	0.00428534
Bacteria	Firmicutes	Clostridia	Clostridiales	Clostridiaceae	Clostridium	Clostridium kluyveri						0.00534552	0.00495677	0.00253933	1.55693	0.00038875	0.842396	0.00241743	0.51574	0.00280618	0.00428054
Bacteria	Firmicutes	Clostridia	Clostridiales	Ruminococcaceae	Faecalibacterium	Faecalibacterium prausnitzii						0.00328955	0.00482632	0.0047159	0.833604	-0.00153678	1.02099	0.000110421	1.11882	-0.00142636	0.00427726
Archaea	Euryarchaeota	Halobacteria	Halobacteriales	Halobacteriaceae	Natrialba	Natrialba magadii						0.00246716	0.00417412	0.00616695	0.635386	-0.00170696	1.09031	-0.00199283	0.141724	-0.00369979	0.00426941
Eukaryota	Nematoda	Enoplea	Trichocephalida	Trichinellidae	Trichinella	Trichinella spiralis						0.00226156	0.00365235	0.00689247	0.782813	-0.00139079	0.490873	-0.00324012	0.0347888	-0.00463091	0.0042688
Bacteria	Proteobacteria	Gammaproteobacteria	Pseudomonadales	Moraxellaceae	Acinetobacter	Acinetobacter calcoaceticus						0.00390634	0.00417412	0.0047159	1.57952	-0.00026778	1.50286	-0.000541785	1.25552	-0.000809565	0.00426545
Bacteria	unclassified (derived from Bacteria)	unclassified (derived from Bacteria)	unclassified (derived from Bacteria)	unclassified (derived from Bacteria)	unclassified (derived from Bacteria)	uncultured marine bacterium Ant4D3						0.00267276	0.00430456	0.00580419	0.731616	-0.0016318	1.10481	-0.00149963	0.303091	-0.00313143	0.0042605
Bacteria	Proteobacteria	Gammaproteobacteria	unclassified (derived from Gammaproteobacteria)	unclassified (derived from Gammaproteobacteria)	unclassified (derived from Gammaproteobacteria)	uncultured gamma proteobacterium HF0200_40H22						0.00431753	0.00482632	0.00362762	1.45198	-0.000508792	1.31838	0.00119871	1.41059	0.000689914	0.00425716
Bacteria	Proteobacteria	Alphaproteobacteria	unclassified (derived from Alphaproteobacteria)	unclassified (derived from Alphaproteobacteria)	unclassified (derived from Alphaproteobacteria)	uncultured alpha proteobacterium EB000_37G09						0.00287835	0.00626118	0.00362762	0.0800069	-0.00338282	0.887802	0.00263356	1.35845	-0.000749263	0.00425572
Archaea	Thaumarchaeota	unclassified (derived from Thaumarchaeota)	unclassified (derived from Thaumarchaeota)	unclassified (derived from Thaumarchaeota)	unclassified (derived from Thaumarchaeota)	uncultured marine crenarchaeote HF4000_APKG7F11						0.000822387	0.00534809	0.00652971	0.00017938	-0.0045257	1.24314	-0.00118162	0.000256918	-0.00570732	0.0042334
Bacteria	Spirochaetes	Spirochaetia	Spirochaetales	Spirochaetaceae	Treponema	Treponema pallidum						0	0.00286971	0.00979457	0.000446315	-0.00286971	0.00190826	-0.00692486	3.93045e-11	-0.00979457	0.00422142
Archaea	unclassified (derived from Archaea)	unclassified (derived from Archaea)	unclassified (derived from Archaea)	unclassified (derived from Archaea)	unclassified (derived from Archaea)	uncultured archaeon MedDCM-OCT-S08-C16						0.00349514	0.00626118	0.00290209	0.278034	-0.00276603	0.501977	0.00335908	1.58208	0.000593051	0.00421947
Bacteria	Proteobacteria	Gammaproteobacteria	unclassified (derived from Gammaproteobacteria)	unclassified (derived from Gammaproteobacteria)	unclassified (derived from Gammaproteobacteria)	uncultured gamma proteobacterium HF0770_40P16						0.00328955	0.00391324	0.00544143	1.29482	-0.000623688	1.05162	-0.00152819	0.765779	-0.00215188	0.00421474
Bacteria	unclassified (derived from Bacteria)	unclassified (derived from Bacteria)	unclassified (derived from Bacteria)	unclassified (derived from Bacteria)	unclassified (derived from Bacteria)	uncultured marine bacterium MedDCM-OCT-S05-C222						0.00575671	0.00469588	0.00217657	1.16028	0.00106083	0.649481	0.00251931	0.211058	0.00358014	0.00420972
Bacteria	Bacteroidetes	Bacteroidia	Bacteroidales	Porphyromonadaceae	Porphyromonas	Porphyromonas asaccharolytica						0.00555111	0.00417412	0.00290209	1.08814	0.00137699	1.2565	0.00127202	0.564645	0.00264902	0.00420911
Bacteria	Proteobacteria	Alphaproteobacteria	unclassified (derived from Alphaproteobacteria)	unclassified (derived from Alphaproteobacteria)	unclassified (derived from Alphaproteobacteria)	uncultured alpha proteobacterium HF0130_20P23						0.00226156	0.00378279	0.00652971	0.787608	-0.00152123	0.586193	-0.00274692	0.0537056	-0.00426815	0.00419136
Eukaryota	Chordata	Mammalia	Carnivora	Ursidae	Ailuropoda	Ailuropoda melanoleuca						0.00370074	0.00378279	0.00507866	1.03084	-8.2053e-05	1.18757	-0.00129587	0.924524	-0.00137792	0.0041874
Bacteria	Chloroflexi	Dehalococcoidetes	unclassified (derived from Dehalococcoidetes)	unclassified (derived from Dehalococcoidetes)	Dehalogenimonas	Dehalogenimonas lykanthroporepellens						0.00226156	0.00521765	0.00507866	0.117167	-0.00295608	1.02912	0.000138983	0.337106	-0.0028171	0.00418596
Eukaryota	Basidiomycota	Agaricomycetes	Agaricales	Psathyrellaceae	Coprinopsis	Coprinopsis cinerea						0.00308395	0.00547853	0.00399038	0.359991	-0.00239458	1.27132	0.00148815	1.1951	-0.000906428	0.00418429
Bacteria	Proteobacteria	Gammaproteobacteria	unclassified (derived from Gammaproteobacteria)	unclassified (derived from Gammaproteobacteria)	unclassified (derived from Gammaproteobacteria)	uncultured gamma proteobacterium HF0010_16J05						0.00328955	0.00560897	0.00362762	0.465419	-0.00231942	0.984409	0.00198135	1.58522	-0.00033807	0.00417538
Bacteria	Proteobacteria	Gammaproteobacteria	Enterobacteriales	Enterobacteriaceae	Yersinia	Yersinia rohdei						0.00431753	0.00417412	0.00399038	1.70926	0.000143414	1.02141	0.000183739	1.81828	0.000327152	0.00416068
Bacteria	Proteobacteria	Alphaproteobacteria	Rhizobiales	Rhizobiaceae	Candidatus Liberibacter	Candidatus Liberibacter asiaticus						0.00185037	0.00300015	0.007618	0.998786	-0.00114978	0.0865695	-0.00461785	0.00273492	-0.00576763	0.00415617
Bacteria	Chloroflexi	Dehalococcoidetes	unclassified (derived from Dehalococcoidetes)	unclassified (derived from Dehalococcoidetes)	Dehalococcoides	Dehalococcoides sp. BAV1						0.00185037	0.00586985	0.0047159	0.00840086	-0.00401948	1.37587	0.00115395	0.272507	-0.00286553	0.00414538
Eukaryota	unclassified (derived from Eukaryota)	Pelagophyceae	unclassified (derived from Pelagophyceae)	unclassified (derived from Pelagophyceae)	unclassified (derived from Pelagophyceae)	Aureoumbra lagunensis						0.00143918	0.00586985	0.00507866	0.00135971	-0.00443068	1.53746	0.000791189	0.0505701	-0.00363949	0.00412923
Bacteria	unclassified (derived from Bacteria)	unclassified (derived from Bacteria)	unclassified (derived from Bacteria)	unclassified (derived from Bacteria)	unclassified (derived from Bacteria)	uncultured bacterium HF770_11D24						0.00164477	0.00600029	0.0047159	0.00299667	-0.00435552	1.37745	0.00128439	0.156243	-0.00307113	0.00412032
Bacteria	Planctomycetes	Planctomycetia	Planctomycetales	unclassified (derived from Planctomycetales)	unclassified (derived from Planctomycetales)	uncultured Planctomycetales bacterium HF0130_29M04						0.00267276	0.00495677	0.0047159	0.371569	-0.00228401	1.01887	0.000240862	0.654013	-0.00204315	0.00411514
unclassified sequences	unclassified (derived from unclassified sequences)	unclassified (derived from unclassified sequences)	unclassified (derived from unclassified sequences)	unclassified (derived from unclassified sequences)	unclassified (derived from unclassified sequences)	uncultured marine microorganism HF4000_APKG2K17						0.00390634	0.00260882	0.00580419	0.93864	0.00129751	0.285425	-0.00319536	1.04921	-0.00189785	0.00410645
unclassified sequences	unclassified (derived from unclassified sequences)	unclassified (derived from unclassified sequences)	unclassified (derived from unclassified sequences)	unclassified (derived from unclassified sequences)	unclassified (derived from unclassified sequences)	uncultured marine microorganism HF4000_APKG1C9						0.00411194	0.00273927	0.00544143	0.955558	0.00137267	0.553722	-0.00270216	1.14442	-0.00132949	0.00409754
Bacteria	Firmicutes	Negativicutes	Selenomonadales	Veillonellaceae	Selenomonas	Selenomonas sputigena						0.00349514	0.00260882	0.00616695	1.00089	0.000886321	0.214603	-0.00355813	0.539713	-0.00267181	0.00409031
Eukaryota	Apicomplexa	Coccidia	Eucoccidiorida	Cryptosporidiidae	Cryptosporidium	Cryptosporidium parvum						0.00185037	0.00560897	0.0047159	0.0171017	-0.0037586	1.42266	0.000893068	0.272861	-0.00286553	0.00405842
Bacteria	unclassified (derived from Bacteria)	unclassified (derived from Bacteria)	unclassified (derived from Bacteria)	unclassified (derived from Bacteria)	unclassified (derived from Bacteria)	uncultured marine bacterium MedDCM-OCT-S12-C289						0.00534552	0.00391324	0.00290209	1.01882	0.00143228	1.34184	0.00101114	0.64961	0.00244342	0.00405362
Bacteria	Firmicutes	Bacilli	Lactobacillales	Lactobacillaceae	Lactobacillus	Lactobacillus iners						0.000411194	0.00339147	0.00834352	0.00404708	-0.00298028	0.0749854	-0.00495205	2.19155e-07	-0.00793233	0.00404873
Bacteria	Actinobacteria	Actinobacteria (class)	Actinomycetales	Corynebacteriaceae	Corynebacterium	Corynebacterium efficiens						0.00513992	0.004435	0.00253933	1.31601	0.000704918	1.12792	0.00189567	0.511615	0.00260059	0.00403808
Bacteria	Fusobacteria	Fusobacteriia	Fusobacteriales	Leptotrichiaceae	Leptotrichia	Leptotrichia buccalis						0.00411194	0.00326103	0.0047159	1.14307	0.000850905	0.982357	-0.00145487	1.42061	-0.000603968	0.00402962
Bacteria	Actinobacteria	Actinobacteria (class)	Actinomycetales	Streptomycetaceae	Streptomyces	Streptomyces filamentosus						0.00472873	0.00300015	0.00435314	0.70331	0.00172858	1.09321	-0.00135299	1.61983	0.000375584	0.00402734
unclassified sequences	unclassified (derived from unclassified sequences)	unclassified (derived from unclassified sequences)	unclassified (derived from unclassified sequences)	unclassified (derived from unclassified sequences)	unclassified (derived from unclassified sequences)	uncultured marine microorganism HF4000_APKG8L7						0.000822387	0.00508721	0.00616695	0.000439934	-0.00426482	1.3625	-0.00107974	0.000555051	-0.00534456	0.00402551
Bacteria	Nitrospirae	Nitrospira (class)	Nitrospirales	Nitrospiraceae	Leptospirillum	Leptospirillum rubarum						0.00267276	0.00430456	0.00507866	0.730987	-0.0016318	1.37614	-0.000774106	0.540603	-0.00240591	0.00401866
Archaea	Thaumarchaeota	unclassified (derived from Thaumarchaeota)	unclassified (derived from Thaumarchaeota)	unclassified (derived from Thaumarchaeota)	unclassified (derived from Thaumarchaeota)	uncultured marine crenarchaeote HF4000_ANIW93E5						0.00123358	0.00391324	0.00689247	0.0566666	-0.00267966	0.596553	-0.00297924	0.00108177	-0.00565889	0.0040131
Bacteria	Proteobacteria	Alphaproteobacteria	Rickettsiales	Rickettsiaceae	Rickettsia	Rickettsia felis						0.00164477	0.00600029	0.00435314	0.00298796	-0.00435552	1.16486	0.00164715	0.234033	-0.00270837	0.0039994
Bacteria	Proteobacteria	Gammaproteobacteria	Enterobacteriales	Enterobacteriaceae	Candidatus Blochmannia	Candidatus Blochmannia pennsylvanicus						0.00328955	0.00326103	0.00544143	1.03715	2.85183e-05	0.941793	-0.0021804	0.765152	-0.00215188	0.00399733
Bacteria	Proteobacteria	Gammaproteobacteria	unclassified (derived from Gammaproteobacteria)	unclassified (derived from Gammaproteobacteria)	unclassified (derived from Gammaproteobacteria)	uncultured gamma proteobacterium HF0770_28K04						0.00164477	0.00417412	0.00616695	0.122046	-0.00252934	1.08786	-0.00199283	0.0159266	-0.00452218	0.00399528
Bacteria	Actinobacteria	Actinobacteria (class)	Actinomycetales	Micrococcaceae	Arthrobacter	Arthrobacter phenanthrenivorans						0.00513992	0.00430456	0.00253933	1.21984	0.00083536	1.00041	0.00176523	0.512147	0.00260059	0.0039946
Archaea	Thaumarchaeota	unclassified (derived from Thaumarchaeota)	unclassified (derived from Thaumarchaeota)	unclassified (derived from Thaumarchaeota)	unclassified (derived from Thaumarchaeota)	uncultured marine crenarchaeote HF4000_APKG5B22						0.000822387	0.00352191	0.007618	0.0283491	-0.00269953	0.229364	-0.00409609	2.4107e-05	-0.00679561	0.00398743
Bacteria	Actinobacteria	Actinobacteria (class)	Actinomycetales	Actinomycetaceae	Actinomyces	Actinomyces odontolyticus						0.00575671	0.00365235	0.00253933	0.614947	0.00210436	1.28658	0.00111302	0.31042	0.00321738	0.0039828
Bacteria	Firmicutes	Clostridia	Thermoanaerobacterales	Thermoanaerobacteraceae	Thermoanaerobacter	Thermoanaerobacter ethanolicus						0.00328955	0.00430456	0.00435314	1.10595	-0.00101501	1.03236	-4.8582e-05	1.2176	-0.00106359	0.00398242
Bacteria	Proteobacteria	Alphaproteobacteria	Rhizobiales	Brucellaceae	Brucella	Brucella sp. BO2						0.00328955	0.00391324	0.0047159	1.2943	-0.000623688	1.37052	-0.000802667	1.11807	-0.00142636	0.0039729
Eukaryota	Chordata	Amphibia	Anura	Pipidae	Xenopus	Xenopus laevis						0.00246716	0.00326103	0.00616695	1.16725	-0.000793869	0.539463	-0.00290592	0.141944	-0.00369979	0.00396505
Bacteria	Proteobacteria	Deltaproteobacteria	Desulfovibrionales	Desulfovibrionaceae	Desulfovibrio	Desulfovibrio sp. 3_1_syn3						0.00349514	0.00404368	0.00435314	1.30072	-0.000548532	1.6355	-0.000309464	1.21662	-0.000857997	0.00396399
Eukaryota	Apicomplexa	Coccidia	Eucoccidiorida	Cryptosporidiidae	Cryptosporidium	Cryptosporidium hominis						0.00226156	0.00417412	0.00544143	0.481895	-0.00191255	1.22258	-0.00126731	0.253368	-0.00317986	0.00395904
Eukaryota	Nematoda	Chromadorea	Rhabditida	Rhabditidae	Caenorhabditis	Caenorhabditis elegans						0.00349514	0.00365235	0.0047159	1.05906	-0.000157209	1.26527	-0.00106355	1.0862	-0.00122076	0.00395447
Bacteria	Firmicutes	Bacilli	Lactobacillales	Streptococcaceae	Streptococcus	Streptococcus agalactiae						0.00143918	0.00313059	0.00725524	0.403058	-0.00169141	0.178425	-0.00412465	0.00111012	-0.00581606	0.00394167
Bacteria	Firmicutes	Bacilli	Bacillales	Bacillaceae	Geobacillus	Geobacillus sp. WCH70						0.00267276	0.00404368	0.00507866	0.86155	-0.00137092	1.29977	-0.00103499	0.541151	-0.00240591	0.0039317
unclassified sequences	unclassified (derived from unclassified sequences)	unclassified (derived from unclassified sequences)	unclassified (derived from unclassified sequences)	unclassified (derived from unclassified sequences)	unclassified (derived from unclassified sequences)	uncultured marine microorganism HF4000_005D21						0.00061679	0.00391324	0.00725524	0.00325602	-0.00329645	0.538198	-0.003342	1.49276e-05	-0.00663845	0.00392842
Bacteria	Actinobacteria	Actinobacteria (class)	Actinomycetales	Streptomycetaceae	Streptomyces	Streptomyces sp. e14						0.00534552	0.00352191	0.00290209	0.719519	0.0018236	1.4745	0.000619818	0.65017	0.00244342	0.00392317
Bacteria	Deinococcus-Thermus	Deinococci	Thermales	Thermaceae	Thermus	Thermus aquaticus						0.00390634	0.00495677	0.00290209	1.02928	-0.00105043	1.05457	0.00205467	1.21381	0.00100424	0.00392173
Bacteria	Proteobacteria	Alphaproteobacteria	Rickettsiales	Anaplasmataceae	Ehrlichia	Ehrlichia canis						0.00246716	0.00456544	0.0047159	0.426181	-0.00209828	1.64665	-0.000150461	0.614345	-0.00224874	0.00391617
Bacteria	Proteobacteria	Epsilonproteobacteria	Campylobacterales	Campylobacteraceae	Campylobacter	Campylobacter concisus						0.00246716	0.00273927	0.00652971	1.54819	-0.000272104	0.164255	-0.00379045	0.0996425	-0.00406255	0.00391205
Bacteria	Proteobacteria	Alphaproteobacteria	Rhizobiales	Brucellaceae	Brucella	Brucella sp. BO1						0.00411194	0.00326103	0.00435314	1.14208	0.000850905	1.29566	-0.00109211	1.61154	-0.000241206	0.0039087
Bacteria	Fusobacteria	Fusobacteriia	Fusobacteriales	Fusobacteriaceae	Fusobacterium	Fusobacterium mortiferum						0.00390634	0.00273927	0.00507866	0.961709	0.00116707	0.660996	-0.0023394	1.12425	-0.00117233	0.00390809
Bacteria	Firmicutes	Bacilli	Bacillales	Bacillaceae	Bacillus	Bacillus amyloliquefaciens						0.00164477	0.00534809	0.0047159	0.012443	-0.00370331	1.52926	0.000632186	0.155772	-0.00307113	0.00390292
Bacteria	Proteobacteria	Alphaproteobacteria	Rickettsiales	Anaplasmataceae	Neorickettsia	Neorickettsia sennetsu						0.00246716	0.00378279	0.00544143	0.96386	-0.00131563	1.03903	-0.00165863	0.280791	-0.00297427	0.00389713
Bacteria	Proteobacteria	Gammaproteobacteria	unclassified (derived from Gammaproteobacteria)	unclassified (derived from Gammaproteobacteria)	unclassified (derived from Gammaproteobacteria)	uncultured gamma proteobacterium HF4000_19M20						0.00308395	0.00313059	0.00544143	1.03759	-4.66373e-05	0.743534	-0.00231084	0.619385	-0.00235748	0.00388532
unclassified sequences	unclassified (derived from unclassified sequences)	unclassified (derived from unclassified sequences)	unclassified (derived from unclassified sequences)	unclassified (derived from unclassified sequences)	unclassified (derived from unclassified sequences)	uncultured marine microorganism HF4000_141E02						0.00287835	0.00260882	0.00616695	1.54887	0.000269531	0.21392	-0.00355813	0.254246	-0.0032886	0.00388471
Eukaryota	Ascomycota	Saccharomycetes	Saccharomycetales	Debaryomycetaceae	Scheffersomyces	Scheffersomyces stipitis						0.00493432	0.00417412	0.00253933	1.27683	0.000760204	0.992575	0.00163479	0.599726	0.00239499	0.00388259
Eukaryota	Basidiomycota	Agaricomycetes	Agaricales	Schizophyllaceae	Schizophyllum	Schizophyllum commune						0.00164477	0.00560897	0.00435314	0.00606882	-0.0039642	1.36249	0.00125583	0.234352	-0.00270837	0.00386896
Bacteria	Firmicutes	Clostridia	Clostridiales	Peptostreptococcaceae	unclassified (derived from Peptostreptococcaceae)	[Eubacterium] yurii						0.00246716	0.00326103	0.00580419	1.16614	-0.000793869	0.622136	-0.00254316	0.201775	-0.00333703	0.00384413
Bacteria	Proteobacteria	Alphaproteobacteria	Rickettsiales	Anaplasmataceae	Wolbachia	Wolbachia endosymbiont of Culex quinquefasciatus						0.00349514	0.00404368	0.00399038	1.3002	-0.000548532	1.01845	5.32974e-05	1.39674	-0.000495235	0.00384307
Bacteria	Proteobacteria	Gammaproteobacteria	unclassified (derived from Gammaproteobacteria)	unclassified (derived from Gammaproteobacteria)	unclassified (derived from Gammaproteobacteria)	uncultured gamma proteobacterium HF0130_23I23						0.00411194	0.00339147	0.00399038	1.26064	0.000720464	1.46963	-0.000598909	1.01676	0.000121556	0.00383126
Bacteria	Bacteroidetes	Bacteroidia	Bacteroidales	Prevotellaceae	Prevotella	Prevotella salivae						0.00513992	0.00417412	0.00217657	1.20162	0.000965801	1.08924	0.00199755	0.347902	0.00296335	0.0038302
Bacteria	Firmicutes	Bacilli	Bacillales	Paenibacillaceae	Paenibacillus	Paenibacillus vortex						0.00411194	0.00300015	0.00435314	1.18374	0.00111179	1.09394	-0.00135299	1.61216	-0.000241206	0.00382174
Bacteria	Firmicutes	Clostridia	Clostridiales	Eubacteriaceae	Eubacterium	Eubacterium ventriosum						0.00267276	0.00260882	0.00616695	1.28076	6.3934e-05	0.215291	-0.00355813	0.165672	-0.00349419	0.00381618
Archaea	Euryarchaeota	Methanomicrobia	Methanosarcinales	Methanosaetaceae	Methanosaeta	Methanosaeta thermophila						0.00185037	0.00521765	0.00435314	0.0319103	-0.00336728	1.40813	0.000864506	0.365793	-0.00250277	0.00380705
Eukaryota	Arthropoda	Insecta	Diptera	Drosophilidae	Drosophila	Drosophila virilis						0.00472873	0.00378279	0.00290209	1.18699	0.000945931	1.34147	0.0008807	0.982103	0.00182663	0.00380454
Archaea	Thaumarchaeota	unclassified (derived from Thaumarchaeota)	unclassified (derived from Thaumarchaeota)	unclassified (derived from Thaumarchaeota)	unclassified (derived from Thaumarchaeota)	uncultured marine crenarchaeote HF4000_APKG3H9						0.00164477	0.00430456	0.00544143	0.090695	-0.00265979	1.32129	-0.00113687	0.0667174	-0.00379665	0.00379692
Bacteria	unclassified (derived from Bacteria)	unclassified (derived from Bacteria)	unclassified (derived from Bacteria)	unclassified (derived from Bacteria)	unclassified (derived from Bacteria)	uncultured marine bacterium MedDCM-OCT-S09-C3						0.00534552	0.00495677	0.00108829	1.55636	0.00038875	0.0817502	0.00386848	0.0309682	0.00425723	0.00379686
Bacteria	Firmicutes	Bacilli	Bacillales	Bacillaceae	Lysinibacillus	Lysinibacillus fusiformis						0.00390634	0.00313059	0.00435314	1.13473	0.00077575	1.12319	-0.00122255	1.60514	-0.000446803	0.00379669
Archaea	Euryarchaeota	Archaeoglobi	Archaeoglobales	Archaeoglobaceae	Archaeoglobus	Archaeoglobus fulgidus						0.00287835	0.00378279	0.0047159	1.06098	-0.00090444	1.28187	-0.000933109	0.888674	-0.00183755	0.00379235
Eukaryota	Ascomycota	Sordariomycetes	Glomerellales	Glomerellaceae	Glomerella	Glomerella graminicola						0.00411194	0.00326103	0.00399038	1.14258	0.000850905	1.35203	-0.00072935	1.01655	0.000121556	0.00378778
Eukaryota	Arthropoda	Insecta	Hymenoptera	Formicidae	Solenopsis	Solenopsis invicta						0.00267276	0.00430456	0.00435314	0.732246	-0.0016318	1.03258	-4.8582e-05	0.857481	-0.00168038	0.00377682
Bacteria	Actinobacteria	Actinobacteria (class)	unclassified (derived from Actinobacteria (class))	unclassified (derived from Actinobacteria (class))	unclassified (derived from Actinobacteria (class))	uncultured actinobacterium HF0070_17F14						0.00370074	0.00286971	0.0047159	1.03374	0.000831035	1.02765	-0.0018462	1.23546	-0.00101516	0.00376212
Bacteria	Verrucomicrobia	Verrucomicrobiae	Verrucomicrobiales	unclassified (derived from Verrucomicrobiales)	unclassified (derived from Verrucomicrobiales)	uncultured Verrucomicrobiales bacterium HF0070_30L02						0.00370074	0.00286971	0.0047159	1.03426	0.000831035	1.02886	-0.0018462	1.236	-0.00101516	0.00376212
Archaea	Euryarchaeota	Thermococci	Thermococcales	Thermococcaceae	Thermococcus	Thermococcus sibiricus						0.00287835	0.00365235	0.0047159	1.12931	-0.000773999	1.26595	-0.00106355	0.890076	-0.00183755	0.00374887
Bacteria	Proteobacteria	Alphaproteobacteria	unclassified (derived from Alphaproteobacteria)	unclassified (derived from Alphaproteobacteria)	unclassified (derived from Alphaproteobacteria)	uncultured alpha proteobacterium EB080_L84F03						0.00411194	0.00495677	0.00217657	1.20938	-0.00084483	0.563364	0.00278019	0.860669	0.00193536	0.00374842
Viruses	unclassified (derived from Viruses)	unclassified (derived from Viruses)	unclassified (derived from Viruses)	unclassified (derived from Viruses)	unclassified (derived from Viruses)	uncultured phage MedDCM-OCT-S05-C767						0.00370074	0.00391324	0.00362762	1.57628	-0.000212494	1.03345	0.000285618	1.01739	7.31238e-05	0.0037472
unclassified sequences	unclassified (derived from unclassified sequences)	unclassified (derived from unclassified sequences)	unclassified (derived from unclassified sequences)	unclassified (derived from unclassified sequences)	unclassified (derived from unclassified sequences)	uncultured marine microorganism HF4000_APKG8D23						0.00513992	0.00391324	0.00217657	1.19143	0.00122668	1.26071	0.00173667	0.348308	0.00296335	0.00374324
Bacteria	Firmicutes	Erysipelotrichi	Erysipelotrichales	Erysipelotrichaceae	Turicibacter	Turicibacter sanguinis						0.00328955	0.00430456	0.00362762	1.10648	-0.00101501	1.49902	0.000676942	1.58705	-0.00033807	0.00374058
Bacteria	Firmicutes	Clostridia	Clostridiales	Clostridiaceae	Clostridium	Clostridium saccharolyticum						0.00205597	0.004435	0.0047159	0.218555	-0.00237903	1.64377	-0.000280903	0.302124	-0.00265994	0.00373562
Bacteria	Spirochaetes	Spirochaetia	Spirochaetales	Brachyspiraceae	Brachyspira	Brachyspira hyodysenteriae						0.00452313	0.00339147	0.00326486	0.998765	0.00113166	1.01824	0.000126615	1.10804	0.00125827	0.00372649
Archaea	Thaumarchaeota	unclassified (derived from Thaumarchaeota)	unclassified (derived from Thaumarchaeota)	unclassified (derived from Thaumarchaeota)	unclassified (derived from Thaumarchaeota)	uncultured marine crenarchaeote HF4000_APKG6B14						0.000822387	0.00417412	0.00616695	0.00572665	-0.00335173	1.08908	-0.00199283	0.000556842	-0.00534456	0.00372115
Archaea	Thaumarchaeota	unclassified (derived from Thaumarchaeota)	unclassified (derived from Thaumarchaeota)	unclassified (derived from Thaumarchaeota)	unclassified (derived from Thaumarchaeota)	uncultured marine crenarchaeote HF4000_APKG10F15						0.000205597	0.00260882	0.00834352	0.00739343	-0.00240323	0.0106787	-0.0057347	2.91536e-08	-0.00813792	0.00371931
Bacteria	unclassified (derived from Bacteria)	unclassified (derived from Bacteria)	unclassified (derived from Bacteria)	unclassified (derived from Bacteria)	unclassified (derived from Bacteria)	uncultured marine bacterium 66A03						0.00328955	0.00495677	0.00290209	0.83336	-0.00166722	1.05581	0.00205467	1.58245	0.000387454	0.00371614
Bacteria	Firmicutes	Clostridia	Clostridiales	Eubacteriaceae	Eubacterium	Eubacterium hallii						0.00287835	0.00391324	0.00435314	1.06414	-0.00103488	1.49898	-0.000439906	1.05029	-0.00147479	0.00371491
Viruses	unclassified (derived from Viruses)	unclassified (derived from Viruses)	unclassified (derived from Viruses)	Phycodnaviridae	Prasinovirus	Ostreococcus lucimarinus virus OlV1						0.00349514	0.00365235	0.00399038	1.05929	-0.000157209	1.62558	-0.000338026	1.3973	-0.000495235	0.00371263
Bacteria	Firmicutes	Clostridia	Clostridiales	Eubacteriaceae	Anaerofustis	Anaerofustis stercorihominis						0.00205597	0.00469588	0.00435314	0.172257	-0.00263992	1.00204	0.000342742	0.420887	-0.00229717	0.00370166
Bacteria	Proteobacteria	Gammaproteobacteria	unclassified (derived from Gammaproteobacteria)	unclassified (derived from Gammaproteobacteria)	unclassified (derived from Gammaproteobacteria)	Candidatus Baumannia cicadellinicola						0.00205597	0.00469588	0.00435314	0.171985	-0.00263992	1.00184	0.000342742	0.420432	-0.00229717	0.00370166
Eukaryota	unclassified (derived from Eukaryota)	unclassified (derived from Eukaryota)	Kinetoplastida	Trypanosomatidae	Trypanosoma	Trypanosoma brucei						0.00061679	0.00430456	0.00616695	0.000874915	-0.00368777	1.27024	-0.00186239	0.000174776	-0.00555016	0.0036961
Bacteria	Proteobacteria	Gammaproteobacteria	unclassified (derived from Gammaproteobacteria)	unclassified (derived from Gammaproteobacteria)	unclassified (derived from Gammaproteobacteria)	uncultured gamma proteobacterium HF0010_11K06						0.00267276	0.00365235	0.0047159	1.03768	-0.000979596	1.26459	-0.00106355	0.653454	-0.00204315	0.00368034
Bacteria	Planctomycetes	Planctomycetia	Planctomycetales	unclassified (derived from Planctomycetales)	unclassified (derived from Planctomycetales)	uncultured planctomycete 6N14						0.00267276	0.00508721	0.00326486	0.304276	-0.00241445	1.25951	0.00182235	1.34279	-0.000592098	0.00367494
Bacteria	Proteobacteria	Alphaproteobacteria	unclassified (derived from Alphaproteobacteria)	unclassified (derived from Alphaproteobacteria)	unclassified (derived from Alphaproteobacteria)	uncultured SAR11 cluster alpha proteobacterium H17925_38M03						0.00287835	0.00378279	0.00435314	1.06203	-0.00090444	1.49007	-0.000570347	1.04957	-0.00147479	0.00367143
Bacteria	unclassified (derived from Bacteria)	unclassified (derived from Bacteria)	unclassified (derived from Bacteria)	unclassified (derived from Bacteria)	unclassified (derived from Bacteria)	uncultured marine bacterium HF10_25F10						0.00287835	0.00339147	0.0047159	1.41301	-0.000513116	1.14274	-0.00132443	0.889374	-0.00183755	0.00366191
Bacteria	Firmicutes	Negativicutes	Selenomonadales	Veillonellaceae	Selenomonas	Selenomonas flueggei						0.00267276	0.00286971	0.00544143	1.28143	-0.000196948	0.57623	-0.00257172	0.402036	-0.00276867	0.0036613
Archaea	Thaumarchaeota	unclassified (derived from Thaumarchaeota)	unclassified (derived from Thaumarchaeota)	unclassified (derived from Thaumarchaeota)	unclassified (derived from Thaumarchaeota)	uncultured marine crenarchaeote HF4000_ANIW141M12						0.00185037	0.00404368	0.00507866	0.246931	-0.00219331	1.30115	-0.00103499	0.133528	-0.00322829	0.00365757
Bacteria	unclassified (derived from Bacteria)	unclassified (derived from Bacteria)	unclassified (derived from Bacteria)	unclassified (derived from Bacteria)	unclassified (derived from Bacteria)	uncultured marine bacterium MedDCM-OCT-S04-C123						0.00185037	0.00404368	0.00507866	0.246579	-0.00219331	1.30046	-0.00103499	0.133314	-0.00322829	0.00365757
Archaea	Euryarchaeota	Methanomicrobia	Methanomicrobiales	unclassified (derived from Methanomicrobiales)	Methanoregula	Methanoregula boonei						0.00226156	0.00326103	0.00544143	0.989592	-0.000999465	0.940586	-0.0021804	0.253705	-0.00317986	0.00365467
Bacteria	Actinobacteria	Actinobacteria (class)	Actinomycetales	Streptomycetaceae	Streptomyces	Streptomyces sp. Mg1						0.00431753	0.00260882	0.00399038	0.718929	0.00170871	1.04219	-0.00138156	1.81761	0.000327152	0.00363891
Bacteria	Firmicutes	Clostridia	Clostridiales	Lachnospiraceae	Shuttleworthia	Shuttleworthia satelles						0.00452313	0.00130441	0.00507866	0.00997546	0.00321872	0.0399709	-0.00377425	1.43439	-0.000555536	0.0036354
Bacteria	Firmicutes	Bacilli	Bacillales	Bacillaceae	Geobacillus	Geobacillus sp. Y4.1MC1						0.00390634	0.004435	0.00253933	1.44404	-0.000528662	1.12913	0.00189567	1.02547	0.00136701	0.00362689
Bacteria	Firmicutes	Bacilli	Lactobacillales	Lactobacillaceae	Lactobacillus	Lactobacillus vaginalis						0.00472873	0.00247838	0.00362762	0.267934	0.00225034	1.20554	-0.00114924	1.2584	0.00110111	0.00361158
Archaea	Crenarchaeota	unclassified (derived from Crenarchaeota)	unclassified (derived from Crenarchaeota)	unclassified (derived from Crenarchaeota)	unclassified (derived from Crenarchaeota)	uncultured crenarchaeote						0.000411194	0.00352191	0.00689247	0.00253691	-0.00311072	0.356641	-0.00337056	7.90005e-06	-0.00648128	0.00360853
Bacteria	Proteobacteria	Gammaproteobacteria	Enterobacteriales	Enterobacteriaceae	Klebsiella	Klebsiella variicola						0.00431753	0.00286971	0.00362762	0.906795	0.00144783	1.37024	-0.000757912	1.40889	0.000689914	0.00360495
Bacteria	Aquificae	Aquificae (class)	Aquificales	Aquificaceae	Thermocrinis	Thermocrinis albus						0.00246716	0.00326103	0.00507866	1.1667	-0.000793869	1.08078	-0.00181764	0.370821	-0.0026115	0.00360229
Bacteria	Fusobacteria	Fusobacteriia	Fusobacteriales	Fusobacteriaceae	Fusobacterium	Fusobacterium ulcerans						0.00328955	0.00352191	0.00399038	1.56663	-0.000232364	1.47793	-0.000468467	1.38022	-0.000700831	0.00360061
Bacteria	unclassified (derived from Bacteria)	unclassified (derived from Bacteria)	unclassified (derived from Bacteria)	unclassified (derived from Bacteria)	unclassified (derived from Bacteria)	uncultured marine bacterium MedDCM-OCT-S04-C40						0.00061679	0.00365235	0.00652971	0.00790716	-0.00303556	0.58863	-0.00287736	7.92225e-05	-0.00591292	0.00359962
Archaea	unclassified (derived from Archaea)	unclassified (derived from Archaea)	unclassified (derived from Archaea)	unclassified (derived from Archaea)	unclassified (derived from Archaea)	uncultured archaeon MedDCM-OCT-S08-C37						0.00431753	0.00430456	0.00217657	1.59733	1.29725e-05	0.931005	0.00212799	0.674055	0.00214096	0.00359955
Bacteria	Proteobacteria	Gammaproteobacteria	Enterobacteriales	Enterobacteriaceae	Citrobacter	Citrobacter youngae						0.00267276	0.00339147	0.0047159	1.1933	-0.000718713	1.14347	-0.00132443	0.654573	-0.00204315	0.00359338
Eukaryota	unclassified (derived from Eukaryota)	unclassified (derived from Eukaryota)	unclassified (derived from Eukaryota)	unclassified (derived from Eukaryota)	unclassified (derived from Eukaryota)	uncultured prymnesiophyte C19847						0.00102798	0.00717427	0.00253933	3.70178e-06	-0.00614628	0.108498	0.00463493	0.599983	-0.00151135	0.00358053
Bacteria	Firmicutes	Clostridia	Clostridiales	Ruminococcaceae	Anaerotruncus	Anaerotruncus colihominis						0.00308395	0.00365235	0.00399038	1.29468	-0.000568402	1.62495	-0.000338026	1.19456	-0.000906428	0.00357556
Bacteria	Proteobacteria	Gammaproteobacteria	Enterobacteriales	Enterobacteriaceae	Yersinia	Yersinia intermedia						0.00328955	0.00378279	0.00362762	1.42555	-0.000493246	1.31822	0.000155177	1.58461	-0.00033807	0.00356665
unclassified sequences	unclassified (derived from unclassified sequences)	unclassified (derived from unclassified sequences)	unclassified (derived from unclassified sequences)	unclassified (derived from unclassified sequences)	unclassified (derived from unclassified sequences)	uncultured marine microorganism HF4000_001N02						0.00328955	0.00339147	0.00399038	1.00594	-0.000101923	1.47025	-0.000598909	1.37965	-0.000700831	0.00355713
Archaea	Euryarchaeota	Archaeoglobi	Archaeoglobales	Archaeoglobaceae	Archaeoglobus	Archaeoglobus profundus						0.00390634	0.00313059	0.00362762	1.13522	0.00077575	1.46571	-0.000497029	1.13386	0.000278721	0.00355485
Bacteria	Proteobacteria	Alphaproteobacteria	Rickettsiales	Anaplasmataceae	Anaplasma	Anaplasma marginale						0.00205597	0.00352191	0.00507866	0.74067	-0.00146594	0.995681	-0.00155675	0.21995	-0.0030227	0.00355218
Archaea	Euryarchaeota	unclassified (derived from Euryarchaeota)	unclassified (derived from Euryarchaeota)	unclassified (derived from Euryarchaeota)	unclassified (derived from Euryarchaeota)	uncultured marine group II euryarchaeote HF70_59C08						0.00370074	0.00404368	0.00290209	1.57585	-0.000342935	1.25992	0.00114158	1.37189	0.000798647	0.00354884
Bacteria	Fusobacteria	Fusobacteriia	Fusobacteriales	Leptotrichiaceae	Streptobacillus	Streptobacillus moniliformis						0.00308395	0.00391324	0.00362762	1.15032	-0.000829284	1.03301	0.000285618	1.36783	-0.000543666	0.0035416
Bacteria	Actinobacteria	Actinobacteria (class)	Actinomycetales	Streptomycetaceae	Streptomyces	Streptomyces flavogriseus						0.00513992	0.00365235	0.00181381	0.994766	0.00148757	1.02725	0.00183854	0.234458	0.00332611	0.00353536
Bacteria	Firmicutes	Clostridia	Clostridiales	Clostridiaceae	Clostridium	Clostridium bolteae						0.00370074	0.00326103	0.00362762	1.41962	0.000439712	1.61606	-0.000366588	1.01718	7.31238e-05	0.0035298
Eukaryota	Chordata	Amphibia	Anura	Pipidae	Xenopus	Xenopus (Silurana) tropicalis						0.00267276	0.00391324	0.00399038	0.999767	-0.00124048	1.02869	-7.71438e-05	0.984824	-0.00131762	0.00352546
Archaea	Thaumarchaeota	unclassified (derived from Thaumarchaeota)	unclassified (derived from Thaumarchaeota)	unclassified (derived from Thaumarchaeota)	unclassified (derived from Thaumarchaeota)	uncultured marine crenarchaeote HF4000_APKG9M20						0.00205597	0.00234794	0.00616695	1.53209	-0.000291974	0.113269	-0.00381901	0.0691226	-0.00411098	0.00352362
Bacteria	Firmicutes	Erysipelotrichi	Erysipelotrichales	Erysipelotrichaceae	Holdemania	Holdemania filiformis						0.00431753	0.00260882	0.00362762	0.718214	0.00170871	1.22365	-0.00101879	1.40832	0.000689914	0.00351799
Bacteria	Firmicutes	Bacilli	Bacillales	Bacillaceae	Bacillus	Bacillus mycoides						0.00390634	0.00300015	0.00362762	1.04952	0.000906191	1.45475	-0.00062747	1.13359	0.000278721	0.00351137
Bacteria	Fusobacteria	Fusobacteriia	Fusobacteriales	Leptotrichiaceae	Leptotrichia	Leptotrichia hofstadii						0.00226156	0.00352191	0.0047159	0.929422	-0.00126035	1.16523	-0.00119399	0.455687	-0.00245434	0.00349979
Bacteria	Proteobacteria	Gammaproteobacteria	Enterobacteriales	Enterobacteriaceae	Enterobacter	Enterobacter cancerogenus						0.00308395	0.00339147	0.00399038	1.56162	-0.00030752	1.47087	-0.000598909	1.19563	-0.000906428	0.0034886
Archaea	Thaumarchaeota	unclassified (derived from Thaumarchaeota)	unclassified (derived from Thaumarchaeota)	unclassified (derived from Thaumarchaeota)	unclassified (derived from Thaumarchaeota)	uncultured marine crenarchaeote HF4000_APKG9P22						0.00185037	0.00352191	0.00507866	0.628414	-0.00167154	0.996382	-0.00155675	0.133101	-0.00322829	0.00348365
Bacteria	Actinobacteria	Actinobacteria (class)	Actinomycetales	Segniliparaceae	Segniliparus	Segniliparus rugosus						0.00513992	0.00313059	0.00217657	0.592092	0.00200933	1.35774	0.000954018	0.347497	0.00296335	0.00348236
unclassified sequences	unclassified (derived from unclassified sequences)	unclassified (derived from unclassified sequences)	unclassified (derived from unclassified sequences)	unclassified (derived from unclassified sequences)	unclassified (derived from unclassified sequences)	uncultured marine microorganism HF4000_ANIW141K23						0.00102798	0.00469588	0.0047159	0.00412999	-0.0036679	1.03193	-2.00202e-05	0.0246348	-0.00368792	0.00347992
Viruses	unclassified (derived from Viruses)	unclassified (derived from Viruses)	Caudovirales	Myoviridae	unclassified (derived from Myoviridae)	Synechococcus phage S-ShM2						0.00287835	0.00391324	0.00362762	1.06362	-0.00103488	1.03279	0.000285618	1.35677	-0.000749263	0.00347307
Bacteria	Firmicutes	Clostridia	Clostridiales	Lachnospiraceae	Butyrivibrio	Clostridium proteoclasticum						0.00205597	0.00326103	0.00507866	0.885655	-0.00120506	1.07961	-0.00181764	0.220257	-0.0030227	0.00346522
Bacteria	Proteobacteria	Epsilonproteobacteria	Campylobacterales	Helicobacteraceae	Helicobacter	Helicobacter cinaedi						0.00308395	0.00182618	0.00544143	0.756923	0.00125777	0.0958318	-0.00361525	0.619989	-0.00235748	0.00345052
Eukaryota	Ascomycota	Leotiomycetes	Helotiales	Sclerotiniaceae	Botryotinia	Botryotinia fuckeliana						0.00349514	0.00247838	0.00435314	1.02465	0.00101676	0.950444	-0.00187476	1.21769	-0.000857997	0.00344222
Bacteria	Firmicutes	Clostridia	Clostridiales	Clostridiaceae	Clostridium	Clostridium papyrosolvens						0.00328955	0.00339147	0.00362762	1.00553	-0.000101923	1.61789	-0.000236147	1.58583	-0.00033807	0.00343621
Eukaryota	Ascomycota	Sordariomycetes	Hypocreales	Nectriaceae	Nectria	Nectria haematococca						0.00328955	0.00339147	0.00362762	1.00573	-0.000101923	1.61914	-0.000236147	1.58644	-0.00033807	0.00343621
Bacteria	Firmicutes	Clostridia	Clostridiales	Eubacteriaceae	Eubacterium	Eubacterium rectale						0.00390634	0.00313059	0.00326486	1.13424	0.00077575	1.61794	-0.000134267	1.59134	0.000641482	0.00343393
Bacteria	Firmicutes	Negativicutes	Selenomonadales	Acidaminococcaceae	Acidaminococcus	Acidaminococcus fermentans						0.00185037	0.00300015	0.00544143	0.998053	-0.00114978	0.71182	-0.00244128	0.0858889	-0.00359106	0.00343065
Bacteria	Firmicutes	Clostridia	Thermoanaerobacterales	Thermodesulfobiaceae	Coprothermobacter	Coprothermobacter proteolyticus						0.00328955	0.00300015	0.00399038	1.55948	0.000289401	1.27672	-0.000990232	1.37909	-0.000700831	0.00342669
Bacteria	Proteobacteria	Gammaproteobacteria	Enterobacteriales	Enterobacteriaceae	Klebsiella	Klebsiella sp. 1_1_55						0.00370074	0.0022175	0.00435314	0.700126	0.00148324	0.689898	-0.00213564	1.40528	-0.0006524	0.00342379
Bacteria	Proteobacteria	Epsilonproteobacteria	Campylobacterales	Helicobacteraceae	Helicobacter	Helicobacter winghamensis						0.00287835	0.00339147	0.00399038	1.41192	-0.000513116	1.46901	-0.000598909	1.01932	-0.00111202	0.00342007
Archaea	unclassified (derived from Archaea)	unclassified (derived from Archaea)	unclassified (derived from Archaea)	unclassified (derived from Archaea)	unclassified (derived from Archaea)	uncultured archaeon MedDCM-OCT-S08-C82						0.00513992	0.00365235	0.00145105	0.994028	0.00148757	0.763539	0.00220131	0.0950497	0.00368887	0.00341444
Bacteria	Firmicutes	Clostridia	Clostridiales	Clostridiaceae	Clostridium	Clostridium leptum						0.00390634	0.00378279	0.00253933	1.04266	0.000123544	1.28749	0.00124346	1.02495	0.00136701	0.00340949
Bacteria	Firmicutes	Clostridia	Clostridiales	Ruminococcaceae	Ethanoligenens	Ethanoligenens harbinense						0.00328955	0.0022175	0.0047159	1.01752	0.00107205	0.574085	-0.0024984	1.11957	-0.00142636	0.00340765
Bacteria	Fusobacteria	Fusobacteriia	Fusobacteriales	Fusobacteriaceae	Fusobacterium	Fusobacterium varium						0.00390634	0.00156529	0.0047159	0.125664	0.00234104	0.113417	-0.00315061	1.25607	-0.000809565	0.00339585
Bacteria	Cyanobacteria	unclassified (derived from Cyanobacteria)	Chroococcales	unclassified (derived from Chroococcales)	unclassified (derived from Chroococcales)	cyanobacterium UCYN-A						0.00164477	0.00417412	0.00435314	0.122466	-0.00252934	1.63925	-0.000179023	0.235317	-0.00270837	0.00339068
Bacteria	Fusobacteria	Fusobacteriia	Fusobacteriales	Leptotrichiaceae	Leptotrichia	Leptotrichia goodfellowii						0.00411194	0.00313059	0.00290209	1.09455	0.000981347	1.00883	0.000228494	1.06753	0.00120984	0.00338154
Eukaryota	Basidiomycota	unclassified (derived from Basidiomycota)	Pucciniales	Pucciniaceae	Puccinia	Puccinia graminis						0.00267276	0.00273927	0.0047159	1.05249	-6.65072e-05	0.831135	-0.00197664	0.655134	-0.00204315	0.00337598
Bacteria	Proteobacteria	Gammaproteobacteria	Enterobacteriales	Enterobacteriaceae	Citrobacter	Citrobacter sp. 30_2						0.00102798	0.00365235	0.00544143	0.041864	-0.00262437	1.15298	-0.00178907	0.00746109	-0.00441344	0.00337392
Archaea	Euryarchaeota	Methanomicrobia	Methanomicrobiales	unclassified (derived from Methanomicrobiales)	Methanosphaerula	Methanosphaerula palustris						0.00267276	0.00417412	0.00326486	0.862409	-0.00150136	1.35994	0.000909262	1.34223	-0.000592098	0.00337058
Archaea	Thaumarchaeota	unclassified (derived from Thaumarchaeota)	unclassified (derived from Thaumarchaeota)	unclassified (derived from Thaumarchaeota)	unclassified (derived from Thaumarchaeota)	uncultured marine crenarchaeote HF4000_APKG10D8						0.00205597	0.0022175	0.00580419	1.2781	-0.000161533	0.14925	-0.00358669	0.103621	-0.00374822	0.00335922
Bacteria	Firmicutes	Clostridia	Thermoanaerobacterales	Thermoanaerobacteraceae	Thermoanaerobacter	Thermoanaerobacter wiegelii						0.00143918	0.00391324	0.0047159	0.137046	-0.00247406	1.37115	-0.000802667	0.0850689	-0.00327673	0.00335611
Bacteria	Nitrospirae	Nitrospira (class)	Nitrospirales	Nitrospiraceae	Leptospirillum	Leptospirillum sp. Group II '5-way CG'						0.00287835	0.00391324	0.00326486	1.0631	-0.00103488	1.48261	0.00064838	1.57161	-0.000386501	0.00335215
Bacteria	Proteobacteria	Gammaproteobacteria	unclassified (derived from Gammaproteobacteria)	unclassified (derived from Gammaproteobacteria)	unclassified (derived from Gammaproteobacteria)	uncultured gamma proteobacterium HF0770_07M15						0.000822387	0.00521765	0.00399038	0.00028157	-0.00439526	1.34816	0.00122727	0.0473353	-0.00316799	0.00334347
Bacteria	Proteobacteria	Alphaproteobacteria	Rhizobiales	Brucellaceae	Brucella	Brucella sp. NF 2653						0.00287835	0.00313059	0.00399038	1.55926	-0.000252234	1.39205	-0.000859791	1.01983	-0.00111202	0.00333311
Bacteria	Firmicutes	Clostridia	Clostridiales	Clostridiales Family XI. Incertae Sedis	unclassified (derived from Clostridiales Family XI. Incertae Sedis)	Parvimonas micra						0.00452313	0.00326103	0.00217657	1.07727	0.0012621	1.25549	0.00108446	0.578401	0.00234656	0.00332024
Bacteria	Proteobacteria	Gammaproteobacteria	Oceanospirillales	unclassified (derived from Oceanospirillales)	unclassified (derived from Oceanospirillales)	uncultured Oceanospirillales bacterium HF0130_25G24						0.00370074	0.00260882	0.00362762	1.04407	0.00109192	1.2244	-0.00101879	1.01697	7.31238e-05	0.00331239
Bacteria	Verrucomicrobia	unclassified (derived from Verrucomicrobia)	unclassified (derived from Verrucomicrobia)	unclassified (derived from Verrucomicrobia)	unclassified (derived from Verrucomicrobia)	uncultured verrucomicrobium HF0500_16O23						0.00123358	0.00326103	0.00544143	0.197831	-0.00202745	0.943003	-0.0021804	0.0133643	-0.00420785	0.00331201
Bacteria	Firmicutes	Negativicutes	Selenomonadales	Veillonellaceae	Veillonella	Veillonella parvula						0.00452313	0.00286971	0.00253933	0.742385	0.00165342	1.24066	0.000330374	0.934645	0.0019838	0.00331072
Bacteria	Firmicutes	Clostridia	Clostridiales	Clostridiaceae	Clostridium	Clostridium hathewayi						0.00287835	0.00339147	0.00362762	1.41356	-0.000513116	1.6204	-0.000236147	1.36069	-0.000749263	0.00329915
Bacteria	Proteobacteria	Alphaproteobacteria	Rickettsiales	Rickettsiaceae	Rickettsia	Rickettsia typhi						0.00287835	0.00339147	0.00362762	1.41247	-0.000513116	1.61852	-0.000236147	1.35956	-0.000749263	0.00329915
Bacteria	Firmicutes	Clostridia	Clostridiales	Clostridiaceae	Clostridium	Clostridium asparagiforme						0.00328955	0.00260882	0.00399038	1.16037	0.000680724	1.04292	-0.00138156	1.37853	-0.000700831	0.00329625
Bacteria	Proteobacteria	Gammaproteobacteria	Enterobacteriales	Enterobacteriaceae	Pantoea	Pantoea sp. aB						0.00164477	0.00352191	0.0047159	0.359218	-0.00187714	1.16449	-0.00119399	0.155537	-0.00307113	0.0032942
Eukaryota	Streptophyta	unclassified (derived from Streptophyta)	Fabales	Fabaceae	Glycine	Glycine max						0.00226156	0.00326103	0.00435314	0.991116	-0.000999465	1.29792	-0.00109211	0.619791	-0.00209158	0.00329191
Bacteria	Proteobacteria	Epsilonproteobacteria	Campylobacterales	Helicobacteraceae	Helicobacter	Helicobacter bilis						0.00349514	0.00273927	0.00362762	1.17314	0.00075588	1.3652	-0.000888353	1.159	-0.000132473	0.00328734
Bacteria	unclassified (derived from Bacteria)	unclassified (derived from Bacteria)	unclassified (derived from Bacteria)	unclassified (derived from Bacteria)	unclassified (derived from Bacteria)	uncultured marine bacterium 313						0.00102798	0.00339147	0.00544143	0.0830253	-0.00236349	0.970853	-0.00204996	0.0074421	-0.00441344	0.00328696
Bacteria	Actinobacteria	Actinobacteria (class)	Coriobacteriales	Coriobacteriaceae	Eggerthella	Eggerthella lenta						0.00287835	0.004435	0.00253933	0.76361	-0.00155665	1.12672	0.00189567	1.01424	0.000339022	0.00328423
Archaea	Euryarchaeota	Halobacteria	Halobacteriales	Halobacteriaceae	Halomicrobium	Halomicrobium mukohataei						0.00308395	0.00313059	0.00362762	1.03737	-4.66373e-05	1.46383	-0.000497029	1.36727	-0.000543666	0.00328072
Archaea	Thaumarchaeota	unclassified (derived from Thaumarchaeota)	unclassified (derived from Thaumarchaeota)	unclassified (derived from Thaumarchaeota)	unclassified (derived from Thaumarchaeota)	uncultured marine crenarchaeote HF4000_ANIW137N13						0.00123358	0.00352191	0.00507866	0.149835	-0.00228833	0.997085	-0.00155675	0.0365629	-0.00384508	0.00327805
Bacteria	Proteobacteria	Gammaproteobacteria	Enterobacteriales	Enterobacteriaceae	Yersinia	Yersinia bercovieri						0.00349514	0.00300015	0.00326486	1.2776	0.000494997	1.6129	-0.000264709	1.81694	0.000230289	0.00325338
Bacteria	unclassified (derived from Bacteria)	unclassified (derived from Bacteria)	unclassified (derived from Bacteria)	unclassified (derived from Bacteria)	unclassified (derived from Bacteria)	uncultured marine bacterium MedDCM-OCT-S08-C1622						0.00143918	0.00286971	0.00544143	0.646973	-0.00143053	0.577328	-0.00257172	0.0303861	-0.00400225	0.0032501
Archaea	Euryarchaeota	Archaeoglobi	Archaeoglobales	Archaeoglobaceae	Ferroglobus	Ferroglobus placidus						0.00287835	0.00286971	0.00399038	1.0229	8.64836e-06	1.26271	-0.00112067	1.0188	-0.00111202	0.00324615
Bacteria	Proteobacteria	Gammaproteobacteria	unclassified (derived from Gammaproteobacteria)	unclassified (derived from Gammaproteobacteria)	unclassified (derived from Gammaproteobacteria)	uncultured gamma proteobacterium HF0130_26L16						0.00205597	0.00326103	0.00435314	0.886349	-0.00120506	1.29716	-0.00109211	0.421799	-0.00229717	0.00322338
Bacteria	Bacteroidetes	Bacteroidia	Bacteroidales	Bacteroidaceae	Bacteroides	Bacteroides sp. 3_1_23						0.00534552	0.00247838	0.00181381	0.115352	0.00286713	1.4189	0.000664574	0.169118	0.00353171	0.00321257
Bacteria	Bacteroidetes	Bacteroidia	Bacteroidales	Bacteroidaceae	Bacteroides	Bacteroides sp. D22						0.00575671	0.00169574	0.00217657	0.0023863	0.00406097	1.3718	-0.000480835	0.210762	0.00358014	0.00320967
Bacteria	Firmicutes	Bacilli	Bacillales	Bacillaceae	Bacillus	Bacillus cytotoxicus						0.00287835	0.00273927	0.00399038	1.55441	0.00013909	1.06786	-0.00125111	1.01829	-0.00111202	0.00320267
Bacteria	Firmicutes	Bacilli	Bacillales	Staphylococcaceae	Staphylococcus	Staphylococcus hominis						0.00452313	0.00326103	0.00181381	1.07657	0.0012621	1.03243	0.00144722	0.381326	0.00270932	0.00319932
Bacteria	Proteobacteria	Epsilonproteobacteria	Campylobacterales	Campylobacteraceae	Campylobacter	Campylobacter lari						0.00205597	0.00391324	0.00362762	0.444068	-0.00185727	1.03366	0.000285618	0.933257	-0.00157165	0.00319894
unclassified sequences	unclassified (derived from unclassified sequences)	unclassified (derived from unclassified sequences)	unclassified (derived from unclassified sequences)	unclassified (derived from unclassified sequences)	unclassified (derived from unclassified sequences)	uncultured marine microorganism HF4000_ANIW141C7						0.00308395	0.00286971	0.00362762	1.55642	0.000214245	1.37163	-0.000757912	1.36839	-0.000543666	0.00319376
Bacteria	Proteobacteria	Deltaproteobacteria	Desulfovibrionales	Desulfovibrionaceae	Desulfovibrio	Desulfovibrio piger						0.00287835	0.00234794	0.00435314	1.21095	0.000530413	0.731478	-0.0020052	1.04885	-0.00147479	0.00319315
Eukaryota	Basidiomycota	Exobasidiomycetes	Malasseziales	Malasseziaceae	Malassezia	Malassezia globosa						0.00143918	0.00378279	0.00435314	0.134046	-0.00234362	1.48944	-0.000570347	0.198941	-0.00291396	0.0031917
Viruses	unclassified (derived from Viruses)	unclassified (derived from Viruses)	Caudovirales	Myoviridae	unclassified (derived from Myoviridae)	Prochlorococcus phage P-HM1						0.00185037	0.00300015	0.0047159	0.997321	-0.00114978	1.07239	-0.00171576	0.272155	-0.00286553	0.00318881
Bacteria	Spirochaetes	Spirochaetia	Spirochaetales	Brachyspiraceae	Brachyspira	Brachyspira pilosicoli						0.00267276	0.00326103	0.00362762	1.26053	-0.000588272	1.61732	-0.000366588	1.2056	-0.00095486	0.00318714
Archaea	Euryarchaeota	Halobacteria	Halobacteriales	Halobacteriaceae	Haloarcula	Haloarcula marismortui						0.00226156	0.00326103	0.00399038	0.990099	-0.000999465	1.35268	-0.00072935	0.758556	-0.00172882	0.00317099
Bacteria	Firmicutes	Negativicutes	Selenomonadales	Acidaminococcaceae	Phascolarctobacterium	Phascolarctobacterium succinatutens						0.00287835	0.00300015	0.00362762	1.05271	-0.000121793	1.45537	-0.00062747	1.36012	-0.000749263	0.00316871
Bacteria	Firmicutes	Clostridia	Clostridiales	Eubacteriaceae	Eubacterium	Eubacterium siraeum						0.00164477	0.00313059	0.0047159	0.714975	-0.00148581	1.27266	-0.00158531	0.156007	-0.00307113	0.00316376
Archaea	Euryarchaeota	Halobacteria	Halobacteriales	Halobacteriaceae	Haladaptatus	Haladaptatus paucihalophilus						0.00246716	0.00339147	0.00362762	1.01527	-0.00092431	1.61977	-0.000236147	0.95553	-0.00116046	0.00316208
Bacteria	Actinobacteria	Actinobacteria (class)	Actinomycetales	Streptomycetaceae	Streptomyces	Streptomyces sp. SPB78						0.00390634	0.00339147	0.00217657	1.29085	0.000514867	1.25236	0.0012149	1.06524	0.00172977	0.00315813
Bacteria	Proteobacteria	Alphaproteobacteria	Rhizobiales	Rhizobiaceae	Candidatus Liberibacter	Candidatus Liberibacter solanacearum						0.00205597	0.00378279	0.00362762	0.546937	-0.00172683	1.31857	0.000155177	0.932532	-0.00157165	0.00315546
Bacteria	Proteobacteria	Alphaproteobacteria	Rickettsiales	Rickettsiaceae	Rickettsia	Rickettsia canadensis						0.00411194	0.00208706	0.00326486	0.364472	0.00202488	0.960123	-0.0011778	1.39641	0.000847079	0.00315462
Bacteria	Firmicutes	Clostridia	Clostridiales	unclassified (derived from Clostridiales)	unclassified (derived from Clostridiales)	Clostridiales bacterium 1_7_47FAA						0.00164477	0.00273927	0.00507866	0.956179	-0.00109449	0.65993	-0.0023394	0.103925	-0.00343389	0.00315423
Archaea	unclassified (derived from Archaea)	unclassified (derived from Archaea)	unclassified (derived from Archaea)	unclassified (derived from Archaea)	unclassified (derived from Archaea)	uncultured archaeon						0.00123358	0.00313059	0.00507866	0.265616	-0.00189701	0.930807	-0.00194808	0.0367088	-0.00384508	0.00314761
Eukaryota	Ascomycota	Eurotiomycetes	Onygenales	Ajellomycetaceae	Ajellomyces	Ajellomyces capsulatus						0.00246716	0.00260882	0.00435314	1.02933	-0.000141663	1.00094	-0.00174432	0.79812	-0.00188598	0.00314304
Bacteria	Proteobacteria	Gammaproteobacteria	Thiotrichales	Thiotrichaceae	Beggiatoa	Beggiatoa sp. SS						0.00143918	0.00326103	0.0047159	0.405617	-0.00182185	0.98164	-0.00145487	0.0849191	-0.00327673	0.0031387
Bacteria	Firmicutes	Clostridia	Clostridiales	Clostridiales Family XI. Incertae Sedis	Peptoniphilus	Peptoniphilus sp. oral taxon 386						0.00287835	0.00143485	0.00507866	0.542838	0.0014435	0.0502018	-0.00364381	0.68952	-0.00220031	0.00313062
Bacteria	Firmicutes	Clostridia	Clostridiales	Eubacteriaceae	Eubacterium	Eubacterium saburreum						0.00308395	0.00339147	0.00290209	1.56106	-0.00030752	1.61568	0.000489377	1.82775	0.000181857	0.00312584
unclassified sequences	unclassified (derived from unclassified sequences)	unclassified (derived from unclassified sequences)	unclassified (derived from unclassified sequences)	unclassified (derived from unclassified sequences)	unclassified (derived from unclassified sequences)	uncultured marine microorganism HF4000_ANIW133F6						0.00287835	0.00286971	0.00362762	1.02269	8.64836e-06	1.36954	-0.000757912	1.35789	-0.000749263	0.00312523
Bacteria	Firmicutes	Clostridia	Clostridiales	Lachnospiraceae	Roseburia	Roseburia intestinalis						0.00185037	0.00352191	0.00399038	0.627758	-0.00167154	1.47731	-0.000468467	0.517243	-0.00214001	0.00312089
Bacteria	unclassified (derived from Bacteria)	unclassified (derived from Bacteria)	unclassified (derived from Bacteria)	unclassified (derived from Bacteria)	unclassified (derived from Bacteria)	uncultured marine bacterium MedDCM-OCT-S04-C694						0.00493432	0.00260882	0.00181381	0.327185	0.0023255	1.42002	0.000795015	0.231049	0.00312051	0.00311898
Bacteria	Aquificae	Aquificae (class)	Aquificales	Hydrogenothermaceae	Sulfurihydrogenibium	Sulfurihydrogenibium yellowstonense						0.00308395	0.00300015	0.00326486	1.05294	8.38039e-05	1.61227	-0.000264709	1.01049	-0.000180905	0.00311632
Archaea	Euryarchaeota	Methanomicrobia	Methanosarcinales	Methanosarcinaceae	Methanohalophilus	Methanohalophilus mahii						0.00328955	0.00313059	0.00290209	1.56212	0.000158959	1.00966	0.000228494	1.58184	0.000387454	0.00310741
Bacteria	Thermotogae	Thermotogae (class)	Thermotogales	Thermotogaceae	Thermotoga	Thermotoga naphthophila						0.00102798	0.00247838	0.00580419	0.513424	-0.0014504	0.26325	-0.00332581	0.00400395	-0.0047762	0.00310352
Bacteria	Firmicutes	Bacilli	Bacillales	Staphylococcaceae	Staphylococcus	Staphylococcus pseudintermedius						0.00308395	0.00404368	0.00217657	1.08186	-0.000959726	1.07655	0.00186711	1.33934	0.000907381	0.0031014
Eukaryota	Apicomplexa	Aconoidasida	Haemosporida	unclassified (derived from Haemosporida)	Plasmodium	Plasmodium vivax						0.00102798	0.00391324	0.00435314	0.0285629	-0.00288525	1.49835	-0.000439906	0.0443502	-0.00332516	0.00309812
Bacteria	Synergistetes	Synergistia	Synergistales	Synergistaceae	Pyramidobacter	Pyramidobacter piscolens						0.00349514	0.00286971	0.00290209	1.26336	0.000625439	1.02589	-3.2388e-05	1.58147	0.000593051	0.00308898
Bacteria	Actinobacteria	Actinobacteria (class)	Actinomycetales	Streptomycetaceae	Streptomyces	Streptomyces sp. SirexAA-E						0.00308395	0.00326103	0.00290209	1.28009	-0.000177078	1.00987	0.000358936	1.82843	0.000181857	0.00308236
Archaea	Euryarchaeota	Methanomicrobia	Methanomicrobiales	Methanomicrobiaceae	Methanoculleus	Methanoculleus marisnigri						0.00287835	0.00273927	0.00362762	1.55498	0.00013909	1.3638	-0.000888353	1.35733	-0.000749263	0.00308175
Bacteria	Firmicutes	Bacilli	Bacillales	Bacillaceae	Geobacillus	Geobacillus thermoglucosidasius						0.00328955	0.00339147	0.00253933	1.00532	-0.000101923	1.38851	0.000852139	1.35399	0.000750216	0.00307345
Eukaryota	Arthropoda	Maxillopoda	Siphonostomatoida	Caligidae	Lepeophtheirus	Lepeophtheirus salmonis						0.00452313	0.00286971	0.00181381	0.74175	0.00165342	1.32236	0.0010559	0.380905	0.00270932	0.00306888
Bacteria	Actinobacteria	Actinobacteria (class)	Actinomycetales	Actinomycetaceae	Actinomyces	Actinomyces sp. oral taxon 171						0.0061679	0.00156529	0.00145105	0.000385799	0.00460261	1.01529	0.000114247	0.0226371	0.00471686	0.00306141
Bacteria	Proteobacteria	Epsilonproteobacteria	Campylobacterales	Campylobacteraceae	Campylobacter	Campylobacter hominis						0.00123358	0.00286971	0.00507866	0.453999	-0.00163613	0.845764	-0.00220896	0.0366357	-0.00384508	0.00306065
Eukaryota	Arthropoda	Insecta	Diptera	Drosophilidae	Drosophila	Drosophila ananassae						0.00226156	0.00326103	0.00362762	0.990607	-0.000999465	1.61669	-0.000366588	0.922843	-0.00136605	0.00305007
Bacteria	Firmicutes	Negativicutes	Selenomonadales	Veillonellaceae	Mitsuokella	Mitsuokella multacida						0.00205597	0.00273927	0.00435314	1.20195	-0.000683297	1.17484	-0.00161388	0.421342	-0.00229717	0.00304946
Bacteria	Proteobacteria	Alphaproteobacteria	Rickettsiales	Anaplasmataceae	Anaplasma	Anaplasma phagocytophilum						0.00164477	0.00313059	0.00435314	0.71569	-0.00148581	1.12245	-0.00122255	0.234994	-0.00270837	0.00304283
Bacteria	Firmicutes	Clostridia	Clostridiales	Peptostreptococcaceae	Peptostreptococcus	Peptostreptococcus anaerobius						0.00246716	0.00339147	0.00326486	1.01476	-0.00092431	1.01803	0.000126615	1.18822	-0.000797695	0.00304116
Eukaryota	Arthropoda	Insecta	Diptera	Drosophilidae	Drosophila	Drosophila pseudoobscura						0.00287835	0.00260882	0.00362762	1.54944	0.000269531	1.22514	-0.00101879	1.359	-0.000749263	0.00303827
Bacteria	Proteobacteria	Gammaproteobacteria	Enterobacteriales	Enterobacteriaceae	Yersinia	Yersinia aldovae						0.00349514	0.00195662	0.00362762	0.560583	0.00153853	1.03158	-0.001671	1.15873	-0.000132473	0.00302646
Eukaryota	Arthropoda	Insecta	Diptera	Culicidae	Anopheles	Anopheles darlingi						0.00205597	0.00300015	0.00399038	1.16855	-0.00094418	1.27597	-0.000990232	0.702237	-0.00193441	0.0030155
Bacteria	Firmicutes	Negativicutes	Selenomonadales	Acidaminococcaceae	Acidaminococcus	Acidaminococcus sp. D21						0.00267276	0.00273927	0.00362762	1.05226	-6.65072e-05	1.3645	-0.000888353	1.20446	-0.00095486	0.00301321
Bacteria	Firmicutes	Clostridia	Clostridiales	Clostridiaceae	Clostridium	Clostridium hylemonae						0.00349514	0.00260882	0.00290209	1.00038	0.000886321	1.59926	-0.00029327	1.58086	0.000593051	0.00300202
Eukaryota	Ascomycota	Eurotiomycetes	Eurotiales	Trichocomaceae	Emericella	Emericella nidulans						0.00185037	0.00352191	0.00362762	0.627103	-0.00167154	1.30353	-0.000105706	0.650433	-0.00177725	0.00299997
Bacteria	Firmicutes	Clostridia	Thermoanaerobacterales	Thermoanaerobacterales Family III. Incertae Sedis	Thermoanaerobacterium	Thermoanaerobacterium xylanolyticum						0.00308395	0.00300015	0.00290209	1.05339	8.38039e-05	1.01761	9.80532e-05	1.82911	0.000181857	0.0029954
Bacteria	Proteobacteria	Betaproteobacteria	Neisseriales	Neisseriaceae	Neisseria	Neisseria sicca						0.00349514	0.0022175	0.00326486	0.853189	0.00127764	1.16385	-0.00104736	1.81627	0.000230289	0.0029925
Archaea	unclassified (derived from Archaea)	unclassified (derived from Archaea)	unclassified (derived from Archaea)	unclassified (derived from Archaea)	unclassified (derived from Archaea)	uncultured archaeon MedDCM-OCT-S09-C13						0.00431753	0.00247838	0.00217657	0.555481	0.00183915	1.01697	0.000301812	0.674627	0.00214096	0.00299083
Bacteria	unclassified (derived from Bacteria)	unclassified (derived from Bacteria)	unclassified (derived from Bacteria)	unclassified (derived from Bacteria)	unclassified (derived from Bacteria)	uncultured bacterium MedeBAC82F10						0.00431753	0.00247838	0.00217657	0.554874	0.00183915	1.01676	0.000301812	0.673485	0.00214096	0.00299083
Bacteria	Proteobacteria	Gammaproteobacteria	Enterobacteriales	Enterobacteriaceae	Yersinia	Yersinia kristensenii						0.00267276	0.00339147	0.00290209	1.19274	-0.000718713	1.61694	0.000489377	1.56644	-0.000229336	0.00298877
Archaea	Euryarchaeota	Methanococci	Methanococcales	Methanococcaceae	Methanococcus	Methanococcus aeolicus						0.00246716	0.00286971	0.00362762	1.38748	-0.000402545	1.37094	-0.000757912	0.955042	-0.00116046	0.00298816
Bacteria	Firmicutes	Bacilli	Lactobacillales	Streptococcaceae	Streptococcus	Streptococcus thermophilus						0.00246716	0.00208706	0.00435314	1.35969	0.000380102	0.550795	-0.00226608	0.798765	-0.00188598	0.00296912
Bacteria	Firmicutes	Clostridia	Clostridiales	Peptostreptococcaceae	Peptostreptococcus	Peptostreptococcus stomatis						0.00246716	0.00208706	0.00435314	1.35808	0.000380102	0.54857	-0.00226608	0.797477	-0.00188598	0.00296912
Bacteria	unclassified (derived from Bacteria)	unclassified (derived from Bacteria)	unclassified (derived from Bacteria)	unclassified (derived from Bacteria)	unclassified (derived from Bacteria)	marine bacterium 01-004080						0.00349514	0.00286971	0.00253933	1.26388	0.000625439	1.24034	0.000330374	1.23233	0.000955812	0.00296806
Bacteria	unclassified (derived from Bacteria)	unclassified (derived from Bacteria)	unclassified (derived from Bacteria)	unclassified (derived from Bacteria)	unclassified (derived from Bacteria)	uncultured marine bacterium HF10_12C08						0.00143918	0.00234794	0.00507866	1.02441	-0.000908764	0.466034	-0.00273072	0.0504743	-0.00363949	0.00295526
Bacteria	Firmicutes	Bacilli	Lactobacillales	Lactobacillaceae	Lactobacillus	Lactobacillus casei						0.00205597	0.00352191	0.00326486	0.741934	-0.00146594	1.03432	0.000257056	1.12926	-0.00120889	0.00294758
Bacteria	Verrucomicrobia	unclassified (derived from Verrucomicrobia)	unclassified (derived from Verrucomicrobia)	unclassified (derived from Verrucomicrobia)	unclassified (derived from Verrucomicrobia)	uncultured verrucomicrobium HF0130_25O04						0.00205597	0.00352191	0.00326486	0.742567	-0.00146594	1.03475	0.000257056	1.13002	-0.00120889	0.00294758
Eukaryota	Ascomycota	Eurotiomycetes	Eurotiales	Trichocomaceae	Talaromyces	Talaromyces stipitatus						0.00205597	0.00352191	0.00326486	0.741301	-0.00146594	1.0341	0.000257056	1.12775	-0.00120889	0.00294758
Archaea	Thaumarchaeota	unclassified (derived from Thaumarchaeota)	unclassified (derived from Thaumarchaeota)	unclassified (derived from Thaumarchaeota)	unclassified (derived from Thaumarchaeota)	uncultured marine crenarchaeote HF4000_APKG3E18						0.00061679	0.00169574	0.00652971	0.640236	-0.00107895	0.00906277	-0.00483398	7.89236e-05	-0.00591292	0.00294741
Archaea	Thaumarchaeota	unclassified (derived from Thaumarchaeota)	unclassified (derived from Thaumarchaeota)	unclassified (derived from Thaumarchaeota)	unclassified (derived from Thaumarchaeota)	uncultured marine crenarchaeote SAT1000-21-C11						0.00143918	0.00195662	0.00544143	1.3018	-0.000517441	0.113122	-0.00348481	0.0303231	-0.00400225	0.00294574
Bacteria	Firmicutes	Erysipelotrichi	Erysipelotrichales	Erysipelotrichaceae	Erysipelothrix	Erysipelothrix rhusiopathiae						0.00287835	0.00195662	0.00399038	1.0916	0.000921737	0.61882	-0.00203376	1.02034	-0.00111202	0.00294178
Eukaryota	Ascomycota	Saccharomycetes	Saccharomycetales	Saccharomycetaceae	Eremothecium	Eremothecium gossypii						0.00164477	0.00208706	0.00507866	1.32865	-0.000442285	0.27214	-0.00299161	0.10375	-0.00343389	0.00293683
Eukaryota	Ascomycota	Sordariomycetes	Magnaporthales	Magnaporthaceae	Magnaporthe	Magnaporthe oryzae						0.00267276	0.00286971	0.00326486	1.2811	-0.000196948	1.45726	-0.00039515	1.34168	-0.000592098	0.00293577
Bacteria	Deinococcus-Thermus	Deinococci	Thermales	Thermaceae	Thermus	Thermus scotoductus						0.00246716	0.00378279	0.00253933	0.964582	-0.00131563	1.28824	0.00124346	1.00306	-7.21714e-05	0.00292976
Bacteria	unclassified (derived from Bacteria)	unclassified (derived from Bacteria)	unclassified (derived from Bacteria)	unclassified (derived from Bacteria)	unclassified (derived from Bacteria)	uncultured marine bacterium Ant39E11						0.00452313	0.00208706	0.00217657	0.153531	0.00243607	1.01634	-8.95116e-05	0.577825	0.00234656	0.00292892
Bacteria	Proteobacteria	Alphaproteobacteria	unclassified (derived from Alphaproteobacteria)	unclassified (derived from Alphaproteobacteria)	unclassified (derived from Alphaproteobacteria)	uncultured alpha proteobacterium HF0070_05I22						0.00431753	0.00156529	0.00290209	0.0615815	0.00275224	1.0878	-0.0013368	1.068	0.00141544	0.00292831
Bacteria	Actinobacteria	Actinobacteria (class)	Actinomycetales	Streptomycetaceae	Streptomyces	Streptomyces sp. SPB74						0.00431753	0.00300015	0.00145105	0.992678	0.00131738	1.08523	0.0015491	0.248244	0.00286648	0.00292291
Archaea	Thaumarchaeota	unclassified (derived from Thaumarchaeota)	unclassified (derived from Thaumarchaeota)	unclassified (derived from Thaumarchaeota)	unclassified (derived from Thaumarchaeota)	uncultured marine crenarchaeote HF4000_APKG8O8						0.000411194	0.00326103	0.00507866	0.00640977	-0.00284984	1.08195	-0.00181764	0.000550455	-0.00466747	0.00291696
Archaea	Euryarchaeota	Methanococci	Methanococcales	Methanococcaceae	Methanococcus	Methanococcus vannielii						0.00123358	0.00352191	0.00399038	0.149592	-0.00228833	1.47669	-0.000468467	0.15651	-0.0027568	0.00291529
Bacteria	Firmicutes	Clostridia	Clostridiales	unclassified (derived from Clostridiales)	unclassified (derived from Clostridiales)	[Bacteroides] pectinophilus						0.00123358	0.00313059	0.00435314	0.264506	-0.00189701	1.12171	-0.00122255	0.0985875	-0.00311956	0.00290577
Bacteria	Proteobacteria	Alphaproteobacteria	unclassified (derived from Alphaproteobacteria)	unclassified (derived from Alphaproteobacteria)	unclassified (derived from Alphaproteobacteria)	uncultured marine alpha proteobacterium HOT2C01						0.00143918	0.00182618	0.00544143	1.30072	-0.000386999	0.0954438	-0.00361525	0.0302603	-0.00400225	0.00290226
Bacteria	Actinobacteria	Actinobacteria (class)	Coriobacteriales	Coriobacteriaceae	Atopobium	Atopobium vaginae						0.00267276	0.00313059	0.00290209	1.4026	-0.000457831	1.00904	0.000228494	1.56523	-0.000229336	0.00290181
Bacteria	Actinobacteria	Actinobacteria (class)	Actinomycetales	Corynebacteriaceae	Corynebacterium	Corynebacterium aurimucosum						0.00349514	0.00300015	0.00217657	1.27655	0.000494997	1.44133	0.000823577	0.970588	0.00131857	0.00289062
Bacteria	Proteobacteria	Alphaproteobacteria	Rickettsiales	Rickettsiaceae	Rickettsia	Rickettsia rickettsii						0.00349514	0.00300015	0.00217657	1.27707	0.000494997	1.44258	0.000823577	0.971575	0.00131857	0.00289062
Archaea	Thaumarchaeota	unclassified (derived from Thaumarchaeota)	unclassified (derived from Thaumarchaeota)	unclassified (derived from Thaumarchaeota)	unclassified (derived from Thaumarchaeota)	uncultured marine crenarchaeote HF4000_ANIW133I6						0.00102798	0.00326103	0.00435314	0.117101	-0.00223305	1.29641	-0.00109211	0.0442638	-0.00332516	0.00288072
Bacteria	Firmicutes	Clostridia	Clostridiales	Eubacteriaceae	Eubacterium	Eubacterium cellulosolvens						0.00328955	0.00208706	0.00326486	0.831187	0.00120249	0.962961	-0.0011778	1.13438	2.46921e-05	0.00288049
Archaea	Thaumarchaeota	unclassified (derived from Thaumarchaeota)	unclassified (derived from Thaumarchaeota)	unclassified (derived from Thaumarchaeota)	unclassified (derived from Thaumarchaeota)	uncultured marine crenarchaeote HF4000_APKG3D24						0.000822387	0.00234794	0.00544143	0.326493	-0.00152555	0.255193	-0.00309349	0.00246755	-0.00461904	0.00287059
Bacteria	Proteobacteria	Deltaproteobacteria	Myxococcales	unclassified (derived from Myxococcales)	unclassified (derived from Myxococcales)	uncultured myxobacterium HF0010_08B07						0.00349514	0.00365235	0.00145105	1.05884	-0.000157209	0.76466	0.00220131	0.570617	0.0020441	0.00286618
Bacteria	Firmicutes	Clostridia	Clostridiales	Clostridiales Family XI. Incertae Sedis	Anaerococcus	Anaerococcus prevotii						0.00205597	0.00286971	0.00362762	1.11667	-0.000813739	1.36885	-0.000757912	0.931087	-0.00157165	0.0028511
Bacteria	Firmicutes	Negativicutes	Selenomonadales	Veillonellaceae	Selenomonas	Selenomonas sp. oral taxon 137						0.00267276	0.00260882	0.00326486	1.28043	6.3934e-05	1.35402	-0.000656032	1.34112	-0.000592098	0.00284881
Eukaryota	Ascomycota	Eurotiomycetes	Onygenales	unclassified (derived from Onygenales)	Coccidioides	Coccidioides posadasii						0.00226156	0.00156529	0.0047159	0.995231	0.00069627	0.112994	-0.00315061	0.455204	-0.00245434	0.00284759
Bacteria	Proteobacteria	Gammaproteobacteria	Oceanospirillales	unclassified (derived from Oceanospirillales)	unclassified (derived from Oceanospirillales)	uncultured Oceanospirillales bacterium HF0500_29K23						0.00164477	0.00326103	0.00362762	0.570856	-0.00161626	1.61544	-0.000366588	0.596564	-0.00198284	0.00284447
Archaea	Euryarchaeota	Methanococci	Methanococcales	Methanocaldococcaceae	Methanocaldococcus	Methanocaldococcus jannaschii						0.00246716	0.00352191	0.00253933	1.06709	-0.00105475	1.38774	0.00098258	1.00286	-7.21714e-05	0.0028428
Viruses	unclassified (derived from Viruses)	unclassified (derived from Viruses)	Caudovirales	Myoviridae	unclassified (derived from Myoviridae)	Prochlorococcus phage P-HM2						0.00246716	0.00352191	0.00253933	1.06779	-0.00105475	1.38844	0.00098258	1.00347	-7.21714e-05	0.0028428
Viruses	unclassified (derived from Viruses)	unclassified (derived from Viruses)	Caudovirales	Podoviridae	unclassified (derived from Podoviridae)	Prochlorococcus phage P-SSP7						0.00205597	0.00247838	0.00399038	1.36597	-0.000422415	1.12487	-0.001512	0.701651	-0.00193441	0.00284158
Bacteria	Proteobacteria	Alphaproteobacteria	Rhodobacterales	Rhodobacteraceae	Paracoccus	Paracoccus pantotrophus						0.00308395	0.00326103	0.00217657	1.27943	-0.000177078	1.25474	0.00108446	1.33991	0.000907381	0.00284052
Eukaryota	Apicomplexa	Coccidia	Eucoccidiorida	Cryptosporidiidae	Cryptosporidium	Cryptosporidium muris						0.00143918	0.00417412	0.00290209	0.073022	-0.00273494	1.25717	0.00127202	0.749315	-0.00146292	0.00283846
Viruses	unclassified (derived from Viruses)	unclassified (derived from Viruses)	unclassified (derived from Viruses)	unclassified (derived from Viruses)	unclassified (derived from Viruses)	Cafeteria roenbergensis virus BV-PW1						0.00164477	0.00286971	0.00399038	0.787135	-0.00122493	1.26196	-0.00112067	0.333004	-0.00234561	0.00283495
Bacteria	Proteobacteria	Gammaproteobacteria	Pasteurellales	Pasteurellaceae	Actinobacillus	Actinobacillus ureae						0.00287835	0.00234794	0.00326486	1.21247	0.000530413	1.18898	-0.000916915	1.57282	-0.000386501	0.00283038
Bacteria	Proteobacteria	Epsilonproteobacteria	Campylobacterales	Helicobacteraceae	Helicobacter	Helicobacter canadensis						0.00205597	0.00313059	0.00326486	0.992239	-0.00107462	1.61731	-0.000134267	1.12851	-0.00120889	0.00281714
Archaea	Thaumarchaeota	unclassified (derived from Thaumarchaeota)	unclassified (derived from Thaumarchaeota)	unclassified (derived from Thaumarchaeota)	unclassified (derived from Thaumarchaeota)	uncultured marine crenarchaeote HF4000_APKG10L15						0.00143918	0.00300015	0.00399038	0.514534	-0.00156097	1.27748	-0.000990232	0.28743	-0.0025512	0.0028099
Archaea	Thaumarchaeota	unclassified (derived from Thaumarchaeota)	unclassified (derived from Thaumarchaeota)	unclassified (derived from Thaumarchaeota)	unclassified (derived from Thaumarchaeota)	uncultured marine crenarchaeote AD1000-207-H3						0.00061679	0.00234794	0.00544143	0.17937	-0.00173115	0.254442	-0.00309349	0.000864546	-0.00482464	0.00280205
Bacteria	Firmicutes	Clostridia	Clostridiales	Lachnospiraceae	Anaerostipes	Anaerostipes caccae						0.00370074	0.00143485	0.00326486	0.109996	0.00226589	0.608684	-0.00183	1.58983	0.000435886	0.00280015
Bacteria	Firmicutes	Bacilli	Bacillales	Staphylococcaceae	Staphylococcus	Staphylococcus lugdunensis						0.00185037	0.00326103	0.00326486	0.727662	-0.00141066	1.01007	-3.82622e-06	0.888022	-0.00141449	0.00279209
Bacteria	Firmicutes	Negativicutes	Selenomonadales	Veillonellaceae	Megasphaera	Megasphaera micronuciformis						0.00226156	0.00247838	0.00362762	1.54068	-0.000216818	1.2048	-0.00114924	0.921891	-0.00136605	0.00278919
Viruses	unclassified (derived from Viruses)	unclassified (derived from Viruses)	Caudovirales	Myoviridae	unclassified (derived from Myoviridae)	Prochlorococcus phage P-SSM7						0.00164477	0.00234794	0.00435314	1.04964	-0.000703167	0.732575	-0.0020052	0.234673	-0.00270837	0.00278195
unclassified sequences	unclassified (derived from unclassified sequences)	unclassified (derived from unclassified sequences)	unclassified (derived from unclassified sequences)	unclassified (derived from unclassified sequences)	unclassified (derived from unclassified sequences)	uncultured marine microorganism HF4000_009G21						0.00308395	0.00234794	0.00290209	1.12843	0.00073601	1.42752	-0.000554153	1.82707	0.000181857	0.002778
Eukaryota	Ascomycota	Eurotiomycetes	Eurotiales	Trichocomaceae	Aspergillus	Aspergillus terreus						0.00123358	0.00273927	0.00435314	0.592178	-0.00150568	1.17604	-0.00161388	0.0987555	-0.00311956	0.00277533
Bacteria	Proteobacteria	Alphaproteobacteria	unclassified (derived from Alphaproteobacteria)	unclassified (derived from Alphaproteobacteria)	unclassified (derived from Alphaproteobacteria)	uncultured SAR11 cluster alpha proteobacterium H17925_48B19						0.00226156	0.00313059	0.00290209	0.991596	-0.000869024	1.00945	0.000228494	1.31726	-0.00064053	0.00276475
Bacteria	Proteobacteria	Gammaproteobacteria	Enterobacteriales	Enterobacteriaceae	Escherichia	Escherichia albertii						0.00226156	0.00273927	0.00326486	1.37561	-0.000477701	1.45077	-0.000525591	1.14945	-0.00100329	0.00275523
Bacteria	Proteobacteria	Alphaproteobacteria	unclassified (derived from Alphaproteobacteria)	unclassified (derived from Alphaproteobacteria)	unclassified (derived from Alphaproteobacteria)	uncultured alpha proteobacterium EB080_L43F08						0.00267276	0.00339147	0.00217657	1.19386	-0.000718713	1.25462	0.0012149	1.54999	0.000496187	0.00274693
Archaea	Euryarchaeota	Halobacteria	Halobacteriales	Halobacteriaceae	Halorubrum	Halorubrum lacusprofundi						0.00205597	0.00182618	0.00435314	1.5146	0.000229791	0.46378	-0.00252696	0.419979	-0.00229717	0.0027451
Viruses	unclassified (derived from Viruses)	unclassified (derived from Viruses)	Caudovirales	Myoviridae	unclassified (derived from Myoviridae)	uncultured Myoviridae						0.00287835	0.00208706	0.00326486	1.08827	0.000791296	0.960831	-0.0011778	1.57221	-0.000386501	0.00274342
Bacteria	Proteobacteria	Alphaproteobacteria	Rhizobiales	Bradyrhizobiaceae	Bradyrhizobium	Bradyrhizobium japonicum						0.00185037	0.00456544	0.00181381	0.109978	-0.00271507	0.50431	0.00275163	1.00265	3.65619e-05	0.00274321
unclassified sequences	unclassified (derived from unclassified sequences)	unclassified (derived from unclassified sequences)	unclassified (derived from unclassified sequences)	unclassified (derived from unclassified sequences)	unclassified (derived from unclassified sequences)	uncultured marine microorganism HF4000_ANIW137G21						0.00226156	0.00195662	0.00399038	1.34985	0.000304946	0.619848	-0.00203376	0.759803	-0.00172882	0.00273619
Bacteria	unclassified (derived from Bacteria)	unclassified (derived from Bacteria)	unclassified (derived from Bacteria)	unclassified (derived from Bacteria)	unclassified (derived from Bacteria)	uncultured marine bacterium MedDCM-OCT-S08-C116						0.00164477	0.00365235	0.00290209	0.277927	-0.00200758	1.47454	0.000750259	1.03474	-0.00125732	0.00273307
Archaea	Thaumarchaeota	unclassified (derived from Thaumarchaeota)	unclassified (derived from Thaumarchaeota)	unclassified (derived from Thaumarchaeota)	unclassified (derived from Thaumarchaeota)	uncultured marine crenarchaeote HF4000_APKG5C13						0.00143918	0.00313059	0.00362762	0.402076	-0.00169141	1.46446	-0.000497029	0.399949	-0.00218844	0.00273246
Bacteria	Firmicutes	Bacilli	Lactobacillales	Carnobacteriaceae	Carnobacterium	Carnobacterium sp. AT7						0.00102798	0.00208706	0.00507866	0.761965	-0.00105908	0.272879	-0.00299161	0.0134541	-0.00405068	0.00273124
Bacteria	Actinobacteria	Actinobacteria (class)	Actinomycetales	Actinomycetaceae	Arcanobacterium	Arcanobacterium haemolyticum						0.00431753	0.00169574	0.00217657	0.0728096	0.0026218	1.37243	-0.000480835	0.672915	0.00214096	0.00272995
Archaea	unclassified (derived from Archaea)	unclassified (derived from Archaea)	unclassified (derived from Archaea)	unclassified (derived from Archaea)	unclassified (derived from Archaea)	uncultured archaeon MedDCM-OCT-S08-C282						0.00287835	0.00313059	0.00217657	1.55869	-0.000252234	1.35844	0.000954018	1.33685	0.000701784	0.0027285
Bacteria	Firmicutes	Bacilli	Bacillales	Listeriaceae	Listeria	Listeria grayi						0.00349514	0.00247838	0.00217657	1.02534	0.00101676	1.01718	0.000301812	0.972069	0.00131857	0.0027167
Archaea	Euryarchaeota	Halobacteria	Halobacteriales	Halobacteriaceae	Haloferax	Haloferax volcanii						0.00287835	0.00234794	0.00290209	1.21146	0.000530413	1.42878	-0.000554153	1.81963	-2.37397e-05	0.00270946
Bacteria	Firmicutes	Erysipelotrichi	Erysipelotrichales	Erysipelotrichaceae	unclassified (derived from Erysipelotrichaceae)	Eubacterium dolichum						0.00328955	0.00156529	0.00326486	0.342568	0.00172425	0.875242	-0.00169956	1.13412	2.46921e-05	0.00270657
Bacteria	Actinobacteria	Actinobacteria (class)	Actinomycetales	Streptomycetaceae	Streptomyces	Streptomyces griseoflavus						0.00246716	0.00273927	0.00290209	1.54876	-0.000272104	1.60856	-0.000162829	1.55521	-0.000434933	0.00270284
Bacteria	Firmicutes	Erysipelotrichi	Erysipelotrichales	Erysipelotrichaceae	Catenibacterium	Catenibacterium mitsuokai						0.00226156	0.0022175	0.00362762	1.02482	4.40641e-05	0.982781	-0.00141012	0.922367	-0.00136605	0.00270223
Bacteria	Actinobacteria	Actinobacteria (class)	Actinomycetales	Corynebacteriaceae	Corynebacterium	Corynebacterium amycolatum						0.00370074	0.0022175	0.00217657	0.700734	0.00148324	1.31963	4.09296e-05	1.0589	0.00152417	0.00269827
Bacteria	Firmicutes	Clostridia	Clostridiales	Clostridiaceae	Clostridium	Clostridium sp. SS2/1						0.00267276	0.00247838	0.00290209	1.54556	0.000194375	1.43242	-0.000423712	1.56583	-0.000229336	0.00268441
Bacteria	Proteobacteria	Gammaproteobacteria	Pasteurellales	Pasteurellaceae	Aggregatibacter	Aggregatibacter segnis						0.00267276	0.00247838	0.00290209	1.54613	0.000194375	1.43304	-0.000423712	1.56765	-0.000229336	0.00268441
Archaea	Thaumarchaeota	unclassified (derived from Thaumarchaeota)	unclassified (derived from Thaumarchaeota)	unclassified (derived from Thaumarchaeota)	unclassified (derived from Thaumarchaeota)	uncultured marine crenarchaeote HF4000_ANIW93I24						0.00185037	0.00182618	0.00435314	1.03106	2.41941e-05	0.46483	-0.00252696	0.365384	-0.00250277	0.00267656
Eukaryota	Chlorophyta	Prasinophyceae	Pseudoscourfieldiales	Pycnococcaceae	Nephroselmis	Nephroselmis olivacea						0.00123358	0.00352191	0.00326486	0.150079	-0.00228833	1.03453	0.000257056	0.352859	-0.00203128	0.00267345
Bacteria	Firmicutes	Clostridia	Clostridiales	Lachnospiraceae	Roseburia	Roseburia inulinivorans						0.00267276	0.00169574	0.00362762	1.03349	0.000977022	0.706652	-0.00193188	1.20503	-0.00095486	0.00266537
Archaea	Thaumarchaeota	unclassified (derived from Thaumarchaeota)	unclassified (derived from Thaumarchaeota)	unclassified (derived from Thaumarchaeota)	unclassified (derived from Thaumarchaeota)	uncultured marine crenarchaeote HF4000_APKG6J21						0.000205597	0.00195662	0.00580419	0.0738546	-0.00175102	0.0728641	-0.00384757	1.91659e-05	-0.00559859	0.00265547
Bacteria	Firmicutes	Bacilli	Lactobacillales	Streptococcaceae	Streptococcus	Streptococcus mutans						0.00123358	0.00273927	0.00399038	0.590909	-0.00150568	1.06713	-0.00125111	0.156272	-0.0027568	0.00265441
Bacteria	Proteobacteria	Alphaproteobacteria	unclassified (derived from Alphaproteobacteria)	unclassified (derived from Alphaproteobacteria)	unclassified (derived from Alphaproteobacteria)	uncultured alpha proteobacterium 01-003886						0.00246716	0.0022175	0.00326486	1.53434	0.000249661	1.16238	-0.00104736	1.18765	-0.000797695	0.00264984
Bacteria	Proteobacteria	Alphaproteobacteria	unclassified (derived from Alphaproteobacteria)	unclassified (derived from Alphaproteobacteria)	unclassified (derived from Alphaproteobacteria)	uncultured SAR11 cluster alpha proteobacterium H17925_23J24						0.00164477	0.00339147	0.00290209	0.450863	-0.0017467	1.61631	0.000489377	1.03256	-0.00125732	0.00264611
Bacteria	Proteobacteria	Epsilonproteobacteria	Campylobacterales	Campylobacteraceae	Campylobacter	Campylobacter upsaliensis						0.00143918	0.00247838	0.00399038	0.898778	-0.00103921	1.12607	-0.001512	0.286701	-0.0025512	0.00263598
unclassified sequences	unclassified (derived from unclassified sequences)	unclassified (derived from unclassified sequences)	unclassified (derived from unclassified sequences)	unclassified (derived from unclassified sequences)	unclassified (derived from unclassified sequences)	uncultured marine organism						0.00123358	0.00195662	0.0047159	1.18194	-0.000723037	0.357741	-0.00275929	0.0593998	-0.00348232	0.00263537
Bacteria	Proteobacteria	Betaproteobacteria	Neisseriales	Neisseriaceae	Neisseria	Neisseria subflava						0.00185037	0.00313059	0.00290209	0.844961	-0.00128022	1.00924	0.000228494	1.08595	-0.00105172	0.00262768
Bacteria	Proteobacteria	unclassified (derived from Proteobacteria)	unclassified (derived from Proteobacteria)	unclassified (derived from Proteobacteria)	unclassified (derived from Proteobacteria)	uncultured proteobacterium DelRiverFos13D03						0.00390634	0.00143485	0.00253933	0.0738493	0.00247149	1.00402	-0.00110448	1.02444	0.00136701	0.00262684
Bacteria	unclassified (derived from Bacteria)	unclassified (derived from Bacteria)	unclassified (derived from Bacteria)	unclassified (derived from Bacteria)	unclassified (derived from Bacteria)	uncultured marine bacterium MedDCM-OCT-S05-C109						0.00143918	0.00208706	0.00435314	1.2035	-0.000647882	0.54968	-0.00226608	0.198658	-0.00291396	0.00262646
Bacteria	Proteobacteria	Alphaproteobacteria	Rhodospirillales	unclassified (derived from Rhodospirillales)	unclassified (derived from Rhodospirillales)	uncultured Rhodospirillales bacterium HF4000_24M03						0.00267276	0.00300015	0.00217657	1.55429	-0.00032739	1.44196	0.000823577	1.54939	0.000496187	0.00261649
Archaea	Euryarchaeota	Thermococci	Thermococcales	Thermococcaceae	Thermococcus	Thermococcus barophilus						0.00185037	0.00234794	0.00362762	1.3496	-0.000497571	1.00735	-0.00127968	0.650991	-0.00177725	0.00260864
Bacteria	Firmicutes	Clostridia	Clostridiales	Clostridiales Family XI. Incertae Sedis	Peptoniphilus	Peptoniphilus duerdenii						0.00123358	0.00404368	0.00253933	0.0401538	-0.0028101	1.12839	0.00150434	0.940129	-0.00130575	0.00260553
Bacteria	Firmicutes	Bacilli	Bacillales	Bacillaceae	Bacillus	Bacillus weihenstephanensis						0.00143918	0.00273927	0.00362762	0.73444	-0.00130009	1.3624	-0.000888353	0.399511	-0.00218844	0.00260202
Archaea	Thaumarchaeota	unclassified (derived from Thaumarchaeota)	unclassified (derived from Thaumarchaeota)	unclassified (derived from Thaumarchaeota)	unclassified (derived from Thaumarchaeota)	uncultured marine crenarchaeote HF4000_ANIW133K13						0.000822387	0.00260882	0.00435314	0.240984	-0.00178644	1.0022	-0.00174432	0.0268461	-0.00353075	0.00259478
Bacteria	Proteobacteria	Epsilonproteobacteria	Campylobacterales	Helicobacteraceae	Helicobacter	Helicobacter suis						0.00246716	0.00130441	0.00399038	0.769326	0.00116275	0.188421	-0.00268597	1.01936	-0.00152322	0.00258732
Bacteria	Thermotogae	Thermotogae (class)	Thermotogales	Thermotogaceae	Thermotoga	Thermotoga neapolitana						0.00123358	0.00326103	0.00326486	0.198426	-0.00202745	1.0107	-3.82622e-06	0.353662	-0.00203128	0.00258649
Eukaryota	Ascomycota	Dothideomycetes	Pleosporales	Pleosporaceae	Pyrenophora	Pyrenophora tritici-repentis						0.00123358	0.00326103	0.00326486	0.198129	-0.00202745	1.01049	-3.82622e-06	0.352458	-0.00203128	0.00258649
Bacteria	Firmicutes	Bacilli	Bacillales	Bacillaceae	Bacillus	Bacillus atrophaeus						0.00308395	0.00352191	0.00108829	1.41739	-0.000437961	0.442987	0.00243363	0.476008	0.00199567	0.00256472
Bacteria	Proteobacteria	Alphaproteobacteria	Rickettsiales	Rickettsiaceae	Rickettsia	Rickettsia akari						0.00328955	0.0022175	0.00217657	1.01678	0.00107205	1.31928	4.09296e-05	1.19009	0.00111298	0.00256121
Bacteria	Firmicutes	Erysipelotrichi	Erysipelotrichales	Erysipelotrichaceae	Coprobacillus	Coprobacillus sp. 29_1						0.00226156	0.00286971	0.00253933	1.21972	-0.000608142	1.24097	0.000330374	1.54462	-0.000277768	0.00255687
Archaea	Thaumarchaeota	unclassified (derived from Thaumarchaeota)	unclassified (derived from Thaumarchaeota)	unclassified (derived from Thaumarchaeota)	unclassified (derived from Thaumarchaeota)	uncultured marine crenarchaeote HF4000_APKG5N21						0.000822387	0.00247838	0.00435314	0.333189	-0.001656	0.949234	-0.00187476	0.0267326	-0.00353075	0.0025513
Archaea	Euryarchaeota	Thermococci	Thermococcales	Thermococcaceae	Pyrococcus	Pyrococcus furiosus						0.00185037	0.00286971	0.00290209	1.12537	-0.00101934	1.02568	-3.2388e-05	1.08542	-0.00105172	0.00254072
Bacteria	Firmicutes	Bacilli	Bacillales	Listeriaceae	Listeria	Listeria innocua						0.00226156	0.00208706	0.00326486	1.52933	0.000174505	0.96225	-0.0011778	1.15056	-0.00100329	0.00253783
Bacteria	Actinobacteria	Actinobacteria (class)	Actinomycetales	Micrococcaceae	Rothia	Rothia mucilaginosa						0.00328955	0.00247838	0.00181381	1.15318	0.000811165	1.41764	0.000664574	0.983182	0.00147574	0.00252725
Eukaryota	Chlorophyta	Trebouxiophyceae	Chlorellales	unclassified (derived from Chlorellales)	Parachlorella	Parachlorella kessleri						0.00226156	0.00130441	0.00399038	0.963545	0.000957152	0.189042	-0.00268597	0.759179	-0.00172882	0.00251879
Eukaryota	unclassified (derived from Eukaryota)	Bangiophyceae	Cyanidiales	Cyanidiaceae	Cyanidium	Cyanidium caldarium						0.000822387	0.000913088	0.00580419	1.28444	-9.07013e-05	0.000893713	-0.0048911	0.00117976	-0.0049818	0.00251322
Bacteria	Synergistetes	Synergistia	Synergistales	Synergistaceae	Aminomonas	Aminomonas paucivorans						0.00308395	0.00300015	0.00145105	1.05316	8.38039e-05	1.08645	0.0015491	0.89876	0.0016329	0.00251172
Bacteria	Verrucomicrobia	unclassified (derived from Verrucomicrobia)	unclassified (derived from Verrucomicrobia)	unclassified (derived from Verrucomicrobia)	unclassified (derived from Verrucomicrobia)	uncultured verrucomicrobium HF0070_15G23						0.00102798	0.00286971	0.00362762	0.220503	-0.00184172	1.37233	-0.000757912	0.192546	-0.00259963	0.00250844
Bacteria	Firmicutes	Clostridia	Clostridiales	Lachnospiraceae	Dorea	Dorea formicigenerans						0.00143918	0.00208706	0.00399038	1.20294	-0.000647882	0.834199	-0.00190332	0.286338	-0.0025512	0.00250554
Bacteria	Firmicutes	Clostridia	Clostridiales	Lachnospiraceae	unclassified (derived from Lachnospiraceae)	Marvinbryantia formatexigens						0.00205597	0.00182618	0.00362762	1.51516	0.000229791	0.762717	-0.00180144	0.931809	-0.00157165	0.00250325
Bacteria	Firmicutes	Bacilli	Lactobacillales	Leuconostocaceae	Oenococcus	Oenococcus oeni						0.00205597	0.00143485	0.00399038	1.16691	0.000621114	0.326117	-0.00255553	0.702825	-0.00193441	0.00249373
Viruses	unclassified (derived from Viruses)	unclassified (derived from Viruses)	Caudovirales	Podoviridae	unclassified (derived from Podoviridae)	Cyanophage NATL1A-7						0.00226156	0.00156529	0.00362762	0.996247	0.00069627	0.541455	-0.00206232	0.923321	-0.00136605	0.00248483
Bacteria	Actinobacteria	Actinobacteria (class)	unclassified (derived from Actinobacteria (class))	unclassified (derived from Actinobacteria (class))	unclassified (derived from Actinobacteria (class))	uncultured actinobacterium						0.0061679	0.000913088	0.000362762	4.34015e-06	0.00525481	1.4572	0.000550327	0.000555013	0.00580514	0.00248125
Eukaryota	Chordata	Actinopterygii	Salmoniformes	Salmonidae	Salmo	Salmo salar						0.00123358	0.0022175	0.00399038	1.02011	-0.00098392	0.882956	-0.00177288	0.156749	-0.0027568	0.00248049
Viruses	unclassified (derived from Viruses)	unclassified (derived from Viruses)	Caudovirales	Podoviridae	unclassified (derived from Podoviridae)	Podovirus SOG						0.00185037	0.00339147	0.00217657	0.626067	-0.0015411	1.25311	0.0012149	1.51625	-0.0003262	0.0024728
Archaea	Thaumarchaeota	unclassified (derived from Thaumarchaeota)	unclassified (derived from Thaumarchaeota)	unclassified (derived from Thaumarchaeota)	unclassified (derived from Thaumarchaeota)	uncultured marine crenarchaeote HF4000_APKG5E24						0.000411194	0.00156529	0.00544143	0.527484	-0.0011541	0.0385527	-0.00387613	0.000236068	-0.00503023	0.00247264
Bacteria	Planctomycetes	Planctomycetia	Planctomycetales	unclassified (derived from Planctomycetales)	unclassified (derived from Planctomycetales)	uncultured planctomycete 8FN						0.00102798	0.00273927	0.00362762	0.29514	-0.00171128	1.3631	-0.000888353	0.19172	-0.00259963	0.00246496
Bacteria	Firmicutes	Clostridia	Clostridiales	Clostridiaceae	Clostridium	Clostridium sporogenes						0.00390634	0.00130441	0.00217657	0.0411924	0.00260193	1.1928	-0.000872159	1.06601	0.00172977	0.00246244
Eukaryota	Ascomycota	Eurotiomycetes	Eurotiales	Trichocomaceae	Penicillium	Penicillium marneffei						0.00226156	0.0022175	0.00290209	1.02461	4.40641e-05	1.30533	-0.000684594	1.31671	-0.00064053	0.00246039
Bacteria	Proteobacteria	Alphaproteobacteria	unclassified (derived from Alphaproteobacteria)	unclassified (derived from Alphaproteobacteria)	unclassified (derived from Alphaproteobacteria)	uncultured alpha proteobacterium EB080_L11F12						0.000822387	0.00326103	0.00326486	0.0623802	-0.00243864	1.01028	-3.82622e-06	0.142831	-0.00244247	0.00244942
Bacteria	Actinobacteria	Actinobacteria (class)	Actinomycetales	Actinomycetaceae	Actinomyces	Actinomyces coleocanis						0.00328955	0.0022175	0.00181381	1.01604	0.00107205	1.58181	0.000403691	0.983921	0.00147574	0.00244029
Bacteria	Firmicutes	Negativicutes	Selenomonadales	Veillonellaceae	Selenomonas	Selenomonas noxia						0.00143918	0.00260882	0.00326486	0.900954	-0.00116965	1.35472	-0.000656032	0.575139	-0.00182568	0.00243762
Archaea	Thaumarchaeota	unclassified (derived from Thaumarchaeota)	unclassified (derived from Thaumarchaeota)	unclassified (derived from Thaumarchaeota)	unclassified (derived from Thaumarchaeota)	uncultured marine crenarchaeote KM3-47-D6						0.00061679	0.00378279	0.00290209	0.0050353	-0.003166	1.34084	0.0008807	0.163756	-0.0022853	0.00243389
Bacteria	Actinobacteria	Actinobacteria (class)	Actinomycetales	Segniliparaceae	Segniliparus	Segniliparus rotundus						0.00267276	0.00208706	0.00253933	1.18269	0.000585699	1.40778	-0.000452273	1.13543	0.000133425	0.00243305
Bacteria	Planctomycetes	Planctomycetia	Planctomycetales	unclassified (derived from Planctomycetales)	unclassified (derived from Planctomycetales)	uncultured planctomycete 6FN						0.00328955	0.00182618	0.00217657	0.664535	0.00146337	1.56438	-0.000350394	1.18952	0.00111298	0.00243077
Bacteria	Thermotogae	Thermotogae (class)	Thermotogales	Thermotogaceae	Thermotoga	Thermotoga sp. RQ2						0.00061679	0.00195662	0.0047159	0.358375	-0.00133983	0.358638	-0.00275929	0.00399198	-0.00409911	0.00242977
Viruses	unclassified (derived from Viruses)	unclassified (derived from Viruses)	Caudovirales	Myoviridae	unclassified (derived from Myoviridae)	Prochlorococcus phage P-RSM4						0.00164477	0.00273927	0.00290209	0.955451	-0.00109449	1.6073	-0.000162829	1.03401	-0.00125732	0.00242871
unclassified sequences	unclassified (derived from unclassified sequences)	unclassified (derived from unclassified sequences)	unclassified (derived from unclassified sequences)	unclassified (derived from unclassified sequences)	unclassified (derived from unclassified sequences)	uncultured organism HF70_19B12						0.00267276	0.00352191	0.00108829	1.19384	-0.000849154	0.441971	0.00243363	0.783062	0.00158447	0.00242765
Bacteria	Proteobacteria	Betaproteobacteria	Neisseriales	Neisseriaceae	Neisseria	Neisseria sp. oral taxon 014						0.00164477	0.00234794	0.00326486	1.04912	-0.000703167	1.18824	-0.000916915	0.809052	-0.00162008	0.00241919
unclassified sequences	unclassified (derived from unclassified sequences)	unclassified (derived from unclassified sequences)	unclassified (derived from unclassified sequences)	unclassified (derived from unclassified sequences)	unclassified (derived from unclassified sequences)	uncultured organism MedDCM-OCT-S11-C383						0.00308395	0.00234794	0.00181381	1.12898	0.00073601	1.58233	0.000534133	1.166	0.00127014	0.00241523
Archaea	Thaumarchaeota	unclassified (derived from Thaumarchaeota)	unclassified (derived from Thaumarchaeota)	unclassified (derived from Thaumarchaeota)	unclassified (derived from Thaumarchaeota)	uncultured marine crenarchaeote HF4000_APKG6D3						0.00061679	0.00260882	0.00399038	0.0880589	-0.00199203	1.04364	-0.00138156	0.0168169	-0.00337359	0.00240533
Archaea	Crenarchaeota	Thermoprotei	Desulfurococcales	Desulfurococcaceae	Ignicoccus	Ignicoccus hospitalis						0.00164477	0.00339147	0.00217657	0.451392	-0.0017467	1.25386	0.0012149	1.25966	-0.000531797	0.00240427
Bacteria	Proteobacteria	Alphaproteobacteria	Rickettsiales	Rickettsiaceae	Rickettsia	Rickettsia conorii						0.00205597	0.00260882	0.00253933	1.20064	-0.000552856	1.03562	6.94914e-05	1.52967	-0.000483365	0.00240137
unclassified sequences	unclassified (derived from unclassified sequences)	unclassified (derived from unclassified sequences)	unclassified (derived from unclassified sequences)	unclassified (derived from unclassified sequences)	unclassified (derived from unclassified sequences)	uncultured marine microorganism HF4000_APKG2J17						0.00205597	0.00260882	0.00253933	1.20115	-0.000552856	1.03584	6.94914e-05	1.53086	-0.000483365	0.00240137
Bacteria	Proteobacteria	Alphaproteobacteria	unclassified (derived from Alphaproteobacteria)	unclassified (derived from Alphaproteobacteria)	unclassified (derived from Alphaproteobacteria)	uncultured alpha proteobacterium HF0070_14E07						0.00164477	0.00300015	0.00253933	0.716389	-0.00135537	1.60926	0.000460815	1.04215	-0.000894558	0.00239475
Bacteria	Firmicutes	Clostridia	Clostridiales	Lachnospiraceae	Coprococcus	Coprococcus comes						0.00205597	0.0022175	0.00290209	1.27843	-0.000161533	1.30602	-0.000684594	1.12996	-0.000846127	0.00239185
Bacteria	Proteobacteria	Gammaproteobacteria	unclassified (derived from Gammaproteobacteria)	unclassified (derived from Gammaproteobacteria)	unclassified (derived from Gammaproteobacteria)	uncultured gamma proteobacterium HF0770_27E13						0.00164477	0.00404368	0.00145105	0.162477	-0.0023989	0.539512	0.00259263	1.01404	0.000193727	0.00237983
Bacteria	Actinobacteria	Actinobacteria (class)	Actinomycetales	Corynebacteriaceae	Corynebacterium	Corynebacterium jeikeium						0.00143918	0.00313059	0.00253933	0.402567	-0.00169141	1.61007	0.000591256	1.02338	-0.00110016	0.0023697
unclassified sequences	unclassified (derived from unclassified sequences)	unclassified (derived from unclassified sequences)	unclassified (derived from unclassified sequences)	unclassified (derived from unclassified sequences)	unclassified (derived from unclassified sequences)	uncultured marine microorganism HF4000_ANIW137P11						0.00349514	0.00143485	0.00217657	0.159625	0.00206029	1.2347	-0.000741718	0.971082	0.00131857	0.00236886
Bacteria	unclassified (derived from Bacteria)	unclassified (derived from Bacteria)	unclassified (derived from Bacteria)	unclassified (derived from Bacteria)	unclassified (derived from Bacteria)	uncultured marine bacterium 438						0.00164477	0.00182618	0.00362762	1.02418	-0.000181403	0.763847	-0.00180144	0.597089	-0.00198284	0.00236619
Bacteria	Firmicutes	Clostridia	Clostridiales	Clostridiales Family XI. Incertae Sedis	Finegoldia	Finegoldia magna						0.00143918	0.00234794	0.00326486	1.02648	-0.000908764	1.18971	-0.000916915	0.577426	-0.00182568	0.00235066
Bacteria	Spirochaetes	Spirochaetia	Spirochaetales	Spirochaetaceae	Treponema	Treponema phagedenis						0.00246716	0.00313059	0.00145105	1.24412	-0.000663428	1.08333	0.00167954	1.07115	0.00101611	0.0023496
Bacteria	Proteobacteria	Gammaproteobacteria	Oceanospirillales	unclassified (derived from Oceanospirillales)	unclassified (derived from Oceanospirillales)	uncultured Oceanospirillales bacterium HF4000_21D01						0.00185037	0.00156529	0.00362762	1.49889	0.000285076	0.539209	-0.00206232	0.65155	-0.00177725	0.00234776
Bacteria	Proteobacteria	Epsilonproteobacteria	Campylobacterales	Campylobacteraceae	Campylobacter	Campylobacter gracilis						0.00287835	0.00234794	0.00181381	1.21196	0.000530413	1.58171	0.000534133	1.13553	0.00106455	0.0023467
Archaea	unclassified (derived from Archaea)	unclassified (derived from Archaea)	unclassified (derived from Archaea)	unclassified (derived from Archaea)	unclassified (derived from Archaea)	uncultured archaeon MedDCM-OCT-S05-C418						0.00246716	0.00273927	0.00181381	1.54762	-0.000272104	1.31626	0.000925456	1.3013	0.000653352	0.00234008
Archaea	Euryarchaeota	unclassified (derived from Euryarchaeota)	unclassified (derived from Euryarchaeota)	unclassified (derived from Euryarchaeota)	unclassified (derived from Euryarchaeota)	uncultured marine group II euryarchaeote EF100_57A08						0.00267276	0.00143485	0.00290209	0.711314	0.0012379	0.836181	-0.00146724	1.56705	-0.000229336	0.00233657
Bacteria	Firmicutes	Clostridia	Thermoanaerobacterales	Thermoanaerobacterales Family III. Incertae Sedis	Caldicellulosiruptor	Caldicellulosiruptor kristjanssonii						0.00143918	0.00156529	0.00399038	1.07318	-0.000126117	0.373725	-0.00242509	0.287065	-0.0025512	0.00233162
Bacteria	Actinobacteria	Actinobacteria (class)	Bifidobacteriales	Bifidobacteriaceae	Gardnerella	Gardnerella vaginalis						0.00267276	0.00286971	0.00145105	1.2821	-0.000196948	0.966291	0.00141866	1.08385	0.00122171	0.00233117
Eukaryota	Ascomycota	Schizosaccharomycetes	Schizosaccharomycetales	Schizosaccharomycetaceae	Schizosaccharomyces	Schizosaccharomyces japonicus						0.00267276	0.00286971	0.00145105	1.28176	-0.000196948	0.965581	0.00141866	1.08311	0.00122171	0.00233117
Bacteria	Actinobacteria	Actinobacteria (class)	Coriobacteriales	Coriobacteriaceae	Atopobium	Atopobium parvulum						0.00246716	0.00234794	0.00217657	1.07271	0.00011922	1.00143	0.000171371	1.01174	0.00029059	0.00233056
Bacteria	Firmicutes	Clostridia	Clostridiales	Ruminococcaceae	Ruminococcus	Ruminococcus sp. 5_1_39BFAA						0.00143918	0.00260882	0.00290209	0.899553	-0.00116965	1.59989	-0.00029327	0.748696	-0.00146292	0.0023167
Archaea	Euryarchaeota	Methanomicrobia	Methanomicrobiales	Methanomicrobiaceae	Methanoplanus	Methanoplanus petrolearius						0.00143918	0.0022175	0.00326486	1.00952	-0.000778323	1.16311	-0.00104736	0.576853	-0.00182568	0.00230718
Archaea	Euryarchaeota	Methanobacteria	Methanobacteriales	Methanobacteriaceae	Methanosphaera	Methanosphaera stadtmanae						0.00164477	0.00417412	0.00108829	0.122256	-0.00252934	0.201711	0.00308583	1.46782	0.000556489	0.00230239
unclassified sequences	unclassified (derived from unclassified sequences)	unclassified (derived from unclassified sequences)	unclassified (derived from unclassified sequences)	unclassified (derived from unclassified sequences)	unclassified (derived from unclassified sequences)	uncultured marine microorganism HF4000_APKG3D20						0.00123358	0.00313059	0.00253933	0.264138	-0.00189701	1.60944	0.000591256	0.93723	-0.00130575	0.00230117
Bacteria	Chloroflexi	Dehalococcoidetes	unclassified (derived from Dehalococcoidetes)	unclassified (derived from Dehalococcoidetes)	Dehalococcoides	Dehalococcoides ethenogenes						0.00164477	0.00234794	0.00290209	1.05016	-0.000703167	1.42815	-0.000554153	1.03329	-0.00125732	0.00229827
Bacteria	Bacteroidetes	Cytophagia	Cytophagales	Flammeovirgaceae	Flammeovirga	Flammeovirga yaeyamensis						0.00246716	0.00260882	0.00181381	1.02955	-0.000141663	1.42065	0.000795015	1.3024	0.000653352	0.0022966
Bacteria	Spirochaetes	Spirochaetia	Spirochaetales	Spirochaetaceae	Treponema	Treponema vincentii						0.00164477	0.00195662	0.00326486	1.5104	-0.000311844	1.22535	-0.00130824	0.809702	-0.00162008	0.00228875
Bacteria	Firmicutes	Erysipelotrichi	Erysipelotrichales	Erysipelotrichaceae	unclassified (derived from Erysipelotrichaceae)	Eubacterium biforme						0.00143918	0.00143485	0.00399038	1.03957	4.32418e-06	0.32696	-0.00255553	0.287795	-0.0025512	0.00228814
Archaea	Euryarchaeota	unclassified (derived from Euryarchaeota)	unclassified (derived from Euryarchaeota)	unclassified (derived from Euryarchaeota)	unclassified (derived from Euryarchaeota)	uncultured marine group II euryarchaeote HF70_39H11						0.00287835	0.00286971	0.00108829	1.02312	8.64836e-06	0.816595	0.00178142	0.599279	0.00179007	0.00227878
Bacteria	Synergistetes	Synergistia	Synergistales	Synergistaceae	Jonquetella	Jonquetella anthropi						0.00205597	0.0022175	0.00253933	1.27776	-0.000161533	1.58307	-0.000321832	1.52908	-0.000483365	0.00227093
Eukaryota	Ascomycota	Saccharomycetes	Saccharomycetales	unclassified (derived from Saccharomycetales)	Candida	Candida albicans						0.00205597	0.0022175	0.00253933	1.27876	-0.000161533	1.58432	-0.000321832	1.53026	-0.000483365	0.00227093
Viruses	unclassified (derived from Viruses)	unclassified (derived from Viruses)	unclassified (derived from Viruses)	Phycodnaviridae	unclassified (derived from Phycodnaviridae)	Chrysochromulina ericina virus						0.00143918	0.00208706	0.00326486	1.20463	-0.000647882	0.96154	-0.0011778	0.575709	-0.00182568	0.0022637
Eukaryota	Streptophyta	unclassified (derived from Streptophyta)	Fabales	Fabaceae	Medicago	Medicago truncatula						0.000411194	0.00273927	0.00362762	0.0234279	-0.00232807	1.3659	-0.000888353	0.013087	-0.00321642	0.00225936
Bacteria	Firmicutes	Clostridia	Clostridiales	Ruminococcaceae	Subdoligranulum	Subdoligranulum variabile						0.00246716	0.00208706	0.00217657	1.35861	0.000380102	1.0155	-8.95116e-05	1.01111	0.00029059	0.0022436
Bacteria	Actinobacteria	Actinobacteria (class)	Actinomycetales	Corynebacteriaceae	Corynebacterium	Corynebacterium kroppenstedtii						0.00328955	0.00234794	0.00108829	1.18417	0.000941607	1.07199	0.00125966	0.476127	0.00220126	0.00224192
Bacteria	Proteobacteria	unclassified (derived from Proteobacteria)	unclassified (derived from Proteobacteria)	unclassified (derived from Proteobacteria)	unclassified (derived from Proteobacteria)	uncultured proteobacterium						0.00226156	0.00300015	0.00145105	1.14873	-0.000738583	1.08159	0.0015491	1.26534	0.000810517	0.00223759
Bacteria	Proteobacteria	Alphaproteobacteria	Rhodobacterales	Rhodobacteraceae	Ruegeria	Ruegeria sp. PR1b						0.00267276	0.0022175	0.00181381	1.36771	0.000455258	1.58118	0.000403691	1.3009	0.000858949	0.00223469
Bacteria	Proteobacteria	Alphaproteobacteria	unclassified (derived from Alphaproteobacteria)	unclassified (derived from Alphaproteobacteria)	unclassified (derived from Alphaproteobacteria)	uncultured alpha proteobacterium HF0070_17D04						0.00246716	0.00169574	0.00253933	1.02407	0.000771426	1.28369	-0.000843597	1.00327	-7.21714e-05	0.00223408
Bacteria	Firmicutes	Bacilli	Lactobacillales	Lactobacillaceae	Lactobacillus	Lactobacillus fermentum						0.00246716	0.00130441	0.00290209	0.769968	0.00116275	0.767553	-0.00159768	1.55461	-0.000434933	0.00222456
Bacteria	Proteobacteria	Gammaproteobacteria	unclassified (derived from Gammaproteobacteria)	unclassified (derived from Gammaproteobacteria)	unclassified (derived from Gammaproteobacteria)	Vesicomya sp. endosymbiont						0.000822387	0.00182618	0.00399038	0.871513	-0.00100379	0.598345	-0.0021642	0.0474266	-0.00316799	0.00221298
Viruses	unclassified (derived from Viruses)	unclassified (derived from Viruses)	Caudovirales	unclassified (derived from Caudovirales)	unclassified (derived from Caudovirales)	Prochlorococcus phage Syn33						0.00185037	0.00260882	0.00217657	1.08157	-0.000758453	1.59361	0.000432253	1.51566	-0.0003262	0.00221192
Archaea	Euryarchaeota	Methanobacteria	Methanobacteriales	Methanothermaceae	Methanothermus	Methanothermus fervidus						0.00143918	0.00156529	0.00362762	1.07388	-0.000126117	0.54033	-0.00206232	0.400388	-0.00218844	0.0022107
[truncated: 2,686 more rows]

## Sheet: Virus species
										Relative frequency			18 vs 19		19 vs 20		18 vs 20
[truncated: 427 more rows]
