# Supplementary material for: Insights into the Microbial and Viral Dynamics of a Coastal Downwelling-Upwelling Transition
Source: PLoS One. 2015 Sep 1;10(9):e0137090. doi: 10.1371/journal.pone.0137090 (PMC4556663; doi:10.1371/journal.pone.0137090)
Supplement: S3 Table — Tables contain the relative frequency employed in the statistical comparisons, p-values and effect sizes for each pairwise comparison, and schematic interpretation of the statistically significant results (a>b>c). (XLSX) [file pone.0137090.s004.xlsx]

## Sheet: Cells lvl1
			18	19	20	18 vs 19		19 vs 20		18 vs 20
level 1	Favored	Statistics summary	ArraialCells18-01: rel. freq. (%)	ArraialCells19-01: rel. freq. (%)	ArraialCells20-01: rel. freq. (%)	p-values (corrected)	Effect size	p-values (corrected)	Effect size	p-values (corrected)	Effect size	Average
Protein Metabolism	upw	b/b/a	14.7738	14.868	15.1192	0.405505	-0.094117	0.0341034	-0.251207	0.00508174	-0.345324	14.9203
Carbohydrates	downw	a/b/b	13.1828	12.7624	12.6425	3.89092e-06	0.420371	0.282064	0.119957	2.46556e-06	0.540328	12.8626
Amino Acids and Derivatives			11.9201	11.9323	11.9757	0.919531	-0.0122546	0.690373	-0.0433871	0.625365	-0.0556417	11.9427
RNA Metabolism	upw	b/ab/a	7.87127	7.94251	8.06588	0.388044	-0.0712414	0.17758	-0.123372	0.0340042	-0.194613	7.95989
DNA Metabolism	downw	a/b/c	7.05805	6.75881	6.43023	1.3256e-05	0.299243	0.00012626	0.328572	1.4048e-13	0.627815	6.74903
Cofactors, Vitamins, Prosthetic Groups, Pigments	transition	ab/a/b	6.59236	6.63332	6.43427	0.611773	-0.0409611	0.0197794	0.199052	0.0587623	0.158091	6.55332
Nucleosides and Nucleotides	downw	a/a/b	5.46932	5.48086	5.12764	0.915777	-0.011537	6.47633e-06	0.353226	8.41343e-06	0.341688	5.35927
Respiration	upw	c/b/a	4.75463	5.00382	5.28441	1.83861e-05	-0.249194	0.000155801	-0.280582	5.14533e-13	-0.529776	5.01429
Membrane Transport	upw	b/b/a	4.02069	4.00199	4.17356	0.803668	0.0186989	0.0129138	-0.171572	0.0246636	-0.152873	4.06542
Fatty Acids, Lipids, and Isoprenoids	downw	a/b/c	4.27586	4.01317	3.87146	1.2034e-06	0.262688	0.0320625	0.141705	1.56786e-09	0.404394	4.0535
Cell Wall and Capsule	upw	b/a/ab	3.93564	4.06321	3.95691	0.0295427	-0.127574	0.104952	0.106297	0.743125	-0.0212769	3.98525
Stress Response	upw	b/ab/a	3.45725	3.56229	3.63395	0.057729	-0.105046	0.258633	-0.0716605	0.005461	-0.176706	3.55116
Nitrogen Metabolism	upw	c/b/a	1.52638	1.72425	1.82942	8.86215e-09	-0.197871	0.0196444	-0.105177	1.78102e-12	-0.303047	1.69335
Virulence, Disease and Defense	upw	b/b/a	1.4902	1.55457	1.63699	0.0717485	-0.0643666	0.0479247	-0.0824288	0.000605832	-0.146795	1.56059
Cell Division and Cell Cycle	downw	a/a/b	1.62336	1.56549	1.47417	0.119439	0.0578742	0.0298601	0.0913186	0.000520559	0.149193	1.55434
Metabolism of Aromatic Compounds	downw	a/b/c	1.73959	1.45601	1.27569	0	0.283584	5.25372e-06	0.180323	0	0.463907	1.49043
Sulfur Metabolism	upw	b/a/a	1.1977	1.26499	1.2804	0.0425778	-0.0672884	0.716463	-0.0154051	0.0288143	-0.0826935	1.2477
Phosphorus Metabolism	upw	b/b/a	1.20501	1.20911	1.31135	0.891267	-0.00409288	0.00981714	-0.102238	0.00527223	-0.106331	1.24182
Regulation and Cell signaling	upw	b/ab/a	1.07377	1.13011	1.19562	0.0678274	-0.0563337	0.0661386	-0.06551	0.000767971	-0.121844	1.13317
Motility and Chemotaxis	upw	c/b/a	0.583841	0.691934	0.802013	7.89956e-07	-0.108093	0.000168166	-0.110079	4.32987e-15	-0.218172	0.692596
Phages, Prophages, Transposable elements, Plasmids	downw	a/a/b	0.677363	0.693204	0.612948	0.565607	-0.015841	0.00518104	0.0802564	0.0207205	0.0644154	0.661172
Photosynthesis	upw	b/b/a	0.457605	0.481865	0.540955	0.254417	-0.0242595	0.0173624	-0.0590905	0.000568881	-0.08335	0.493475
Potassium metabolism	upw	b/b/a	0.447983	0.486945	0.538264	0.0545935	-0.0389615	0.0326584	-0.0513189	0.000195659	-0.0902803	0.491064
Iron acquisition and metabolism			0.361389	0.382037	0.398988	0.269666	-0.0206484	0.434515	-0.0169509	0.071602	-0.0375993	0.380805
Secondary Metabolism	upw	c/b/a	0.27056	0.311421	0.363328	0.00962462	-0.0408608	0.0109136	-0.0519069	1.33507e-06	-0.0927676	0.315103
Dormancy and Sporulation			0.0334833	0.0254014	0.0242219	0.116297	0.0080819	0.881651	0.00117953	0.125771	0.00926143	0.0277022
Total diversity			26	26	26
	15	Upw	65.2174
	7	Downw	30.4348
	1	Transition	4.34783
	0	Antitransition	0

## Sheet: Cells lvl2
				18	19	20	18 vs 19		19 vs 20		18 vs 20
level 1	level 2	Favored	Statistics summary	ArraialCells18-01: rel. freq. (%)	ArraialCells19-01: rel. freq. (%)	ArraialCells20-01: rel. freq. (%)	p-values (corrected)	Effect size	p-values (corrected)	Effect size	p-values (corrected)	Effect size	Average
Protein Metabolism	Protein biosynthesis	upw	b/b/a	10.6662	10.6577	10.9382	1.02257	0.00849598	0.0290255	-0.280526	0.0209188	-0.27203	10.754
Carbohydrates	Central carbohydrate metabolism	downw	a/b/b	5.41506	5.10162	5.10274	5.32553e-07	0.31344	1.07152	-0.00112278	0.00011495	0.312317	5.20647
DNA Metabolism	DNA replication	downw	a/b/b	3.34833	3.16146	3.093	0.000302329	0.186871	0.499422	0.0684604	6.67799e-05	0.255332	3.20093
DNA Metabolism	DNA repair	downw	a/a/b	3.30484	3.1988	2.96651	0.0667729	0.106041	0.000375586	0.232292	4.09134e-08	0.338334	3.15672
Nucleosides and Nucleotides	Purines	downw	a/a/b	2.80452	2.79339	2.56281	0.985283	0.0111227	0.000136857	0.230584	3.47987e-05	0.241707	2.72024
RNA Metabolism	Transcription	upw	b/b/a	2.57821	2.63006	2.84271	0.451511	-0.0518472	0.000493625	-0.212644	6.12466e-06	-0.264492	2.68366
Amino Acids and Derivatives	Branched-chain amino acids	antitransition	a/b/ab	2.60439	2.49721	2.54801	0.0339336	0.107173	0.614651	-0.0507942	0.453156	0.0563788	2.54987
Carbohydrates	One-carbon Metabolism	downw	a/ab/b	2.38732	2.34938	2.24523	0.566787	0.037945	0.112059	0.104143	0.0126865	0.142088	2.32731
Fatty Acids, Lipids, and Isoprenoids	Fatty acids	downw	a/b/b	2.12215	1.98487	1.89671	0.00103667	0.137283	0.156536	0.0881587	8.45788e-06	0.225441	2.00124
Respiration	Electron donating reactions	upw	b/a/a	1.6249	1.74812	1.79511	0.00121487	-0.123222	0.56341	-0.0469851	0.000321609	-0.170208	1.72271
Cofactors, Vitamins, Prosthetic Groups, Pigments	Folate and pterines	downw	a/ab/b	1.75075	1.74304	1.64978	0.992497	0.00770891	0.0998001	0.0932658	0.0442208	0.100975	1.71453
Nitrogen Metabolism	Nitrogen Metabolism	upw	b/a/a	1.52638	1.72425	1.82942	2.30075e-08	-0.197871	0.0679999	-0.105177	9.2476e-12	-0.303047	1.69335
Cell Wall and Capsule	Cell Wall and Capsule	downw	a/ab/b	1.63722	1.59622	1.52867	0.446549	0.0409937	0.263198	0.0675551	0.0226305	0.108549	1.58737
Cell Division and Cell Cycle	Cell Division and Cell Cycle	downw	a/ab/b	1.62336	1.56549	1.47417	0.202227	0.0578742	0.0916162	0.0913186	0.00118928	0.149193	1.55434
Membrane Transport	Membrane Transport	upw	b/ab/a	1.41938	1.49436	1.565	0.0563277	-0.0749806	0.212838	-0.0706374	0.00112791	-0.145618	1.49292
Fatty Acids, Lipids, and Isoprenoids	Isoprenoids	downw	a/b/c	1.41592	1.32011	1.2084	0.00662016	0.0958093	0.0150223	0.111709	3.0191e-07	0.207518	1.31481
Virulence, Disease and Defense	Resistance to antibiotics and toxic compounds	upw	b/ab/a	1.24812	1.30081	1.3719	0.199191	-0.052687	0.165488	-0.071094	0.00322218	-0.123781	1.30694
Phosphorus Metabolism	Phosphorus Metabolism	upw	b/b/a	1.20501	1.20911	1.31135	1.01967	-0.00409288	0.0274473	-0.102238	0.0116344	-0.106331	1.24182
Membrane Transport	Protein translocation across cytoplasmic membrane	downw	a/b/ab	1.07839	1.00793	1.07182	0.030088	0.0704655	0.161681	-0.0638901	0.956106	0.00657541	1.05271
Cell Wall and Capsule	Gram-Negative cell wall components	upw	b/a/a	0.954082	1.09912	1.07451	3.88184e-07	-0.145037	0.759906	0.0246097	0.00116287	-0.120427	1.04257
Respiration	Electron accepting reactions	upw	b/b/a	0.951388	0.979732	1.08797	0.503003	-0.0283446	0.00661276	-0.108234	0.000180257	-0.136578	1.00636
	Other lvl 2 functions			48.3341	48.8373	48.836
RNA Metabolism	RNA processing and modification			5.2715	5.29391	5.20568	0.870145	-0.0224036	0.500398	0.0882229	0.564076	0.0658193	5.25703
Amino Acids and Derivatives	Lysine, threonine, methionine, and cysteine			3.0566	3.12564	3.14077	0.302045	-0.0690408	0.934429	-0.0151265	0.269082	-0.0841673	3.10767
Protein Metabolism	Protein degradation			1.9682	1.96226	1.95726	1.02439	0.00594382	1.02877	0.00499674	0.935279	0.0109406	1.96257
Secondary Metabolism	Aromatic amino acids and derivatives			1.64145	1.68005	1.64574	0.475909	-0.0385974	0.721938	0.0343073	1.0098	-0.0042901	1.65575
Cofactors, Vitamins, Prosthetic Groups, Pigments	Tetrapyrroles			1.6911	1.63229	1.62892	0.201367	0.0588049	1.03999	0.00337342	0.266582	0.0621783	1.65077
Nucleosides and Nucleotides	Pyrimidines			1.63722	1.66303	1.64911	0.680812	-0.025812	0.91987	0.0139242	0.944376	-0.0118878	1.64978
Amino Acids and Derivatives	Arginine; urea cycle, polyamines			1.4775	1.55076	1.53943	0.0683039	-0.073257	0.931163	0.0113213	0.240232	-0.0619357	1.52256
Stress Response	Oxidative stress			1.36435	1.36406	1.32817	1.06222	0.000292878	0.650263	0.0358895	0.536486	0.0361824	1.35219
Respiration	Respiration			1.30816	1.33459	1.36383	0.617247	-0.0264319	0.752136	-0.0292361	0.26498	-0.055668	1.33552
Carbohydrates	CO2 fixation			1.1392	1.12249	1.11555	0.783136	0.0167139	0.977423	0.00693633	0.719394	0.0236502	1.12575
Carbohydrates	Monosaccharides			1.06954	1.06813	1.06442	1.04378	0.00141225	1.02339	0.00371239	0.98552	0.00512463	1.06736
Cell Wall and Capsule	Capsular and extracellular polysacchrides			1.17692	1.19818	1.17207	0.689604	-0.0212655	0.755654	0.0261148	0.989861	0.00484935	1.18239
Protein Metabolism	Protein folding	upw	b/a/a	0.995262	1.0915	1.0846	0.00136383	-0.0962361	0.984481	0.00689679	0.0209562	-0.0893393	1.05712
Amino Acids and Derivatives	Alanine, serine, and glycine	downw	a/ab/b	1.04106	0.980748	0.951381	0.0676309	0.060313	0.669538	0.029367	0.0180051	0.08968	0.991064
Stress Response	Osmotic stress	upw	c/b/a	0.83131	0.923087	1.00588	0.000901919	-0.0917775	0.0436392	-0.0827934	2.32273e-07	-0.174571	0.920092
Respiration	ATP synthases	upw	b/b/a	0.848244	0.898702	0.985023	0.112003	-0.0504581	0.0285656	-0.0863211	6.88064e-05	-0.136779	0.910656
Regulation and Cell signaling	Regulation and Cell signaling			0.875569	0.899972	0.942635	0.550598	-0.0244027	0.428772	-0.0426627	0.0742905	-0.0670654	0.906058
Carbohydrates	Organic acids			0.864408	0.848661	0.864586	0.753047	0.0157471	0.809002	-0.0159253	1.06147	-0.000178258	0.859218
Membrane Transport	ABC transporters			0.7451	0.776775	0.802013	0.384251	-0.0316753	0.698864	-0.0252381	0.106714	-0.0569134	0.774629
Nucleosides and Nucleotides	Nucleosides and Nucleotides			0.742791	0.751628	0.723292	0.877666	-0.00883709	0.621204	0.0283356	0.717655	0.0194985	0.739237
Carbohydrates	Di- and oligosaccharides	antitransition	a/b/ab	0.773195	0.714796	0.712527	0.0333392	0.0583993	1.03593	0.00226881	0.0747787	0.0606681	0.733506
Amino Acids and Derivatives	Glutamine, glutamate, aspartate, asparagine; ammonia assimilation			0.702764	0.660945	0.695706	0.147138	0.0418199	0.465697	-0.0347614	0.934206	0.00705849	0.686472
Carbohydrates	Sugar alcohols			0.678518	0.687616	0.680231	0.88253	-0.00909809	0.926938	0.00738514	1.04181	-0.00171296	0.682122
Amino Acids and Derivatives	Histidine Metabolism			0.665048	0.6866	0.670811	0.564921	-0.0215523	0.801348	0.0157887	0.956701	-0.00576363	0.674153
Protein Metabolism	Protein processing and modification			0.662354	0.676947	0.647935	0.733234	-0.0145939	0.559038	0.0290124	0.805587	0.0144185	0.662412
Stress Response	Heat shock			0.608857	0.611158	0.579306	1.01784	-0.00230053	0.479136	0.0318514	0.415248	0.0295508	0.599774
Motility and Chemotaxis	Flagellar motility in Prokaryota	upw	b/a/a	0.551127	0.606078	0.638515	0.0230177	-0.0549501	0.48815	-0.0324379	0.0020016	-0.087388	0.598573
Fatty Acids, Lipids, and Isoprenoids	Phospholipids			0.577683	0.553243	0.594109	0.441528	0.0244406	0.263362	-0.0408661	0.741203	-0.0164255	0.575012
Sulfur Metabolism	Inorganic sulfur assimilation	upw	b/a/a	0.504174	0.588805	0.621695	8.55322e-05	-0.0846307	0.474618	-0.0328901	1.12009e-05	-0.117521	0.571558
Phages, Prophages, Transposable elements, Plasmids	Phages, Prophages	transition	ab/a/b	0.577298	0.601251	0.532881	0.454409	-0.023953	0.0278753	0.0683701	0.147228	0.0444171	0.570477
Carbohydrates	Fermentation			0.563443	0.554005	0.544319	0.856729	0.0094385	0.911723	0.00968536	0.654868	0.0191239	0.553922
Cofactors, Vitamins, Prosthetic Groups, Pigments	Quinone cofactors			0.540736	0.572802	0.547683	0.242799	-0.0320656	0.616873	0.0251183	0.94193	-0.00694735	0.55374
Metabolism of Aromatic Compounds	Metabolism of central aromatic intermediates	downw	a/b/b	0.664278	0.503456	0.455506	0	0.160822	0.113837	0.0479501	0	0.208772	0.54108
Cofactors, Vitamins, Prosthetic Groups, Pigments	Riboflavin, FMN, FAD			0.52842	0.50117	0.493857	0.346782	0.0272507	0.911313	0.00731267	0.26413	0.0345633	0.507816
Cofactors, Vitamins, Prosthetic Groups, Pigments	Coenzyme A	downw	a/ab/b	0.516105	0.50752	0.456851	0.864362	0.00858461	0.0996025	0.0506687	0.0265397	0.0592533	0.493492
Potassium metabolism	Potassium metabolism			0.447983	0.486945	0.538264	0.0872204	-0.0389615	0.0978302	-0.0513189	0.000423301	-0.0902803	0.491064
Protein Metabolism	Selenoproteins			0.481852	0.479579	0.491166	1.02489	0.00227313	0.824758	-0.0115872	0.905677	-0.00931408	0.484199
Cofactors, Vitamins, Prosthetic Groups, Pigments	NAD and NADP			0.497246	0.486945	0.445413	0.80489	0.0103013	0.18145	0.0415316	0.053907	0.051833	0.476535
Metabolism of Aromatic Compounds	Peripheral pathways for catabolism of aromatic compounds	downw	a/a/b	0.489164	0.492279	0.426574	1.01745	-0.00311513	0.0181647	0.0657052	0.0151303	0.06259	0.469339
Amino Acids and Derivatives	Proline and 4-hydroxyproline			0.410652	0.424712	0.416482	0.649872	-0.01406	0.918104	0.00822987	0.938455	-0.0058301	0.417282
Stress Response	Detoxification	downw	a/b/c	0.472615	0.42776	0.345835	0.0364191	0.0448552	0.000419259	0.0819252	2.4355e-08	0.12678	0.415403
Cofactors, Vitamins, Prosthetic Groups, Pigments	Pyridoxine			0.42874	0.420901	0.38284	0.856677	0.00783893	0.188753	0.0380611	0.0701302	0.0459001	0.410827
Sulfur Metabolism	Sulfur Metabolism	downw	a/b/b	0.410652	0.367304	0.3566	0.030648	0.0433472	0.818283	0.0107045	0.022326	0.0540518	0.378185
Iron acquisition and metabolism	Iron acquisition and metabolism			0.347149	0.366034	0.386204	0.460382	-0.0188855	0.619832	-0.02017	0.109296	-0.0390556	0.366462
Amino Acids and Derivatives	Amino Acids and Derivatives	upw	b/ab/a	0.327136	0.333266	0.376785	0.877109	-0.00613073	0.0989581	-0.0435182	0.0282814	-0.049649	0.345729
Stress Response	Stress Response	upw	c/b/a	0.258245	0.318534	0.388896	0.000114893	-0.0602888	0.00162112	-0.070362	1.85123e-11	-0.130651	0.321891
Photosynthesis	Electron transport and photophosphorylation	upw	c/b/a	0.257475	0.314215	0.388896	0.00031595	-0.0567403	0.000622984	-0.0746802	1.52928e-11	-0.131421	0.320195
Metabolism of Aromatic Compounds	Metabolism of Aromatic Compounds	downw	a/b/b	0.389484	0.277383	0.236836	4.64628e-13	0.112101	0.0655924	0.0405473	4.996e-15	0.152648	0.301234
Sulfur Metabolism	Organic sulfur assimilation			0.282876	0.308881	0.302101	0.193731	-0.0260049	0.926892	0.00678052	0.460141	-0.0192244	0.297953
Membrane Transport	Protein secretion system, Type II			0.257475	0.254014	0.290662	0.988645	0.00346099	0.109099	-0.0366484	0.117579	-0.0331874	0.267384
Cofactors, Vitamins, Prosthetic Groups, Pigments	Biotin	upw	b/a/a	0.201285	0.270779	0.278552	4.25523e-07	-0.0694943	0.88095	-0.00777255	1.00491e-05	-0.0772669	0.250205
DNA Metabolism	DNA Metabolism			0.241696	0.251982	0.232126	0.686479	-0.0102864	0.509512	0.0198557	0.782241	0.00956929	0.241935
Cofactors, Vitamins, Prosthetic Groups, Pigments	Cofactors, Vitamins, Prosthetic Groups, Pigments	upw	b/a/a	0.207058	0.243091	0.263076	0.0158212	-0.0360338	0.491918	-0.019985	0.00175282	-0.0560188	0.237742
Secondary Metabolism	Plant Hormones	upw	b/b/a	0.187045	0.196099	0.241546	0.674576	-0.0090542	0.0174202	-0.045447	0.00139804	-0.0545012	0.20823
Metabolism of Aromatic Compounds	Anaerobic degradation of aromatic compounds	downw	a/ab/b	0.196666	0.18289	0.156769	0.458135	0.0137762	0.165911	0.0261208	0.0131895	0.039897	0.178775
Regulation and Cell signaling	Quorum sensing and biofilm formation	upw	b/a/a	0.149328	0.176286	0.199158	0.0384189	-0.0269579	0.287864	-0.0228719	0.00119062	-0.0498298	0.174924
Membrane Transport	Uni- Sym- and Antiporters	downw	a/b/b	0.203209	0.153679	0.158115	5.15385e-05	0.0495305	0.925601	-0.0044365	0.00467554	0.045094	0.171668
Membrane Transport	Protein secretion system, Type VI			0.173959	0.166379	0.158115	0.736385	0.00758002	0.787821	0.00826421	0.414023	0.0158442	0.166151
Photosynthesis	Photosynthesis	downw	a/b/b	0.18743	0.152916	0.141967	0.006291	0.0345131	0.715028	0.0109494	0.00276498	0.0454624	0.160771
Cell Wall and Capsule	Gram-Positive cell wall components			0.152407	0.150884	0.160806	1.02399	0.00152241	0.763239	-0.00992197	0.759297	-0.00839956	0.154699
Carbohydrates	Aminosugars			0.132779	0.153424	0.158115	0.111172	-0.0206459	0.922609	-0.00469051	0.103148	-0.0253364	0.148106
Cofactors, Vitamins, Prosthetic Groups, Pigments	Lipoic acid			0.157795	0.151646	0.132547	0.800044	0.00614848	0.324806	0.0190989	0.106772	0.0252474	0.14733
Fatty Acids, Lipids, and Isoprenoids	Fatty Acids, Lipids, and Isoprenoids			0.146634	0.135135	0.141967	0.471693	0.0114983	0.822996	-0.00683161	0.930761	0.00466669	0.141245
Stress Response	Periplasmic Stress			0.152407	0.142248	0.12851	0.5646	0.0101589	0.5528	0.0137374	0.11975	0.0238963	0.141055
Carbohydrates	Polysaccharides			0.11469	0.112782	0.105634	1.00901	0.00190769	0.787243	0.00714796	0.652568	0.00905566	0.111035
DNA Metabolism	DNA recombination			0.105453	0.103892	0.102943	1.01444	0.00156141	1.04567	0.000948792	0.956629	0.0025102	0.104096
Virulence, Disease and Defense	Virulence, Disease and Defense	upw	b/ab/a	0.083131	0.091191	0.107653	0.562732	-0.00806009	0.299115	-0.0164617	0.0424915	-0.0245218	0.0939916
Cofactors, Vitamins, Prosthetic Groups, Pigments	Coenzyme F420	upw	c/b/a	0.0577298	0.0848407	0.13322	0.00068293	-0.0271109	7.36995e-05	-0.0483796	4.19664e-13	-0.0754905	0.0919303
Motility and Chemotaxis	Motility and Chemotaxis	upw	c/b/a	0.0307892	0.0838246	0.160806	0	-0.0530354	1.36691e-11	-0.0769817	0	-0.130017	0.0918067
Virulence, Disease and Defense	Adhesion			0.0954467	0.0873808	0.090832	0.557411	0.00806582	0.918686	-0.00345119	0.892387	0.00461463	0.0912198
Membrane Transport	Protein and nucleoprotein secretion system, Type IV	downw	a/ab/b	0.0939072	0.0840787	0.063246	0.441527	0.00982854	0.0935816	0.0208327	0.00369518	0.0306612	0.0804106
Phages, Prophages, Transposable elements, Plasmids	Transposable elements			0.0823612	0.0744261	0.0659373	0.541336	0.00793511	0.658284	0.0084888	0.153315	0.0164239	0.0742416
Secondary Metabolism	Biologically active compounds in metazoan cell defence and differentiation			0.0477233	0.0556291	0.055172	0.429387	-0.00790575	1.07067	0.000457036	0.537025	-0.00744871	0.0528415
DNA Metabolism	DNA uptake, competence	downw	a/b/b	0.0565752	0.0383561	0.0329687	0.00628964	0.0182191	0.729716	0.00538746	0.00323324	0.0236066	0.0426333
Virulence, Disease and Defense	Detection			0.0431049	0.0487707	0.0349871	0.569082	-0.00566576	0.149792	0.0137836	0.414805	0.00811779	0.0422876
Stress Response	Cold shock			0.0446444	0.0373401	0.0423883	0.411057	0.00730434	0.755816	-0.00504821	0.946566	0.00225613	0.0414576
Respiration	Sodium Ion-Coupled Energetics	upw	b/a/a	0.0219373	0.0426744	0.0524807	9.02505e-05	-0.020737	0.446428	-0.00980636	7.51392e-06	-0.0305434	0.0390308
Carbohydrates	Carbohydrates			0.0334833	0.0340379	0.0370056	1.04477	-0.000554581	0.892484	-0.00296775	0.824278	-0.00352234	0.0348423
Secondary Metabolism	Plant Alkaloids	upw	b/a/a	0.0153946	0.035816	0.0410426	1.13944e-05	-0.0204214	0.759136	-0.00522663	1.32514e-05	-0.025648	0.0307511
Regulation and Cell signaling	Regulation of virulence			0.0284801	0.0312437	0.0262404	0.802184	-0.00276368	0.727127	0.00500337	0.930218	0.00223969	0.0286547
Dormancy and Sporulation	Dormancy and Sporulation			0.0334833	0.0254014	0.0242219	0.201284	0.0080819	1.01729	0.00117953	0.233925	0.00926143	0.0277022
Fatty Acids, Lipids, and Isoprenoids	Triacylglycerols	upw	b/ab/a	0.0134703	0.0198131	0.0302773	0.197568	-0.0063428	0.152893	-0.0104642	0.00200998	-0.016807	0.0211869
Regulation and Cell signaling	Programmed Cell Death and Toxin-antitoxin Systems			0.0169341	0.0190511	0.0248947	0.822174	-0.00211697	0.54727	-0.00584365	0.223992	-0.00796062	0.0202933
Membrane Transport	Protein secretion system, Type I	upw	b/ab/a	0.011546	0.0195591	0.027586	0.0598444	-0.00801312	0.313275	-0.00802694	0.00180145	-0.0160401	0.0195637
RNA Metabolism	RNA Metabolism			0.0215525	0.018543	0.0174936	0.69132	0.00300944	1.01413	0.00104945	0.659406	0.0040589	0.0191964
Cofactors, Vitamins, Prosthetic Groups, Pigments	Coenzyme M			0.0150098	0.018289	0.0215306	0.624917	-0.00327926	0.788911	-0.00324154	0.301957	-0.0065208	0.0182764
Cell Wall and Capsule	Cell wall of Mycobacteria			0.0150098	0.018797	0.0208577	0.557079	-0.00378728	0.91877	-0.00206068	0.385422	-0.00584797	0.0182215
Membrane Transport	Protein secretion system, Type VIII (Extracellular nucleation/precipitation pathway, ENP)			0.0177038	0.018035	0.0161479	1.06846	-0.000331183	0.928482	0.00188708	0.941315	0.0015559	0.0172956
Iron acquisition and metabolism	Siderophores			0.01424	0.0160029	0.0127838	0.868286	-0.00176286	0.753908	0.00321912	0.950989	0.00145626	0.0143422
Carbohydrates	Glycoside hydrolases			0.0111611	0.0154949	0.0121109	0.404474	-0.00433376	0.748133	0.00338392	0.937982	-0.000949835	0.0129223
Photosynthesis	Light-harvesting complexes			0.0127006	0.0147328	0.0100924	0.801473	-0.00203225	0.561275	0.00464037	0.764263	0.00260812	0.0125086
Membrane Transport	Protein secretion system, Type III	upw	b/a/a	0.00538812	0.0132087	0.0127838	0.0127599	-0.00782061	1.03846	0.000424965	0.0438619	-0.00739565	0.0104602
Phages, Prophages, Transposable elements, Plasmids	Gene Transfer Agent (GTA)			0.0134703	0.00863648	0.00874679	0.230832	0.00483382	1.02273	-0.000110309	0.402677	0.00472351	0.0102845
Secondary Metabolism	Biosynthesis of phenylpropanoids			0.0100065	0.0114306	0.00874679	0.874698	-0.00142413	0.753036	0.00268385	0.927793	0.00125972	0.0100613
Virulence, Disease and Defense	Toxins and superantigens	upw	b/a/a	0.00346379	0.0116846	0.0121109	0.00180682	-0.00822086	1.0085	-0.00042629	0.00691366	-0.00864715	0.00908646
Stress Response	Acid stress			0.00923677	0.0101606	0.00740113	0.983508	-0.000923789	0.759057	0.00275943	0.804558	0.00183565	0.00893282
Virulence, Disease and Defense	Invasion and intracellular resistance			0.00885191	0.00965253	0.00740113	1.00773	-0.000800627	0.79331	0.00225141	0.929579	0.00145078	0.00863519
Membrane Transport	Sugar Phosphotransferase Systems, PTS			0.0100065	0.00990655	0.00538264	1.02135	9.9956e-05	0.420036	0.00452391	0.279533	0.00462387	0.0084319
Virulence, Disease and Defense	Bacteriocins, ribosomally synthesized antibacterial peptides			0.00808218	0.00508028	0.0121109	0.430564	0.0030019	0.0690348	-0.00703066	0.416354	-0.00402876	0.00842446
Phages, Prophages, Transposable elements, Plasmids	Phages, Prophages, Transposable elements, Plasmids			0.00384866	0.00762042	0.00538264	0.204439	-0.00377177	0.753133	0.00223778	0.693536	-0.00153398	0.00561724
Secondary Metabolism	Bacterial cytostatics, differentiation factors and antibiotics			0.00307892	0.00406422	0.00538264	0.871	-0.000985301	0.781926	-0.00131841	0.478224	-0.00230371	0.00417526
Membrane Transport	Protein secretion system, Type V			0.00423352	0.00330218	0.00269132	0.79137	0.000931338	1.01504	0.000610864	0.809993	0.0015422	0.00340901
Regulation and Cell signaling	Proteolytic pathway			0.00307892	0.00304817	0.00269132	1.02273	3.07557e-05	1.00746	0.00035685	1.06299	0.000387605	0.00293947
DNA Metabolism	CRISPs			0.0011546	0.00431824	0.00269132	0.081316	-0.00316364	0.749676	0.00162692	0.437065	-0.00153672	0.00272138
Motility and Chemotaxis	Social motility and nonflagellar swimming in bacteria			0.00192433	0.00203211	0.00269132	1.03846	-0.000107785	0.916094	-0.000659207	0.932058	-0.000766991	0.00221592
Secondary Metabolism	Plant Octadecanoids			0.000384866	0.000762042	0.00201849	1	-0.000377177	0.705972	-0.00125645	0.262721	-0.00163362	0.00105513
Membrane Transport	Protein secretion system, Type VII (Chaperone/Usher pathway, CU)			0.000384866	0.000762042	0	1.01504	-0.000377177	0.831597	0.000762042	1.03846	0.000384866	0.000382303
Stress Response	Dessication stress			0.000384866	0.000762042	0	1.00746	-0.000377177	0.822655	0.000762042	1.03053	0.000384866	0.000382303
Phages, Prophages, Transposable elements, Plasmids	Pathogenicity islands			0	0.00101606	0	0.384579	-0.00101606	0.816496	0.00101606	1	0	0.000338685
Regulation and Cell signaling	Signal transduction in Eukaryotes			0.000384866	0.000508028	0	1.05469	-0.000123163	1	0.000508028	1.02273	0.000384866	0.000297631
Phages, Prophages, Transposable elements, Plasmids	Plasmid related functions			0.000384866	0.000254014	0	1.03053	0.000130851	1.03053	0.000254014	1.01504	0.000384866	0.00021296
Cofactors, Vitamins, Prosthetic Groups, Pigments	Coenzyme B			0.000384866	0	0	0.662655	0.000384866	1.06299	0	1.05469	0.000384866	0.000128289
Secondary Metabolism	Lipid-derived mediators			0.000384866	0	0	0.654574	0.000384866	1.05469	0	1.04651	0.000384866	0.000128289
	Total diversity			134	133	128
		30	Upw	53.5714
		23	Downw	41.0714
		1	Transition	1.78571
		2	Antitransition	3.57143

## Sheet: Cells lvl3
					18	19	20	18 vs 19		19 vs 20		18 vs 20
level 1	level 2	level 3	Favored	Statistics summary	ArraialCells18-01: rel. freq. (%)	ArraialCells19-01: rel. freq. (%)	ArraialCells20-01: rel. freq. (%)	p-values (corrected)	Effect size	p-values (corrected)	Effect size	p-values (corrected)	Effect size	Average
Amino Acids and Derivatives	Alanine, serine, and glycine	Alanine biosynthesis			0.260169	0.270271	0.267786	0.771466	-0.0101018	1.15365	0.0024847	0.93749	-0.00761715	0.266075
Amino Acids and Derivatives	Alanine, serine, and glycine	Glycine and Serine Utilization	downw	a/b/b	0.667742	0.600489	0.579979	0.00856097	0.0672525	0.898768	0.02051	0.00480799	0.0877624	0.61607
Amino Acids and Derivatives	Alanine, serine, and glycine	Glycine Biosynthesis			0.0146249	0.0121927	0.0134566	0.791162	0.00243222	1.10025	-0.00126392	1.10557	0.0011683	0.0134247
Amino Acids and Derivatives	Alanine, serine, and glycine	Glycine cleavage system			0.00307892	0.00762042	0.0067283	0.0983796	-0.0045415	1.1221	0.000892124	0.341922	-0.00364937	0.00580921
Amino Acids and Derivatives	Alanine, serine, and glycine	Serine Biosynthesis			0.0954467	0.090175	0.0834309	0.841344	0.00527167	0.940392	0.0067441	0.496781	0.0120158	0.0896842
Amino Acids and Derivatives	Amino Acids and Derivatives	Creatine and Creatinine Degradation	upw	b/ab/a	0.326751	0.333012	0.376785	0.948258	-0.00626158	0.161226	-0.0437723	0.0452595	-0.0500338	0.345516
Amino Acids and Derivatives	Amino Acids and Derivatives	L-2-amino-thiazoline-4-carboxylic acid-Lcysteine conversion			0.000384866	0	0	0.728186	0.000384866	1.15363	0	1.13306	0.000384866	0.000128289
Amino Acids and Derivatives	Amino Acids and Derivatives	Phosphonoalanine utilization			0	0.000254014	0	1.02993	-0.000254014	1.09404	0.000254014	1.07273	0	8.46714e-05
Amino Acids and Derivatives	Arginine; urea cycle, polyamines	Anaerobic Oxidative Degradation of L-Ornithine			0	0.000254014	0	1.03509	-0.000254014	1.09987	0.000254014	1.08399	0	8.46714e-05
Amino Acids and Derivatives	Arginine; urea cycle, polyamines	Arginine and Ornithine Degradation			0.379862	0.39296	0.403025	0.736377	-0.0130975	1.00168	-0.0100653	0.535167	-0.0231627	0.391949
Amino Acids and Derivatives	Arginine; urea cycle, polyamines	Arginine Biosynthesis extended			0.71508	0.704381	0.714545	0.921302	0.0106992	1.0366	-0.0101643	1.19863	0.000534952	0.711335
Amino Acids and Derivatives	Arginine; urea cycle, polyamines	Cyanophycin Metabolism			0.00307892	0.00508028	0.00403698	0.574164	-0.00200136	1.10423	0.0010433	0.872855	-0.000958054	0.00406539
Amino Acids and Derivatives	Arginine; urea cycle, polyamines	Polyamine Metabolism			0.191278	0.189749	0.20454	1.11835	0.00152968	0.782844	-0.0147918	0.6551	-0.0132621	0.195189
Amino Acids and Derivatives	Arginine; urea cycle, polyamines	Putrescine utilization pathways			0.0273255	0.0210832	0.0222034	0.387878	0.00624229	1.14497	-0.00112022	0.646455	0.00512207	0.0235373
Amino Acids and Derivatives	Arginine; urea cycle, polyamines	Urea carboxylase and Allophanate hydrolase cluster			0.0327136	0.0431824	0.0269132	0.164886	-0.0104688	0.082868	0.0162692	0.640963	0.00580038	0.0342697
Amino Acids and Derivatives	Arginine; urea cycle, polyamines	Urea decomposition	upw	b/a/a	0.12816	0.194067	0.16417	7.8375e-09	-0.0659065	0.190156	0.0298963	0.0204134	-0.0360102	0.162132
Amino Acids and Derivatives	Aromatic amino acids and derivatives	Aromatic amino acid degradation	downw	a/b/b	0.136627	0.0962713	0.0955418	7.99564e-05	0.0403559	1.19616	0.000729498	0.00223548	0.0410854	0.10948
Amino Acids and Derivatives	Aromatic amino acids and derivatives	Aromatic amino acid interconversions with aryl acids	downw	a/b/b	0.118923	0.089667	0.0847766	0.00415047	0.0292565	1.00141	0.00489041	0.00781949	0.0341469	0.097789
Amino Acids and Derivatives	Aromatic amino acids and derivatives	Chorismate Synthesis			0.332524	0.339109	0.339779	0.932623	-0.00658493	1.19985	-0.000670276	0.987223	-0.00725521	0.337137
Amino Acids and Derivatives	Aromatic amino acids and derivatives	Chorismate: Intermediate for synthesis of Tryptophan, PAPA antibiotics, PABA, 3-hydroxyanthranilate and more.	upw	b/a/a	0.281337	0.318788	0.335742	0.0462943	-0.0374509	0.848053	-0.0169544	0.0148093	-0.0544053	0.311955
Amino Acids and Derivatives	Aromatic amino acids and derivatives	Common Pathway For Synthesis of Aromatic Compounds (DAHP synthase to chorismate)			0.240156	0.259856	0.268459	0.385728	-0.0197003	0.984592	-0.0086027	0.250994	-0.028303	0.256157
Amino Acids and Derivatives	Aromatic amino acids and derivatives	Indole-pyruvate oxidoreductase complex			0.00346379	0.00431824	0.00134566	0.947948	-0.000854449	0.539843	0.00297258	0.638254	0.00211813	0.00304256
Amino Acids and Derivatives	Aromatic amino acids and derivatives	Phenylalanine and Tyrosine Branches from Chorismate	transition	ab/a/b	0.178578	0.193305	0.145331	0.465051	-0.0147271	0.00774459	0.0479735	0.0560999	0.0332464	0.172405
Amino Acids and Derivatives	Aromatic amino acids and derivatives	Tryptophan catabolism	downw	a/b/b	0.0765882	0.0586772	0.0417154	0.0456138	0.017911	0.162284	0.0169618	0.000180063	0.0348728	0.0589936
Amino Acids and Derivatives	Aromatic amino acids and derivatives	Tryptophan synthesis	upw	b/a/a	0.266712	0.312437	0.323631	0.00856822	-0.0457255	0.963465	-0.0111938	0.00803734	-0.0569193	0.300927
Amino Acids and Derivatives	Branched-chain amino acids	Branched chain amino acid degradation regulons	downw	a/b/b	0.867102	0.764582	0.711181	0.000160471	0.10252	0.28923	0.0534012	1.75439e-06	0.155921	0.780955
Amino Acids and Derivatives	Branched-chain amino acids	Branched-Chain Amino Acid Biosynthesis	upw	b/b/a	1.05877	1.08235	1.18553	0.708116	-0.0235888	0.0326792	-0.103172	0.00189003	-0.126761	1.10888
Amino Acids and Derivatives	Branched-chain amino acids	HMG CoA Synthesis			0.0234768	0.0271795	0.0289317	0.724019	-0.00370271	1.09368	-0.00175218	0.63701	-0.00545488	0.0265293
Amino Acids and Derivatives	Branched-chain amino acids	Isoleucine degradation	antitransition	a/b/ab	0.454911	0.407947	0.409081	0.0340204	0.0469645	1.19708	-0.00113394	0.119762	0.0458306	0.423979
Amino Acids and Derivatives	Branched-chain amino acids	Ketoisovalerate oxidoreductase			0.107377	0.107702	0.109671	1.1694	-0.000324473	1.14361	-0.0019693	1.10429	-0.00229377	0.10825
Amino Acids and Derivatives	Branched-chain amino acids	Leucine Biosynthesis			0.0150098	0.0162569	0.0154751	1.00258	-0.00124714	1.17975	0.000781815	1.19758	-0.000465329	0.0155806
Amino Acids and Derivatives	Branched-chain amino acids	Leucine Degradation and HMG-CoA Metabolism			0.0577298	0.0673137	0.0645917	0.405891	-0.00958389	1.08044	0.00272207	0.716612	-0.00686183	0.0632117
Amino Acids and Derivatives	Branched-chain amino acids	Valine degradation			0.020013	0.0238773	0.023549	0.67879	-0.00386431	1.19917	0.000328279	0.817919	-0.00353603	0.0224798
Amino Acids and Derivatives	Glutamine, glutamate, aspartate, asparagine; ammonia assimilation	Aspartate aminotransferase			0.152022	0.154187	0.150714	1.07434	-0.00216464	1.09252	0.00347266	1.17579	0.00130802	0.152307
Amino Acids and Derivatives	Glutamine, glutamate, aspartate, asparagine; ammonia assimilation	Glutamate and Aspartate uptake in Bacteria			0.0223222	0.0200671	0.0208577	0.894705	0.00225509	1.17989	-0.000790613	1.08569	0.00146448	0.0210823
Amino Acids and Derivatives	Glutamine, glutamate, aspartate, asparagine; ammonia assimilation	Glutamate dehydrogenases	upw	b/b/a	0.100065	0.0853487	0.141294	0.229925	0.0147163	4.6341e-06	-0.0559455	0.00225144	-0.0412292	0.108903
Amino Acids and Derivatives	Glutamine, glutamate, aspartate, asparagine; ammonia assimilation	Glutamine synthetases	downw	a/a/b	0.0450293	0.0350539	0.0127838	0.212462	0.00997533	0.000535498	0.0222702	2.72954e-07	0.0322455	0.0309557
Amino Acids and Derivatives	Glutamine, glutamate, aspartate, asparagine; ammonia assimilation	Glutamine, Glutamate, Aspartate and Asparagine Biosynthesis			0.339067	0.319296	0.326322	0.45396	0.0197709	1.03972	-0.00702678	0.80202	0.0127441	0.328228
Amino Acids and Derivatives	Glutamine, glutamate, aspartate, asparagine; ammonia assimilation	Poly-gamma-glutamate biosynthesis			0.0442595	0.0469926	0.0437339	0.921904	-0.00273306	1.02657	0.00325866	1.20013	0.000525602	0.0449954
Amino Acids and Derivatives	Histidine Metabolism	Histidine Biosynthesis	transition	b/a/ab	0.490704	0.548162	0.541628	0.0156996	-0.0574588	1.09381	0.00653436	0.110282	-0.0509244	0.526831
Amino Acids and Derivatives	Histidine Metabolism	Histidine Degradation	downw	a/b/b	0.174344	0.138438	0.129183	0.00403542	0.0359064	0.926783	0.00925434	0.00339312	0.0451608	0.147322
Amino Acids and Derivatives	Lysine, threonine, methionine, and cysteine	Cysteine Biosynthesis			0.364083	0.342919	0.339106	0.436138	0.0211638	1.12029	0.00381276	0.452304	0.0249766	0.348703
Amino Acids and Derivatives	Lysine, threonine, methionine, and cysteine	Lysine biosynthesis AAA pathway 2	upw	b/a/a	0.0223222	0.0523269	0.059209	6.21479e-08	-0.0300047	0.87874	-0.00688213	2.38487e-07	-0.0368868	0.0446194
Amino Acids and Derivatives	Lysine, threonine, methionine, and cysteine	Lysine Biosynthesis DAP Pathway			0.547279	0.536732	0.483765	0.881193	0.0105471	0.160012	0.0529671	0.0337404	0.0635142	0.522592
Amino Acids and Derivatives	Lysine, threonine, methionine, and cysteine	Lysine degradation			0.0496477	0.0589313	0.0652645	0.387015	-0.00928361	0.929973	-0.00633323	0.163157	-0.0156168	0.0579478
Amino Acids and Derivatives	Lysine, threonine, methionine, and cysteine	Lysine fermentation			0.00346379	0.00279415	0.00403698	0.934536	0.000669635	0.926133	-0.00124282	1.04523	-0.000573189	0.00343164
Amino Acids and Derivatives	Lysine, threonine, methionine, and cysteine	Methionine Biosynthesis	upw	b/a/a	0.946	1.03511	1.06307	0.00455152	-0.0891078	0.884543	-0.0279638	0.00246476	-0.117072	1.01473
Amino Acids and Derivatives	Lysine, threonine, methionine, and cysteine	Methionine Degradation			0.290958	0.28729	0.300082	1.03576	0.00366846	0.943407	-0.0127922	0.902514	-0.00912373	0.292777
Amino Acids and Derivatives	Lysine, threonine, methionine, and cysteine	Methionine Salvage	upw	b/a/a	0.0411806	0.0632495	0.0706471	0.00253469	-0.0220689	0.882757	-0.00739763	0.00118209	-0.0294665	0.0583591
Amino Acids and Derivatives	Lysine, threonine, methionine, and cysteine	Threonine anaerobic catabolism gene cluster			0.0103914	0.00863648	0.00740113	0.86715	0.00175489	1.05786	0.00123535	0.686237	0.00299024	0.00880966
Amino Acids and Derivatives	Lysine, threonine, methionine, and cysteine	Threonine and Homoserine Biosynthesis			0.612321	0.592107	0.603528	0.640657	0.0202143	1.00931	-0.0114216	1.0023	0.00879277	0.602652
Amino Acids and Derivatives	Lysine, threonine, methionine, and cysteine	Threonine degradation			0.168956	0.14555	0.144658	0.102717	0.0234059	1.19651	0.00089165	0.198442	0.0242976	0.153055
Amino Acids and Derivatives	Proline and 4-hydroxyproline	A Hypothetical Protein Related to Proline Metabolism			0.0608088	0.0576612	0.0484437	0.938321	0.00314757	0.709575	0.00921745	0.310441	0.012365	0.0556379
Amino Acids and Derivatives	Proline and 4-hydroxyproline	Proline Synthesis			0.158949	0.169173	0.176954	0.665273	-0.0102239	0.986162	-0.00778087	0.425848	-0.0180048	0.168359
Amino Acids and Derivatives	Proline and 4-hydroxyproline	Proline, 4-hydroxyproline uptake and utilization			0.190893	0.197877	0.191084	0.858326	-0.00698364	1.00872	0.00679329	1.19335	-0.000190348	0.193285
Carbohydrates	Aminosugars	(GlcNAc)2 Catabolic Operon			0.00384866	0.00736641	0.0107653	0.269432	-0.00351775	0.736991	-0.00339887	0.0558057	-0.00691662	0.00732678
Carbohydrates	Aminosugars	Chitin and N-acetylglucosamine utilization			0.108147	0.118879	0.126492	0.528233	-0.0107314	0.945023	-0.00761342	0.286919	-0.0183448	0.117839
Carbohydrates	Aminosugars	N-Acetyl-Galactosamine and Galactosamine Utilization			0.0207827	0.0269255	0.0208577	0.397451	-0.00614275	0.728584	0.00606777	1.15496	-7.49839e-05	0.0228553
Carbohydrates	Aminosugars	Neotrehalosadiamine (NTD) Biosynthesis Operon			0	0.000254014	0	1.02101	-0.000254014	1.07552	0.000254014	1.04161	0	8.46714e-05
Carbohydrates	Carbohydrates	Acetone carboxylase			0	0.000254014	0	1.0325	-0.000254014	1.09549	0.000254014	1.07692	0	8.46714e-05
Carbohydrates	Carbohydrates	beta-glucuronide utilization			0.00269406	0.0017781	0.00134566	0.752378	0.00091596	1.02101	0.000432439	0.795483	0.0013484	0.00193927
Carbohydrates	Carbohydrates	Carbon storage regulator			0.00192433	0.00457225	0.00403698	0.302205	-0.00264793	1.11321	0.000535274	0.477046	-0.00211265	0.00351119
Carbohydrates	Carbohydrates	Lacto-N-Biose I and Galacto-N-Biose Metabolic Pathway			0.000384866	0.000254014	0.00134566	1.04425	0.000130851	0.676078	-0.00109165	0.588872	-0.000960794	0.000661513
Carbohydrates	Carbohydrates	Sugar utilization in Thermotogales			0.011546	0.0144788	0.0107653	0.700811	-0.00293283	0.867768	0.00371352	1.11048	0.00078069	0.0122633
Carbohydrates	Carbohydrates	Uncharacterized sugar kinase cluster (ygc)			0.000769731	0.000254014	0	0.875632	0.000515717	1.10133	0.000254014	0.824558	0.000769731	0.000341248
Carbohydrates	Carbohydrates	Unknown carbohydrate utilization ( cluster Ydj )	upw	b/ab/a	0.000384866	0.00101606	0.00538264	0.9256	-0.000631191	0.0727723	-0.00436658	0.0107327	-0.00499777	0.00226119
Carbohydrates	Carbohydrates	Unknown carbohydrate utilization ( cluster Yeg )			0.00654271	0.00558831	0.00740113	0.923321	0.000954405	0.931588	-0.00181282	1.08672	-0.000858413	0.00651072
Carbohydrates	Carbohydrates	Unknown sugar utilization (cluster yphABCDEFG)			0.000384866	0.000508028	0	1.16338	-0.000123163	1.00855	0.000508028	1.15202	0.000384866	0.000297631
Carbohydrates	Carbohydrates	VC0266			0.00885191	0.0053343	0.0067283	0.384043	0.00351761	0.971614	-0.001394	0.868892	0.00212361	0.0069715
Carbohydrates	Central carbohydrate metabolism	Dehydrogenase complexes	downw	a/b/b	0.642341	0.542574	0.533554	1.0063e-05	0.0997666	1.03772	0.00902	0.000164286	0.108787	0.572823
Carbohydrates	Central carbohydrate metabolism	Dihydroxyacetone kinases	upw	b/ab/a	0.00346379	0.00863648	0.0107653	0.0677271	-0.00517269	0.956389	-0.0021288	0.0294753	-0.00730149	0.00762185
Carbohydrates	Central carbohydrate metabolism	Entner-Doudoroff Pathway			0.380247	0.388642	0.364001	0.898413	-0.00839435	0.696846	0.0246406	0.715355	0.0162462	0.37763
Carbohydrates	Central carbohydrate metabolism	Ethylmalonyl-CoA pathway of C2 assimilation	downw	a/b/b	0.178578	0.131325	0.141294	6.30104e-05	0.0472523	0.900929	-0.00996899	0.024336	0.0372834	0.150399
Carbohydrates	Central carbohydrate metabolism	Glycolate, glyoxylate interconversions			0.144325	0.132595	0.12851	0.527102	0.0117292	1.05334	0.00408485	0.451821	0.0158141	0.135143
Carbohydrates	Central carbohydrate metabolism	Glycolysis and Gluconeogenesis			0.626176	0.618524	0.560467	0.959607	0.00765202	0.149933	0.058057	0.0432799	0.065709	0.601723
Carbohydrates	Central carbohydrate metabolism	Glycolysis and Gluconeogenesis, including Archaeal enzymes	upw	b/a/a	0.0111611	0.0205751	0.0262404	0.032652	-0.00941404	0.767705	-0.00566522	0.00497492	-0.0150793	0.0193255
Carbohydrates	Central carbohydrate metabolism	Glyoxylate bypass			0.299425	0.303547	0.323631	1.01804	-0.0041214	0.749748	-0.0200843	0.428866	-0.0242057	0.308868
Carbohydrates	Central carbohydrate metabolism	HPr kinase and hprK operon in Gram-positive organisms			0.00230919	0.00304817	0.00201849	0.935132	-0.000738975	1.08191	0.00102968	1.18338	0.000290704	0.00245862
Carbohydrates	Central carbohydrate metabolism	Methylglyoxal Metabolism			0.203979	0.177302	0.195121	0.0868718	0.0266769	0.670662	-0.0178188	0.846104	0.0088581	0.192134
Carbohydrates	Central carbohydrate metabolism	Pentose phosphate pathway			0.411036	0.398294	0.390241	0.761018	0.0127424	1.03404	0.00805276	0.611893	0.0207951	0.399857
Carbohydrates	Central carbohydrate metabolism	Peripheral Glucose Catabolism Pathways			0.00461839	0.00558831	0.00605547	0.97115	-0.000969923	1.11368	-0.000467159	0.926879	-0.00143708	0.00542072
Carbohydrates	Central carbohydrate metabolism	Pyruvate Alanine Serine Interconversions			0.264018	0.254522	0.292008	0.797422	0.00949568	0.168149	-0.037486	0.287437	-0.0279904	0.270183
Carbohydrates	Central carbohydrate metabolism	Pyruvate metabolism I: anaplerotic reactions, PEP	antitransition	a/b/ab	0.618864	0.565943	0.567868	0.0439521	0.0529205	1.18411	-0.00192502	0.145602	0.0509955	0.584225
Carbohydrates	Central carbohydrate metabolism	Pyruvate metabolism II: acetyl-CoA, acetogenesis from pyruvate			0.54266	0.527841	0.547683	0.751959	0.0148192	0.894601	-0.0198422	1.09163	-0.00502303	0.539395
Carbohydrates	Central carbohydrate metabolism	Pyruvate:ferredoxin oxidoreductase			0.00384866	0.00939852	0.00605547	0.0610721	-0.00554986	0.826994	0.00334305	0.637759	-0.00220681	0.00643421
Carbohydrates	Central carbohydrate metabolism	TCA Cycle			1.07801	1.01326	1.00723	0.0676351	0.0647463	1.12253	0.00603588	0.118973	0.0707822	1.03283
Carbohydrates	CO2 fixation	Calvin-Benson cycle			0.447599	0.441984	0.442722	0.993392	0.00561417	1.19979	-0.000737541	1.08527	0.00487663	0.444102
Carbohydrates	CO2 fixation	Carboxysome			0.0354076	0.0492787	0.0504622	0.0559579	-0.0138711	1.16697	-0.00118351	0.108363	-0.0150546	0.0450495
Carbohydrates	CO2 fixation	CO2 uptake, carboxysome	upw	b/a/a	0.0388714	0.0563911	0.0578634	0.0171427	-0.0175197	1.14626	-0.00147224	0.0421205	-0.0189919	0.051042
Carbohydrates	CO2 fixation	Photorespiration (oxidative C2 cycle)			0.617324	0.574834	0.564504	0.133856	0.0424905	1.02786	0.0103296	0.12535	0.0528201	0.585554
Carbohydrates	Di- and oligosaccharides	Beta-Glucoside Metabolism			0.140091	0.1392	0.168207	1.14091	0.000891356	0.16136	-0.0290077	0.109317	-0.0281164	0.149166
Carbohydrates	Di- and oligosaccharides	Fructooligosaccharides(FOS) and Raffinose Utilization			0.00346379	0.00558831	0.0067283	0.598021	-0.00212452	1.03333	-0.00113999	0.369805	-0.00326451	0.00526013
Carbohydrates	Di- and oligosaccharides	Lactose and Galactose Uptake and Utilization			0.230534	0.21896	0.23549	0.679995	0.0115743	0.788264	-0.0165303	1.02927	-0.00495596	0.228328
Carbohydrates	Di- and oligosaccharides	Lactose utilization			0.00192433	0.00381021	0.00403698	0.571025	-0.00188588	1.01975	-0.000226768	0.474593	-0.00211265	0.00325717
Carbohydrates	Di- and oligosaccharides	Maltose and Maltodextrin Utilization	downw	a/ab/b	0.256705	0.237249	0.19983	0.38445	0.0194562	0.116873	0.0374187	0.00239093	0.0568749	0.231262
Carbohydrates	Di- and oligosaccharides	Melibiose Utilization			0.00192433	0.00203211	0.00067283	1.05762	-0.000107785	0.94448	0.00135928	0.715004	0.0012515	0.00154309
Carbohydrates	Di- and oligosaccharides	Sucrose utilization	upw	b/ab/a	0.0100065	0.0129547	0.0248947	0.664243	-0.00294821	0.0680415	-0.01194	0.00378528	-0.0148882	0.015952
Carbohydrates	Di- and oligosaccharides	Sucrose utilization Shewanella			0.00461839	0.00482627	0.00605547	1.03899	-0.000207881	0.964973	-0.0012292	0.925284	-0.00143708	0.00516671
Carbohydrates	Di- and oligosaccharides	Trehalose Biosynthesis	downw	a/ab/b	0.0496477	0.036324	0.0269132	0.0682347	0.0133236	0.497803	0.00941082	0.00377915	0.0227345	0.0376283
Carbohydrates	Di- and oligosaccharides	Trehalose Uptake and Utilization	downw	a/ab/b	0.0654271	0.0505488	0.0370056	0.0862994	0.0148783	0.289659	0.0135432	0.00150624	0.0284215	0.0509939
Carbohydrates	Di- and oligosaccharides	Unknown oligosaccharide utilization Sde 1396	antitransition	a/b/ab	0.00885191	0.00330218	0.00269132	0.0387663	0.00554972	1.0325	0.000610864	0.0981968	0.00616059	0.00494847
Carbohydrates	Fermentation	Acetoin, butanediol metabolism			0.125466	0.116592	0.145331	0.665757	0.00887372	0.11556	-0.0287388	0.283084	-0.0198651	0.12913
Carbohydrates	Fermentation	Acetone Butanol Ethanol Synthesis			0.0492628	0.0416583	0.0343143	0.452544	0.00760448	0.752527	0.00734399	0.111089	0.0149485	0.0417451
Carbohydrates	Fermentation	Acetyl-CoA fermentation to Butyrate			0.279412	0.285004	0.259039	0.951056	-0.00559138	0.51461	0.0259643	0.496363	0.0203729	0.274485
Carbohydrates	Fermentation	Butanol Biosynthesis			0.0138552	0.0132087	0.0141294	1.12181	0.000646429	1.1544	-0.000920695	1.17289	-0.000274266	0.0137311
Carbohydrates	Fermentation	Fermentations: Lactate			0.0100065	0.0124467	0.0141294	0.751284	-0.00244018	1.05241	-0.00168274	0.592977	-0.00412292	0.0121942
Carbohydrates	Fermentation	Fermentations: Mixed acid			0.0854402	0.0850947	0.0773754	1.16834	0.000345442	0.90824	0.00771928	0.704002	0.00806473	0.0826368
Carbohydrates	Glycoside hydrolases	Predicted carbohydrate hydrolases			0.0111611	0.0154949	0.0121109	0.443593	-0.00433376	0.941053	0.00338392	1.02317	-0.000949835	0.0129223
Carbohydrates	Monosaccharides	2-Ketogluconate Utilization			0	0	0.00067283	1.11471	0	0.791526	-0.00067283	0.647755	-0.00067283	0.000224277
Carbohydrates	Monosaccharides	D-allose utilization			0.0011546	0.000254014	0.00067283	0.64762	0.000900583	0.941474	-0.000418816	1.00365	0.000481767	0.000693813
Carbohydrates	Monosaccharides	Deoxyribose and Deoxynucleoside Catabolism	antitransition	a/b/ab	0.268636	0.230645	0.248274	0.0223667	0.0379914	0.750726	-0.0176294	0.483285	0.020362	0.249185
Carbohydrates	Monosaccharides	D-galactarate, D-glucarate and D-glycerate catabolism			0.0354076	0.0396262	0.0457524	0.75135	-0.00421856	0.870615	-0.00612623	0.330916	-0.0103448	0.0402621
Carbohydrates	Monosaccharides	D-galactonate catabolism			0.0280952	0.0312437	0.0329687	0.839961	-0.00314854	1.09845	-0.00172493	0.730621	-0.00487347	0.0307692
Carbohydrates	Monosaccharides	D-Galacturonate and D-Glucuronate Utilization			0.139321	0.145042	0.129856	0.870068	-0.0057207	0.692398	0.0151859	0.746055	0.00946518	0.138073
Carbohydrates	Monosaccharides	D-gluconate and ketogluconates metabolism			0.0492628	0.0591853	0.0531536	0.335558	-0.00992249	0.934083	0.00603172	0.926165	-0.00389076	0.0538672
Carbohydrates	Monosaccharides	D-ribose utilization			0.0581147	0.0599473	0.0477709	1.03468	-0.00183262	0.491537	0.0121764	0.429536	0.0103438	0.0552776
Carbohydrates	Monosaccharides	D-Sorbitol(D-Glucitol) and L-Sorbose Utilization			0.00307892	0.00330218	0.00605547	1.06033	-0.000223258	0.622329	-0.00275329	0.453028	-0.00297654	0.00414553
Carbohydrates	Monosaccharides	D-Tagatose and Galactitol Utilization			0.0369471	0.0373401	0.0336415	1.16746	-0.000392974	0.972308	0.00369858	0.927722	0.0033056	0.0359762
Carbohydrates	Monosaccharides	Fructose utilization			0.0311741	0.0284496	0.0322958	0.881769	0.00272453	0.956492	-0.00384626	1.15108	-0.00112172	0.0306398
Carbohydrates	Monosaccharides	Hexose Phosphate Uptake System			0.0157795	0.0119387	0.00740113	0.539946	0.00384083	0.669099	0.00453753	0.0845091	0.00837836	0.0117064
Carbohydrates	Monosaccharides	L-Arabinose utilization			0.0307892	0.0271795	0.0269132	0.765806	0.00360974	1.19955	0.000266313	0.821402	0.00387605	0.028294
Carbohydrates	Monosaccharides	L-ascorbate utilization (and related gene clusters)			0	0.00152408	0	0.301665	-0.00152408	0.684651	0.00152408	1.02354	0	0.000508028
Carbohydrates	Monosaccharides	L-fucose utilization			0.0427201	0.0480087	0.0430611	0.691886	-0.00528858	0.944991	0.00494755	1.19292	-0.000341031	0.0445966
Carbohydrates	Monosaccharides	L-fucose utilization temp			0.00654271	0.00330218	0.00269132	0.2361	0.00324053	1.02993	0.000610864	0.29995	0.0038514	0.00417874
Carbohydrates	Monosaccharides	L-rhamnose utilization			0.080052	0.0792524	0.0995788	1.14108	0.000799648	0.222249	-0.0203264	0.159879	-0.0195268	0.0862944
Carbohydrates	Monosaccharides	Mannose Metabolism			0.1424	0.157235	0.16417	0.397819	-0.0148344	0.974967	-0.00693577	0.259039	-0.0217702	0.154602
Carbohydrates	Monosaccharides	Xylose utilization			0.100065	0.104654	0.0894864	0.895946	-0.00458875	0.540574	0.0151674	0.603747	0.0105787	0.0980684
Carbohydrates	One-carbon Metabolism	Formaldehyde assimilation: Ribulose monophosphate pathway			0.00153946	0.0053343	0.00201849	0.0761316	-0.00379483	0.520758	0.00331581	0.979577	-0.000479027	0.00296408
Carbohydrates	One-carbon Metabolism	Methanogenesis	upw	b/ab/a	0.00692758	0.0121927	0.0201849	0.175785	-0.00526509	0.299025	-0.00799222	0.00217866	-0.0132573	0.0131017
Carbohydrates	One-carbon Metabolism	Methanogenesis from methylated compounds			0.0161644	0.0160029	0.0161479	1.14834	0.000161467	1.17795	-0.000145029	1.1351	1.64381e-05	0.0161051
Carbohydrates	One-carbon Metabolism	One-carbon metabolism by tetrahydropterines			0.198206	0.205497	0.198485	0.848169	-0.00729162	1.0142	0.00701258	1.19797	-0.00027903	0.200729
Carbohydrates	One-carbon Metabolism	Serine-glyoxylate cycle	downw	a/ab/b	2.16448	2.11035	2.0084	0.403853	0.0541351	0.169861	0.101952	0.00560018	0.156087	2.09441
Carbohydrates	Organic acids	2-methylcitrate to 2-methylaconitate metabolism cluster			0.0169341	0.017273	0.0208577	1.16946	-0.000338872	0.945716	-0.00358477	0.732911	-0.00392364	0.0183549
Carbohydrates	Organic acids	Alpha-acetolactate operon			0.000769731	0.000254014	0	0.873998	0.000515717	1.09259	0.000254014	0.823028	0.000769731	0.000341248
Carbohydrates	Organic acids	Glycerate metabolism			0.10122	0.089667	0.0800667	0.418836	0.0115527	0.801887	0.00960022	0.125145	0.0211529	0.0903178
Carbohydrates	Organic acids	Isobutyryl-CoA to Propionyl-CoA Module	antitransition	a/b/ab	0.200515	0.168665	0.179646	0.0273102	0.0318496	0.909143	-0.0109802	0.367098	0.0208694	0.182942
Carbohydrates	Organic acids	Lactate utilization			0.0473385	0.054105	0.0511351	0.573545	-0.00676653	1.04751	0.00296993	0.928659	-0.0037966	0.0508595
Carbohydrates	Organic acids	Malonate decarboxylase			0.00192433	0.00304817	0.00269132	0.786647	-0.00112384	1.02354	0.00035685	0.994241	-0.000766991	0.00255461
Carbohydrates	Organic acids	Methylcitrate cycle	upw	b/ab/a	0.0357925	0.0447065	0.0538264	0.303185	-0.00891398	0.695842	-0.00911991	0.0454996	-0.0180339	0.0447751
Carbohydrates	Organic acids	Propionate-CoA to Succinate Module	upw	b/a/a	0.226301	0.265191	0.312866	0.0182904	-0.0388897	0.0565308	-0.0476752	5.34105e-06	-0.0865649	0.268119
Carbohydrates	Organic acids	Propionyl-CoA to Succinyl-CoA Module	downw	a/ab/b	0.219758	0.198639	0.160133	0.259984	0.0211192	0.0556831	0.0385055	0.000336238	0.0596247	0.192844
Carbohydrates	Organic acids	Tricarballylate Utilization	downw	a/ab/b	0.0138552	0.00711239	0.00336415	0.0643175	0.00674277	0.645499	0.00374824	0.00600643	0.010491	0.00811057
Carbohydrates	Polysaccharides	Alpha-Amylase locus in Streptocococcus			0.0111611	0.00787444	0.00470981	0.52548	0.00328667	0.771052	0.00316463	0.127655	0.00645129	0.00791512
Carbohydrates	Polysaccharides	Cellulosome	downw	a/b/b	0.0608088	0.0436904	0.0390241	0.0265068	0.0171183	0.947962	0.00466629	0.0189367	0.0217846	0.0478411
Carbohydrates	Polysaccharides	Glycogen metabolism	upw	b/a/a	0.0396412	0.0556291	0.0585362	0.0336648	-0.0159879	1.05937	-0.00290711	0.045427	-0.018895	0.0512688
Carbohydrates	Polysaccharides	Xyloglucan Utilization			0.00307892	0.00558831	0.00336415	0.469449	-0.00250938	0.900485	0.00222416	1.18	-0.000285225	0.00401046
Carbohydrates	Sugar alcohols	Erythritol utilization			0.00346379	0.00279415	0	0.932919	0.000669635	0.289626	0.00279415	0.110712	0.00346379	0.00208598
Carbohydrates	Sugar alcohols	Ethanolamine utilization			0.00808218	0.00914451	0.0107653	0.994161	-0.00106233	1.00826	-0.00162077	0.680701	-0.0026831	0.00933065
Carbohydrates	Sugar alcohols	Glycerol and Glycerol-3-phosphate Uptake and Utilization			0.381402	0.384831	0.376785	1.06527	-0.00342954	1.0305	0.00804662	1.0849	0.00461708	0.381006
Carbohydrates	Sugar alcohols	Glycerol fermenation to 1,3-propanediol			0.00692758	0.00508028	0.00470981	0.730061	0.0018473	1.02228	0.000370473	0.821973	0.00221777	0.00557256
Carbohydrates	Sugar alcohols	Inositol catabolism			0.233229	0.242075	0.232799	0.812158	-0.00884687	0.977438	0.00927629	1.19799	0.000429415	0.236034
Carbohydrates	Sugar alcohols	Mannitol Utilization			0.0377168	0.036324	0.0497894	1.05178	0.00139281	0.261122	-0.0134654	0.246044	-0.0120726	0.0412767
Carbohydrates	Sugar alcohols	Propanediol utilization			0.00769731	0.00736641	0.00538264	1.16839	0.000330903	0.976024	0.00198377	0.730134	0.00231467	0.00681545
Cell Division and Cell Cycle	Cell Division and Cell Cycle	Bacterial Cytoskeleton	downw	a/b/c	1.18885	1.09886	0.985023	0.00851535	0.0899849	0.0101723	0.113842	6.21402e-08	0.203827	1.09091
Cell Division and Cell Cycle	Cell Division and Cell Cycle	Control of cell elongation - division cycle in Bacilli			0	0.000508028	0.00067283	0.835581	-0.000508028	1.04689	-0.000164802	0.644975	-0.00067283	0.000393619
Cell Division and Cell Cycle	Cell Division and Cell Cycle	Cyanobacterial Circadian Clock			0.0107762	0.0139708	0.0195121	0.641812	-0.00319454	0.681644	-0.00554129	0.125429	-0.00873583	0.014753
Cell Division and Cell Cycle	Cell Division and Cell Cycle	Intracellular septation in Enterobacteria			0.000769731	0.0017781	0.00403698	0.669306	-0.00100837	0.703115	-0.00225888	0.111467	-0.00326725	0.00219494
Cell Division and Cell Cycle	Cell Division and Cell Cycle	Macromolecular synthesis operon			0.130854	0.1392	0.135912	0.727817	-0.00834542	1.0903	0.00328809	0.971995	-0.00505733	0.135322
Cell Division and Cell Cycle	Cell Division and Cell Cycle	MukBEF Chromosome Condensation			0.000769731	0.00101606	0.00134566	1	-0.000246325	1.02065	-0.000329603	0.9046	-0.000575928	0.00104382
Cell Division and Cell Cycle	Cell Division and Cell Cycle	Two cell division clusters relating to chromosome partitioning			0.290573	0.306595	0.323631	0.574605	-0.0160215	0.837005	-0.0170362	0.209154	-0.0330576	0.306933
Cell Division and Cell Cycle	Cell Division and Cell Cycle	YgjD and YeaZ			0.000769731	0.0035562	0.00403698	0.156876	-0.00278647	1.08991	-0.000480782	0.110982	-0.00326725	0.00278764
Cell Wall and Capsule	Capsular and extracellular polysacchrides	Alginate metabolism			0.119308	0.122943	0.139949	0.957948	-0.00363448	0.546051	-0.0170058	0.24018	-0.0206403	0.1274
Cell Wall and Capsule	Capsular and extracellular polysacchrides	Capsular heptose biosynthesis			0.0365622	0.0393722	0.0376785	0.908203	-0.00280995	1.11185	0.00169371	1.1544	-0.00111624	0.037871
Cell Wall and Capsule	Capsular and extracellular polysacchrides	Capsular Polysaccharide (CPS) of Campylobacter			0.00153946	0.000508028	0.00067283	0.529392	0.00103143	1.05357	-0.000164802	0.929142	0.000866632	0.000906773
Cell Wall and Capsule	Capsular and extracellular polysacchrides	Capsular Polysaccharides Biosynthesis and Assembly			0.0523417	0.0604553	0.0430611	0.475141	-0.00811363	0.162807	0.0173942	0.472632	0.00928061	0.0519527
Cell Wall and Capsule	Capsular and extracellular polysacchrides	Capsular surface virulence antigen loci			0	0.000762042	0	0.603861	-0.000762042	0.969169	0.000762042	1.01724	0	0.000254014
Cell Wall and Capsule	Capsular and extracellular polysacchrides	CMP-N-acetylneuraminate Biosynthesis			0.034253	0.0370861	0.0403698	0.894729	-0.00283302	1.00886	-0.00328373	0.648432	-0.00611675	0.0372363
Cell Wall and Capsule	Capsular and extracellular polysacchrides	Colanic acid biosynthesis			0.034253	0.0421663	0.0423883	0.384901	-0.0079133	1.19843	-0.000221943	0.482834	-0.00813524	0.0396025
Cell Wall and Capsule	Capsular and extracellular polysacchrides	dTDP-rhamnose synthesis			0.0227071	0.0238773	0.0208577	1.05081	-0.00117025	0.972467	0.0030196	1.03591	0.00184934	0.0224807
Cell Wall and Capsule	Capsular and extracellular polysacchrides	Exopolysaccharide Biosynthesis			0.0565752	0.0602013	0.0538264	0.888763	-0.0036261	0.920903	0.00637495	1.02643	0.00274885	0.0568676
Cell Wall and Capsule	Capsular and extracellular polysacchrides	Extracellular Polysaccharide Biosynthesis of Streptococci			0.000769731	0.000254014	0	0.869134	0.000515717	1.08827	0.000254014	0.818472	0.000769731	0.000341248
Cell Wall and Capsule	Capsular and extracellular polysacchrides	Legionaminic Acid Biosynthesis			0.0723547	0.071378	0.0773754	1.12241	0.000976773	0.942801	-0.00599748	0.894438	-0.0050207	0.0737027
Cell Wall and Capsule	Capsular and extracellular polysacchrides	O-Methyl Phosphoramidate Capsule Modification in Campylobacter			0.00192433	0.00381021	0.0067283	0.572589	-0.00188588	0.67257	-0.00291809	0.104038	-0.00480397	0.00415428
Cell Wall and Capsule	Capsular and extracellular polysacchrides	Phosphorylcholine incorporation in LPS			0.00461839	0.00330218	0.00336415	0.739415	0.0013162	1.11022	-6.19662e-05	0.906708	0.00125424	0.00376157
Cell Wall and Capsule	Capsular and extracellular polysacchrides	Polysaccharide deacetylases			0.00885191	0.0134627	0.0107653	0.351136	-0.00461084	0.946561	0.00269747	0.900317	-0.00191337	0.0110266
Cell Wall and Capsule	Capsular and extracellular polysacchrides	Pseudaminic Acid Biosynthesis			0.00846704	0.00787444	0.0121109	1.11687	0.000592606	0.60331	-0.0042365	0.520354	-0.00364389	0.00948414
Cell Wall and Capsule	Capsular and extracellular polysacchrides	Rhamnose containing glycans	downw	a/b/b	0.337142	0.286274	0.248274	0.00398627	0.0508684	0.162358	0.0379997	1.08412e-05	0.088868	0.290563
Cell Wall and Capsule	Capsular and extracellular polysacchrides	Serotype determining Capsular polysaccharide biosynthesis in Staphylococcus			0.00423352	0.0035562	0.00269132	0.949584	0.000677324	1.09859	0.000864878	0.873025	0.0015422	0.00349368
Cell Wall and Capsule	Capsular and extracellular polysacchrides	Sialic Acid Metabolism			0.305583	0.337077	0.347853	0.13341	-0.0314934	0.986816	-0.0107763	0.0945183	-0.0422698	0.330171
Cell Wall and Capsule	Capsular and extracellular polysacchrides	Streptococcal Hyaluronic Acid Capsule			0.0442595	0.0490247	0.0470981	0.736024	-0.00476518	1.1033	0.00192663	0.999192	-0.00283855	0.0467941
Cell Wall and Capsule	Capsular and extracellular polysacchrides	Vibrio Polysaccharide (VPS) Biosynthesis			0.0284801	0.0312437	0.0282589	0.876783	-0.00276368	1.01278	0.00298488	1.17943	0.000221199	0.0293275
Cell Wall and Capsule	Capsular and extracellular polysacchrides	YjbEFGH Locus Involved in Exopolysaccharide Production	upw	b/ab/a	0.00269406	0.0035562	0.00874679	0.923446	-0.000862138	0.224328	-0.00519059	0.046318	-0.00605273	0.00499901
Cell Wall and Capsule	Cell Wall and Capsule	Murein Hydrolases			0.179347	0.177556	0.193775	1.10409	0.00179152	0.717529	-0.0162192	0.608192	-0.0144276	0.183559
Cell Wall and Capsule	Cell Wall and Capsule	Peptidoglycan Biosynthesis	downw	a/ab/b	1.00642	0.946456	0.889481	0.0867514	0.059967	0.316679	0.0569754	0.00194832	0.116942	0.947454
Cell Wall and Capsule	Cell Wall and Capsule	Peptidoglycan biosynthesis--gjo			0.000384866	0.000508028	0	1.15363	-0.000123163	1.00487	0.000508028	1.12534	0.000384866	0.000297631
Cell Wall and Capsule	Cell Wall and Capsule	Peptidoglycan Crosslinking of Peptide Stems			0.000769731	0	0.00134566	0.425322	0.000769731	0.3977	-0.00134566	0.906187	-0.000575928	0.00070513
Cell Wall and Capsule	Cell Wall and Capsule	Recycling of Peptidoglycan Amino Acids			0.0896737	0.090937	0.0888135	1.11422	-0.00126336	1.12203	0.0021235	1.19042	0.000860141	0.0898081
Cell Wall and Capsule	Cell Wall and Capsule	Recycling of Peptidoglycan Amino Sugars			0.0496477	0.0452145	0.0383513	0.771411	0.00443315	0.804449	0.0068632	0.300981	0.0112964	0.0444045
Cell Wall and Capsule	Cell Wall and Capsule	UDP-N-acetylmuramate from Fructose-6-phosphate Biosynthesis			0.279797	0.280686	0.261058	1.15145	-0.00088828	0.71875	0.0196276	0.559317	0.0187393	0.273847
Cell Wall and Capsule	Cell Wall and Capsule	YjeE	upw	b/a/a	0.0311741	0.054867	0.0558449	0.000191293	-0.0236929	1.17975	-0.000977836	0.00228878	-0.0246708	0.0472953
Cell Wall and Capsule	Cell wall of Mycobacteria	mycolic acid synthesis			0.0150098	0.018797	0.0208577	0.625332	-0.00378728	1.03843	-0.00206068	0.469173	-0.00584797	0.0182215
Cell Wall and Capsule	Gram-Negative cell wall components	Core Oligosaccharide Glycosylation in Pseudomonas			0.000769731	0.00101606	0.00201849	1.00121	-0.000246325	0.90307	-0.00100243	0.652946	-0.00124876	0.00126809
Cell Wall and Capsule	Gram-Negative cell wall components	Inner membrane protein YhjD and conserved cluster involved in LPS biosynthesis			0.000384866	0.000508028	0	1.16832	-0.000123163	1.0135	0.000508028	1.15524	0.000384866	0.000297631
Cell Wall and Capsule	Gram-Negative cell wall components	KDO2-Lipid A biosynthesis	transition	b/a/ab	0.489549	0.550448	0.531536	0.00864397	-0.0608995	0.90892	0.0189129	0.214835	-0.0419866	0.523844
Cell Wall and Capsule	Gram-Negative cell wall components	Lipid A modifications	upw	b/ab/a	0.0011546	0.00381021	0.00807396	0.208597	-0.00265561	0.320511	-0.00426375	0.00500601	-0.00691936	0.00434625
Cell Wall and Capsule	Gram-Negative cell wall components	Lipid A-Ara4N pathway ( Polymyxin resistance )	antitransition	ab/b/a	0.0184735	0.0162569	0.0309502	0.868421	0.00221665	0.0338366	-0.0146933	0.0712968	-0.0124766	0.0218935
Cell Wall and Capsule	Gram-Negative cell wall components	Lipopolysaccharide assembly	upw	b/a/a	0.097371	0.129293	0.137257	0.00287297	-0.0319222	0.948489	-0.00796412	0.00275679	-0.0398863	0.121307
Cell Wall and Capsule	Gram-Negative cell wall components	Lipopolysaccharide-related cluster in Alphaproteobacteria	downw	a/ab/b	0.0388714	0.0294656	0.0195121	0.196685	0.00940579	0.306079	0.00995357	0.00523606	0.0193594	0.029283
Cell Wall and Capsule	Gram-Negative cell wall components	Lipoprotein sorting system			0.0723547	0.0774743	0.0841037	0.812929	-0.00511956	0.935054	-0.00662944	0.470471	-0.011749	0.0779776
Cell Wall and Capsule	Gram-Negative cell wall components	LOS core oligosaccharide biosynthesis	upw	b/a/a	0.0762034	0.139962	0.134566	3.5459e-12	-0.0637584	1.02625	0.00539579	5.87209e-07	-0.0583626	0.11691
Cell Wall and Capsule	Gram-Negative cell wall components	Major Outer Membrane Proteins	upw	b/a/a	0.00962164	0.018543	0.0222034	0.0320153	-0.00892139	0.945314	-0.00366036	0.0134124	-0.0125817	0.0167893
Cell Wall and Capsule	Gram-Negative cell wall components	Outer membrane	downw	a/a/b	0.138552	0.118625	0.0874679	0.134135	0.019927	0.0356748	0.0311567	6.05749e-05	0.0510837	0.114881
Cell Wall and Capsule	Gram-Negative cell wall components	Perosamine Synthesis Vibrio			0.00500325	0.00381021	0.00538264	0.871003	0.00119304	0.938447	-0.00157243	1.18508	-0.000379386	0.00473203
Cell Wall and Capsule	Gram-Negative cell wall components	Vibrio Core Oligosaccharide Biosynthesis			0.00577298	0.00990655	0.0114381	0.308766	-0.00413357	1.02199	-0.00153156	0.196833	-0.00566512	0.00903921
Cell Wall and Capsule	Gram-Positive cell wall components	Sortase			0.00230919	0.00127007	0	0.701257	0.00103912	0.836332	0.00127007	0.259319	0.00230919	0.00119309
Cell Wall and Capsule	Gram-Positive cell wall components	Teichoic and lipoteichoic acids biosynthesis			0.0207827	0.0261634	0.0309502	0.470854	-0.00538071	0.900485	-0.00478672	0.191461	-0.0101674	0.0259655
Cell Wall and Capsule	Gram-Positive cell wall components	Teichuronic acid biosynthesis			0.129315	0.123451	0.129856	0.845826	0.00586399	0.963927	-0.00640532	1.20131	-0.000541325	0.127541
Cofactors, Vitamins, Prosthetic Groups, Pigments	Biotin	Biotin biosynthesis	upw	b/a/a	0.201285	0.270779	0.278552	7.8107e-07	-0.0694943	1.01256	-0.00777255	1.92143e-05	-0.0772669	0.250205
Cofactors, Vitamins, Prosthetic Groups, Pigments	Coenzyme A	Coenzyme A Biosynthesis	downw	a/ab/b	0.516105	0.50752	0.456851	0.935465	0.00858461	0.160726	0.0506687	0.0449536	0.0592533	0.493492
Cofactors, Vitamins, Prosthetic Groups, Pigments	Coenzyme B	Coenzyme B synthesis			0.000384866	0	0	0.734702	0.000384866	1.18	0	1.14246	0.000384866	0.000128289
Cofactors, Vitamins, Prosthetic Groups, Pigments	Coenzyme F420	Coenzyme F420 synthesis	upw	c/b/a	0.0577298	0.0848407	0.13322	0.00136256	-0.0271109	0.000128838	-0.0483796	8.55908e-13	-0.0754905	0.0919303
Cofactors, Vitamins, Prosthetic Groups, Pigments	Coenzyme M	coenzyme M biosynthesis			0.0150098	0.018289	0.0215306	0.702469	-0.00327926	0.956696	-0.00324154	0.392534	-0.0065208	0.0182764
Cofactors, Vitamins, Prosthetic Groups, Pigments	Cofactors, Vitamins, Prosthetic Groups, Pigments	Molybdopterin cytosine dinucleotide			0.00230919	0.0035562	0.0067283	0.817262	-0.001247	0.639293	-0.0031721	0.128163	-0.0044191	0.0041979
Cofactors, Vitamins, Prosthetic Groups, Pigments	Cofactors, Vitamins, Prosthetic Groups, Pigments	Thiamin biosynthesis	upw	c/b/a	0.204748	0.239535	0.256348	0.0291863	-0.0347868	0.775564	-0.0168129	0.00630641	-0.0515997	0.233544
Cofactors, Vitamins, Prosthetic Groups, Pigments	Folate and pterines	5-FCL-like protein			0.720083	0.72267	0.751551	1.11711	-0.00258655	0.776278	-0.0288809	0.535519	-0.0314674	0.731435
Cofactors, Vitamins, Prosthetic Groups, Pigments	Folate and pterines	Folate Biosynthesis	downw	a/a/b	0.43028	0.419631	0.344489	0.839757	0.0106485	0.00403338	0.0751424	0.000278416	0.0857908	0.398133
Cofactors, Vitamins, Prosthetic Groups, Pigments	Folate and pterines	methanopterin biosynthesis	upw	b/ab/a	0.00577298	0.0109226	0.0215306	0.140357	-0.00514962	0.0856101	-0.0106079	0.000142956	-0.0157576	0.012742
Cofactors, Vitamins, Prosthetic Groups, Pigments	Folate and pterines	Methanopterin biosynthesis2			0.0219373	0.0256554	0.0208577	0.726996	-0.00371808	0.87156	0.0047977	1.1416	0.00107961	0.0228168
Cofactors, Vitamins, Prosthetic Groups, Pigments	Folate and pterines	Molybdenum cofactor biosynthesis			0.225146	0.244616	0.215306	0.372154	-0.0194692	0.306216	0.02931	0.818092	0.00984081	0.228356
Cofactors, Vitamins, Prosthetic Groups, Pigments	Folate and pterines	p-Aminobenzoyl-Glutamate Utilization			0.00731245	0.00381021	0.00470981	0.278914	0.00350223	1.01435	-0.000899598	0.703816	0.00260264	0.00527749
Cofactors, Vitamins, Prosthetic Groups, Pigments	Folate and pterines	Pterin biosynthesis			0.0531114	0.0475006	0.0430611	0.682234	0.00561082	0.967268	0.00443952	0.420219	0.0100503	0.0478911
Cofactors, Vitamins, Prosthetic Groups, Pigments	Folate and pterines	Pterin carbinolamine dehydratase	downw	a/b/b	0.127775	0.0972874	0.0807396	0.00413497	0.030488	0.409971	0.0165478	0.000130968	0.0470358	0.101934
Cofactors, Vitamins, Prosthetic Groups, Pigments	Folate and pterines	Pterin metabolism			0.0604239	0.053343	0.0477709	0.577191	0.00708094	0.946988	0.00557204	0.291692	0.012653	0.0538459
Cofactors, Vitamins, Prosthetic Groups, Pigments	Folate and pterines	Pterin metabolism 3			0.0123157	0.0157489	0.0195121	0.637478	-0.00343317	0.911012	-0.00376319	0.270857	-0.00719637	0.0158589
Cofactors, Vitamins, Prosthetic Groups, Pigments	Folate and pterines	YgfZ	upw	b/a/a	0.025786	0.0464846	0.0477709	0.000462434	-0.0206986	1.15347	-0.00128634	0.00330023	-0.0219849	0.0400138
Cofactors, Vitamins, Prosthetic Groups, Pigments	Folate and pterines	YgfZ-Iron			0.0608088	0.0553751	0.0524807	0.723228	0.00543369	1.05458	0.00289434	0.602531	0.00832803	0.0562215
Cofactors, Vitamins, Prosthetic Groups, Pigments	Lipoic acid	Lipoic acid metabolism			0.157795	0.151646	0.132547	0.86655	0.00614848	0.508387	0.0190989	0.152348	0.0252474	0.14733
Cofactors, Vitamins, Prosthetic Groups, Pigments	NAD and NADP	NAD and NADP cofactor biosynthesis global	downw	a/ab/b	0.431434	0.406931	0.376112	0.399122	0.0245038	0.519786	0.0308187	0.0382679	0.0553224	0.404826
Cofactors, Vitamins, Prosthetic Groups, Pigments	NAD and NADP	NAD regulation			0.065812	0.0800144	0.0693015	0.172616	-0.0142024	0.721826	0.010713	0.990731	-0.00348946	0.0717093
Cofactors, Vitamins, Prosthetic Groups, Pigments	Pyridoxine	Pyridoxin (Vitamin B6) Biosynthesis			0.427201	0.419123	0.380149	0.933404	0.00807756	0.299727	0.0389744	0.0950999	0.0470519	0.408824
Cofactors, Vitamins, Prosthetic Groups, Pigments	Pyridoxine	Pyridoxin(Vitamin B6) Degradation Pathway			0.00153946	0.0017781	0.00269132	1.00487	-0.000238636	0.947011	-0.000913221	0.763583	-0.00115186	0.00200296
Cofactors, Vitamins, Prosthetic Groups, Pigments	Quinone cofactors	Coenzyme PQQ synthesis	downw	a/b/b	0.031559	0.0198131	0.0100924	0.0318419	0.0117459	0.150611	0.00972065	9.28476e-05	0.0214665	0.0204882
Cofactors, Vitamins, Prosthetic Groups, Pigments	Quinone cofactors	Menaquinone and Phylloquinone Biosynthesis	downw	a/b/b	0.0804369	0.0551211	0.0437339	0.00202397	0.0253158	0.513218	0.0113871	0.000115836	0.036703	0.059764
Cofactors, Vitamins, Prosthetic Groups, Pigments	Quinone cofactors	Menaquinone Biosynthesis via Futalosine -- gjo	upw	b/a/a	0.0150098	0.0312437	0.039697	0.000660292	-0.016234	0.624239	-0.00845323	4.37393e-05	-0.0246872	0.0286501
Cofactors, Vitamins, Prosthetic Groups, Pigments	Quinone cofactors	Plastoquinone Biosynthesis			0.000384866	0.000762042	0.00336415	1.00855	-0.000377177	0.278213	-0.00260211	0.101506	-0.00297928	0.00150369
Cofactors, Vitamins, Prosthetic Groups, Pigments	Quinone cofactors	Pyrroloquinoline Quinone biosynthesis			0.0161644	0.0213372	0.0222034	0.432762	-0.00517283	1.17426	-0.000866202	0.469277	-0.00603903	0.0199016
Cofactors, Vitamins, Prosthetic Groups, Pigments	Quinone cofactors	Tocopherol Biosynthesis			0.0277103	0.0198131	0.0195121	0.196925	0.00789722	1.1973	0.000301033	0.323558	0.00819826	0.0223452
Cofactors, Vitamins, Prosthetic Groups, Pigments	Quinone cofactors	Ubiquinone Biosynthesis	transition	b/a/ab	0.369471	0.424712	0.409081	0.00621626	-0.0552406	0.932016	0.015631	0.168448	-0.0396096	0.401088
Cofactors, Vitamins, Prosthetic Groups, Pigments	Riboflavin, FMN, FAD	Flavodoxin			0.0473385	0.053597	0.0524807	0.631113	-0.0062585	1.17661	0.00111624	0.813735	-0.00514226	0.0511387
Cofactors, Vitamins, Prosthetic Groups, Pigments	Riboflavin, FMN, FAD	riboflavin to FAD			0.0269406	0.0228613	0.0222034	0.678135	0.00407932	1.19825	0.000657882	0.697497	0.00473721	0.0240017
Cofactors, Vitamins, Prosthetic Groups, Pigments	Riboflavin, FMN, FAD	Riboflavin, FMN and FAD metabolism			0.454141	0.424712	0.419173	0.286853	0.0294298	1.09377	0.00553855	0.28824	0.0349684	0.432675
Cofactors, Vitamins, Prosthetic Groups, Pigments	Tetrapyrroles	Bilin Biosynthesis			0.00153946	0.00482627	0.00470981	0.138767	-0.0032868	1.03509	0.000116459	0.294116	-0.00317035	0.00369185
Cofactors, Vitamins, Prosthetic Groups, Pigments	Tetrapyrroles	Chlorophyll Biosynthesis	downw	a/b/c	0.416425	0.277129	0.220688	0	0.139295	0.010312	0.0564412	0	0.195736	0.304747
Cofactors, Vitamins, Prosthetic Groups, Pigments	Tetrapyrroles	Chlorophyll Degradation			0	0.00127007	0.00067283	0.434204	-0.00127007	1.01724	0.00059724	0.650559	-0.00067283	0.000647633
Cofactors, Vitamins, Prosthetic Groups, Pigments	Tetrapyrroles	Cobalamin synthesis	upw	b/a/a	0.0550358	0.0830626	0.0847766	0.000602795	-0.0280268	1.14486	-0.00171396	0.00404995	-0.0297408	0.0742916
Cofactors, Vitamins, Prosthetic Groups, Pigments	Tetrapyrroles	Coenzyme B12 biosynthesis			0.347149	0.361716	0.375439	0.678195	-0.0145673	0.952494	-0.013723	0.366603	-0.0282903	0.361435
Cofactors, Vitamins, Prosthetic Groups, Pigments	Tetrapyrroles	Heme and Siroheme Biosynthesis			0.861329	0.883969	0.904956	0.678625	-0.0226398	0.938058	-0.0209871	0.370662	-0.043627	0.883418
Cofactors, Vitamins, Prosthetic Groups, Pigments	Tetrapyrroles	Heme biosynthesis orphans	upw	c/b/a	0.00962164	0.0203211	0.0376785	0.00850046	-0.0106995	0.0196446	-0.0173573	1.43771e-07	-0.0280568	0.0225404
DNA Metabolism	CRISPs	CRISP Cmr Cluster			0.000384866	0.000254014	0	1.04557	0.000130851	1.06581	0.000254014	1.11924	0.000384866	0.00021296
DNA Metabolism	CRISPs	CRISPRs			0.000769731	0.00406422	0.00269132	0.0765622	-0.00329449	1.0032	0.00137291	0.443803	-0.00192159	0.00250843
DNA Metabolism	DNA Metabolism	DNA phosphorothioation			0.00423352	0.00431824	0.00740113	1.06443	-8.4718e-05	0.692671	-0.00308289	0.429611	-0.00316761	0.00531763
DNA Metabolism	DNA Metabolism	DNA structural proteins, bacterial			0.0904434	0.0777283	0.0726656	0.300979	0.0127151	0.96061	0.00506268	0.196727	0.0177778	0.0802791
DNA Metabolism	DNA Metabolism	Nucleoid-associated proteins in Bacteria			0.000384866	0.00101606	0.00134566	0.927188	-0.000631191	1.02634	-0.000329603	0.591676	-0.000960794	0.000915527
DNA Metabolism	DNA Metabolism	Restriction-Modification System			0.0627331	0.0792524	0.0767026	0.0870318	-0.0165193	1.09191	0.00254979	0.299549	-0.0139695	0.072896
DNA Metabolism	DNA Metabolism	Type I Restriction-Modification			0.0280952	0.0383561	0.031623	0.140062	-0.0102609	0.778908	0.00673312	0.871877	-0.00352782	0.0326914
DNA Metabolism	DNA Metabolism	YcfH			0.0558055	0.0513108	0.0423883	0.798195	0.00449466	0.693525	0.00892256	0.220046	0.0134172	0.0498349
DNA Metabolism	DNA recombination	DNA recombination, archaeal	upw	b/a/a	0.00461839	0.0111766	0.0188392	0.0398664	-0.00655823	0.300086	-0.00766262	0.000223701	-0.0142208	0.0115447
DNA Metabolism	DNA recombination	RuvABC plus a hypothetical			0.100835	0.0927151	0.0841037	0.652938	0.00811964	0.877491	0.00861141	0.280248	0.016731	0.0925512
DNA Metabolism	DNA repair	2-phosphoglycolate salvage			0.00500325	0.00838246	0.0121109	0.389096	-0.00337921	0.70792	-0.00372847	0.0649182	-0.00710768	0.00849888
DNA Metabolism	DNA repair	ATP-dependent Nuclease			0	0.000254014	0.00201849	1.02864	-0.000254014	0.372639	-0.00176448	0.155446	-0.00201849	0.000757501
DNA Metabolism	DNA repair	DNA repair and recombination eukaryotic			0	0.00152408	0	0.302927	-0.00152408	0.690429	0.00152408	1.05492	0	0.000508028
DNA Metabolism	DNA repair	DNA Repair Base Excision			0.574989	0.600235	0.55643	0.479241	-0.0252461	0.358328	0.043805	0.751133	0.0185589	0.577218
DNA Metabolism	DNA repair	DNA repair, bacterial			0.698146	0.692188	0.699743	1.02058	0.0059578	1.08541	-0.00755467	1.18874	-0.00159688	0.696692
DNA Metabolism	DNA repair	DNA repair, bacterial DinG and relatives	upw	b/a/a	0.0188584	0.0347999	0.0417154	0.0025341	-0.0159415	0.773676	-0.00691552	0.000475716	-0.022857	0.0317913
DNA Metabolism	DNA repair	DNA repair, bacterial MutL-MutS system	downw	a/b/b	0.319438	0.247918	0.212614	3.93499e-06	0.0715207	0.161145	0.0353035	1.15852e-08	0.106824	0.25999
DNA Metabolism	DNA repair	DNA repair, bacterial photolyase			0.109687	0.121673	0.110344	0.45227	-0.0119861	0.797089	0.0113286	1.19786	-0.000657404	0.113901
DNA Metabolism	DNA repair	DNA repair, bacterial RecBCD pathway			0.0804369	0.0632495	0.0719928	0.0680312	0.0171874	0.792639	-0.00874329	0.656389	0.00844411	0.0718931
DNA Metabolism	DNA repair	DNA repair, bacterial RecFOR pathway	downw	a/b/b	0.269021	0.213372	0.183683	0.000171699	0.0556492	0.24195	0.0296893	1.1777e-06	0.0853385	0.222025
DNA Metabolism	DNA repair	DNA repair, bacterial UmuCD system			0.0569601	0.0635035	0.0605547	0.646954	-0.00654341	1.05349	0.00294883	0.965617	-0.00359458	0.0603394
DNA Metabolism	DNA repair	DNA repair, bacterial UvrD and related helicases			0.242465	0.22531	0.207232	0.438808	0.0171548	0.711119	0.0180789	0.0958228	0.0352337	0.225002
DNA Metabolism	DNA repair	DNA repair, UvrABC system	downw	a/a/b	0.882497	0.869236	0.763662	0.881325	0.0132606	0.00649599	0.105574	0.000584882	0.118835	0.838465
DNA Metabolism	DNA repair	Nonhomologous End-Joining in Bacteria			0	0.000762042	0	0.6102	-0.000762042	0.983422	0.000762042	1.07552	0	0.000254014
DNA Metabolism	DNA repair	Uracil-DNA glycosylase			0.0473385	0.0563911	0.0444068	0.388009	-0.00905266	0.479015	0.0119844	0.995779	0.0029317	0.0493788
DNA Metabolism	DNA replication	DNA Helicase of Unknown Function			0.000384866	0.000254014	0	1.05089	0.000130851	1.07692	0.000254014	1.13151	0.000384866	0.00021296
DNA Metabolism	DNA replication	DNA replication, archaeal	upw	c/b/a	0.0496477	0.108718	0.165516	2.29261e-14	-0.0590704	4.63465e-05	-0.0567981	0	-0.115868	0.107961
DNA Metabolism	DNA replication	DNA topoisomerases, Type I, ATP-independent			0.302119	0.266207	0.269805	0.0500563	0.0359127	1.11284	-0.00359801	0.203815	0.0323147	0.279377
DNA Metabolism	DNA replication	DNA topoisomerases, Type II, ATP-dependent	antitransition	a/b/ab	1.00142	0.908862	0.921104	0.00251776	0.0925579	1.02964	-0.0122417	0.0539091	0.0803162	0.943795
DNA Metabolism	DNA replication	DNA-replication	downw	a/b/c	1.93972	1.81976	1.67602	0.00547538	0.119966	0.0113193	0.143738	4.99593e-08	0.263703	1.81183
DNA Metabolism	DNA replication	Plasmid replication			0.0550358	0.0576612	0.0605547	0.953812	-0.00262542	1.05487	-0.00289349	0.812093	-0.00551891	0.0577505
DNA Metabolism	DNA uptake, competence	DNA processing cluster	downw	a/b/b	0.0527266	0.03607	0.0302773	0.0173151	0.0166566	0.850551	0.00579266	0.00643419	0.0224492	0.0396913
DNA Metabolism	DNA uptake, competence	Gram Positive Competence			0.0011546	0.000254014	0	0.650932	0.000900583	1.08115	0.000254014	0.836893	0.0011546	0.000469537
DNA Metabolism	DNA uptake, competence	Late competence			0.00153946	0.000762042	0.00134566	0.769113	0.00077742	1.0013	-0.000583617	1.10576	0.000193803	0.00121572
DNA Metabolism	DNA uptake, competence	Natural DNA Transformation in Vibrio			0.0011546	0.00127007	0.00134566	1.0135	-0.000115474	1.03769	-7.55893e-05	1.16832	-0.000191063	0.00125678
Dormancy and Sporulation	Dormancy and Sporulation	Exosporium			0.000769731	0.000254014	0	0.872371	0.000515717	1.09115	0.000254014	0.821504	0.000769731	0.000341248
Dormancy and Sporulation	Dormancy and Sporulation	Persister Cells	antitransition	a/b/ab	0.0273255	0.0165109	0.0181664	0.0325131	0.0108145	1.07262	-0.00165549	0.232714	0.00915905	0.0206676
Dormancy and Sporulation	Dormancy and Sporulation	Spore Core Dehydration			0.00153946	0.00482627	0.00067283	0.139498	-0.0032868	0.187915	0.00415344	0.927559	0.000866632	0.00234619
Dormancy and Sporulation	Dormancy and Sporulation	Spore germination			0.000769731	0	0	0.42952	0.000769731	1.14722	0	0.816965	0.000769731	0.000256577
Dormancy and Sporulation	Dormancy and Sporulation	Sporulation Cluster			0.00192433	0.00101606	0.00336415	0.815996	0.000908272	0.38367	-0.00234809	0.801541	-0.00143982	0.00210151
Dormancy and Sporulation	Dormancy and Sporulation	Sporulation draft			0	0.000254014	0	1.01724	-0.000254014	1.07134	0.000254014	1.03121	0	8.46714e-05
Dormancy and Sporulation	Dormancy and Sporulation	Sporulation gene orphans			0.000769731	0.00152408	0.00201849	0.81341	-0.000754353	1.04197	-0.000494405	0.654378	-0.00124876	0.00143743
Dormancy and Sporulation	Dormancy and Sporulation	Sporulation-associated proteins with broader functions			0.000384866	0.000762042	0	1.00732	-0.000377177	0.97118	0.000762042	1.12228	0.000384866	0.000382303
Dormancy and Sporulation	Dormancy and Sporulation	SpoVS protein family			0	0.000254014	0	1.01975	-0.000254014	1.07412	0.000254014	1.03899	0	8.46714e-05
Fatty Acids, Lipids, and Isoprenoids	Fatty acids	Acyl-CoA thioesterase II			0.0180887	0.0210832	0.0174936	0.770802	-0.00299449	0.949588	0.00358959	1.19641	0.000595106	0.0188885
Fatty Acids, Lipids, and Isoprenoids	Fatty acids	Carnitine Metabolism in Microorganisms			0.0100065	0.0157489	0.0148023	0.228831	-0.00574237	1.15214	0.000946616	0.486138	-0.00479575	0.0135192
Fatty Acids, Lipids, and Isoprenoids	Fatty acids	Fatty Acid Biosynthesis FASI	upw	b/a/a	0.00346379	0.00939852	0.0141294	0.0411215	-0.00593473	0.673197	-0.00473091	0.0018688	-0.0106656	0.00899725
Fatty Acids, Lipids, and Isoprenoids	Fatty acids	Fatty Acid Biosynthesis FASII	downw	a/b/b	1.48404	1.34907	1.29251	0.000162524	0.134973	0.511178	0.0565626	1.09263e-05	0.191536	1.37521
Fatty Acids, Lipids, and Isoprenoids	Fatty acids	Fatty acid degradation regulons			0.467997	0.44173	0.423883	0.383405	0.0262661	0.891093	0.0178477	0.147792	0.0441137	0.444537
Fatty Acids, Lipids, and Isoprenoids	Fatty acids	Fatty acid metabolism cluster			0.128545	0.127515	0.109671	1.1369	0.00103004	0.489632	0.0178438	0.280104	0.0188738	0.12191
Fatty Acids, Lipids, and Isoprenoids	Fatty acids	Phospholipid and Fatty acid biosynthesis related cluster			0.00538812	0.0106686	0.0127838	0.132707	-0.00528047	0.987841	-0.00211518	0.0718363	-0.00739565	0.00961349
Fatty Acids, Lipids, and Isoprenoids	Fatty acids	Polyunsaturated Fatty Acids synthesis			0.00461839	0.00965253	0.0114381	0.132116	-0.00503415	0.972882	-0.00178557	0.0767389	-0.00681972	0.00856968
Fatty Acids, Lipids, and Isoprenoids	Fatty Acids, Lipids, and Isoprenoids	Cholesterol catabolic operon in Mycobacteria			0.0011546	0.00127007	0.00067283	1.01225	-0.000115474	1.01599	0.00059724	1.00243	0.000481767	0.0010325
Fatty Acids, Lipids, and Isoprenoids	Fatty Acids, Lipids, and Isoprenoids	Polyhydroxybutyrate metabolism			0.145479	0.133865	0.141294	0.535398	0.0116138	0.964763	-0.00742885	1.02459	0.00418492	0.140213
Fatty Acids, Lipids, and Isoprenoids	Isoprenoids	Acyclic terpenes utilization			0.0269406	0.0269255	0.0302773	1.13693	1.50982e-05	0.970987	-0.00335185	0.889391	-0.00333675	0.0280478
Fatty Acids, Lipids, and Isoprenoids	Isoprenoids	Archaeal lipids	upw	b/ab/a	0.0434898	0.0568991	0.0679558	0.104223	-0.0134093	0.624454	-0.0110567	0.00929405	-0.024466	0.0561149
Fatty Acids, Lipids, and Isoprenoids	Isoprenoids	Carotenoids	downw	a/b/b	0.359464	0.276113	0.248947	2.09814e-07	0.0833511	0.449957	0.0271663	3.79568e-08	0.110517	0.294842
Fatty Acids, Lipids, and Isoprenoids	Isoprenoids	Dolichol metabolism			0.00230919	0.00635035	0.00538264	0.124842	-0.00404116	1.11585	0.000967713	0.381483	-0.00307345	0.00468073
Fatty Acids, Lipids, and Isoprenoids	Isoprenoids	Isoprenoid Biosynthesis	downw	a/a/b	0.774734	0.776775	0.683595	1.13622	-0.00204064	0.010889	0.0931799	0.00681361	0.0911393	0.745035
Fatty Acids, Lipids, and Isoprenoids	Isoprenoids	Polyprenyl Diphosphate Biosynthesis	downw	a/b/b	0.200515	0.168411	0.162825	0.0259586	0.0321036	1.02974	0.00558651	0.0361269	0.0376901	0.17725
Fatty Acids, Lipids, and Isoprenoids	Isoprenoids	polyprenyl synthesis			0.00846704	0.00863648	0.00941962	1.1409	-0.000169436	1.05696	-0.000783139	0.993785	-0.000952575	0.00884105
Fatty Acids, Lipids, and Isoprenoids	Phospholipids	Cardiolipin synthesis			0.00769731	0.00838246	0.00807396	1.09151	-0.000685153	1.0617	0.000308506	1.00609	-0.000376647	0.00805124
Fatty Acids, Lipids, and Isoprenoids	Phospholipids	Glycerolipid and Glycerophospholipid Metabolism in Bacteria			0.564213	0.532159	0.57056	0.301555	0.0320534	0.466553	-0.0384002	1.05751	-0.00634677	0.555644
Fatty Acids, Lipids, and Isoprenoids	Phospholipids	Sphingolipid biosynthesis	upw	b/a/a	0.00577298	0.0127007	0.0154751	0.0366043	-0.00692772	0.957233	-0.00277438	0.018524	-0.0097021	0.0113163
Fatty Acids, Lipids, and Isoprenoids	Triacylglycerols	Triacylglycerol metabolism	upw	b/ab/a	0.0134703	0.0198131	0.0302773	0.241764	-0.0063428	0.250574	-0.0104642	0.0035454	-0.016807	0.0211869
Iron acquisition and metabolism	Iron acquisition and metabolism	ABC transporter [iron.B12.siderophore.hemin]			0.00538812	0.00508028	0.0100924	1.0845	0.000307837	0.331793	-0.00501217	0.310406	-0.00470433	0.00685362
Iron acquisition and metabolism	Iron acquisition and metabolism	ABC-type iron transport system			0.00577298	0.00635035	0.00403698	1.09316	-0.000577368	0.919969	0.00231337	0.799967	0.001736	0.00538677
Iron acquisition and metabolism	Iron acquisition and metabolism	Campylobacter Iron Metabolism			0.00654271	0.00787444	0.00807396	0.921986	-0.00133172	1.02609	-0.000199522	0.847271	-0.00153124	0.00749704
Iron acquisition and metabolism	Iron acquisition and metabolism	Encapsulating protein for DyP-type peroxidase and ferritin-like protein oligomers			0.00192433	0.00406422	0.00470981	0.454307	-0.0021399	1.09858	-0.000645584	0.337939	-0.00278548	0.00356612
Iron acquisition and metabolism	Iron acquisition and metabolism	Heme, hemin uptake and utilization systems in GramNegatives			0.00423352	0.00736641	0.00941962	0.409316	-0.00313289	0.944254	-0.00205321	0.184685	-0.0051861	0.00700652
Iron acquisition and metabolism	Iron acquisition and metabolism	Heme, hemin uptake and utilization systems in GramPositives	upw	b/b/a	0.00384866	0.0035562	0.0127838	1.06153	0.000292459	0.0102027	-0.00922757	0.00965527	-0.00893511	0.00672954
Iron acquisition and metabolism	Iron acquisition and metabolism	Hemin transport system	transition	b/a/ab	0.0211676	0.0345459	0.0336415	0.017947	-0.0133783	1.18056	0.000904422	0.094786	-0.0124739	0.029785
Iron acquisition and metabolism	Iron acquisition and metabolism	Iron acquisition in Vibrio	upw	b/a/a	0.00731245	0.0218452	0.0201849	8.36537e-05	-0.0145328	1.09277	0.00166032	0.00371585	-0.0128724	0.0164475
Iron acquisition and metabolism	Iron acquisition and metabolism	Iron Scavenging cluster in Thermus			0.00423352	0.00406422	0.00605547	1.05897	0.000169296	0.875459	-0.00199124	0.78006	-0.00182195	0.0047844
Iron acquisition and metabolism	Iron acquisition and metabolism	Iron(III) dicitrate transport system Fec			0.0107762	0.00990655	0.00941962	1.05319	0.000869687	1.01474	0.000486931	1.00924	0.00135662	0.0100341
Iron acquisition and metabolism	Iron acquisition and metabolism	Transport of Iron			0.275949	0.26138	0.267786	0.602333	0.0145681	1.03791	-0.00640579	0.925913	0.00816234	0.268372
Iron acquisition and metabolism	Siderophores	Bacillibactin Siderophore			0.000384866	0.000254014	0	1.05223	0.000130851	1.09695	0.000254014	1.14722	0.000384866	0.00021296
Iron acquisition and metabolism	Siderophores	Iron siderophore sensor & receptor system			0.00230919	0.000508028	0	0.242174	0.00180117	1.00365	0.000508028	0.258446	0.00230919	0.000939074
Iron acquisition and metabolism	Siderophores	Salmochelin-mediated Iron Acquisition			0	0.000254014	0	1.03379	-0.000254014	1.0984	0.000254014	1.07974	0	8.46714e-05
Iron acquisition and metabolism	Siderophores	Siderophore Achromobactin			0	0.0017781	0.00067283	0.188523	-0.0017781	1.03021	0.00110527	0.640849	-0.00067283	0.000816976
Iron acquisition and metabolism	Siderophores	Siderophore Aerobactin			0.00153946	0.00101606	0.00067283	0.964925	0.000523406	1.06443	0.000343226	0.925982	0.000866632	0.00107612
Iron acquisition and metabolism	Siderophores	Siderophore Anthrachelin	transition	b/a/ab	0	0.00330218	0.00269132	0.021818	-0.00330218	1.02736	0.000610864	0.0713291	-0.00269132	0.00199783
Iron acquisition and metabolism	Siderophores	Siderophore assembly kit			0.00269406	0.00406422	0.00201849	0.724087	-0.00137017	0.820244	0.00204574	1.01381	0.000675569	0.00292559
Iron acquisition and metabolism	Siderophores	Siderophore pyochelin			0.000384866	0	0	0.724971	0.000384866	1.13151	0	1.12381	0.000384866	0.000128289
Iron acquisition and metabolism	Siderophores	Siderophore Pyoverdine			0.00461839	0.00381021	0.00470981	0.950705	0.000808176	1.0124	-0.000899598	1.00855	-9.14219e-05	0.00437947
Iron acquisition and metabolism	Siderophores	Siderophore Yersiniabactin Biosynthesis			0.0011546	0.000254014	0.00067283	0.649272	0.000900583	0.946033	-0.000418816	1.00487	0.000481767	0.000693813
Iron acquisition and metabolism	Siderophores	Vibrioferrin synthesis			0.0011546	0.000762042	0.00134566	0.946775	0.000392554	0.997391	-0.000583617	1.16174	-0.000191063	0.00108743
Membrane Transport	ABC transporters	ABC transporter alkylphosphonate (TC 3.A.1.9.1)	transition	b/a/ab	0.0304044	0.0475006	0.0437339	0.00852741	-0.0170963	0.998195	0.00376669	0.131239	-0.0133296	0.0405463
Membrane Transport	ABC transporters	ABC transporter branched-chain amino acid (TC 3.A.1.4.1)			0.31559	0.326662	0.322285	0.770418	-0.0110723	1.10307	0.00437661	0.997299	-0.00669572	0.321512
Membrane Transport	ABC transporters	ABC transporter dipeptide (TC 3.A.1.5.2)			0.120463	0.10694	0.117072	0.373356	0.013523	0.849651	-0.0101325	1.05028	0.00339053	0.114825
Membrane Transport	ABC transporters	ABC transporter of unknown substrate X			0.0011546	0.00101606	0	1.06856	0.00013854	0.970833	0.00101606	0.838415	0.0011546	0.000723551
Membrane Transport	ABC transporters	ABC transporter oligopeptide (TC 3.A.1.5.1)	upw	b/a/a	0.193203	0.224548	0.250293	0.0463742	-0.0313459	0.44676	-0.0257443	0.00175535	-0.0570902	0.222681
Membrane Transport	ABC transporters	ABC transporter peptide (TC 3.A.1.5.5)	upw	b/a/a	0.00384866	0.0111766	0.0134566	0.0113576	-0.00732796	0.96381	-0.00227998	0.00602692	-0.00960794	0.00949396
Membrane Transport	ABC transporters	ABC transporter tungstate (TC 3.A.1.6.2)			0.0280952	0.0203211	0.0228762	0.216158	0.00777406	1.00761	-0.00255509	0.645046	0.00521897	0.0237642
Membrane Transport	ABC transporters	ATP-dependent efflux pump transporter Ybh			0.000384866	0.00127007	0.00134566	0.733504	-0.000885205	1.04161	-7.55893e-05	0.593089	-0.000960794	0.0010002
Membrane Transport	ABC transporters	Periplasmic-Binding-Protein-Dependent Transport System for &#945;-Glucosides	downw	a/b/b	0.0519568	0.0373401	0.0309502	0.0451989	0.0146168	0.797874	0.0063899	0.0120104	0.0210067	0.0400824
Membrane Transport	Membrane Transport	Agrobacterium opine transport			0.00461839	0.00685838	0.0067283	0.660528	-0.00223999	1.05627	0.000130082	0.659964	-0.00210991	0.00606835
Membrane Transport	Membrane Transport	Choline Transport			0.0650423	0.0571532	0.0565177	0.526271	0.00788911	1.19703	0.000635461	0.607726	0.00852458	0.059571
Membrane Transport	Membrane Transport	ECF class transporters			0.00384866	0.0053343	0.00740113	0.787667	-0.00148564	0.926536	-0.00206683	0.398559	-0.00355247	0.00552803
Membrane Transport	Membrane Transport	Phosphoglycerate transport system			0.000384866	0.00152408	0.00067283	0.574025	-0.00113922	1.02987	0.000851255	1.19537	-0.000287964	0.000860593
Membrane Transport	Membrane Transport	Ton and Tol transport systems	upw	b/ab/a	0.85902	0.909624	0.943307	0.144448	-0.0506044	0.760325	-0.033683	0.0306226	-0.0842875	0.903984
Membrane Transport	Membrane Transport	Transport of Manganese	downw	a/ab/b	0.12893	0.102622	0.102943	0.0204298	0.0263083	1.20058	-0.000321278	0.0868949	0.025987	0.111498
Membrane Transport	Membrane Transport	Transport of Molybdenum			0.0319438	0.0302277	0.0477709	0.992792	0.00171617	0.0559079	-0.0175432	0.0715208	-0.0158271	0.0366475
Membrane Transport	Membrane Transport	Transport of Nickel and Cobalt			0.0100065	0.00787444	0.00874679	0.767976	0.00213207	1.05864	-0.000872351	1.00177	0.00125972	0.00887591
Membrane Transport	Membrane Transport	Transport of Zinc	upw	b/a/a	0.109687	0.140978	0.153405	0.00619186	-0.0312911	0.803779	-0.0124274	0.00186571	-0.0437185	0.13469
Membrane Transport	Membrane Transport	Tricarboxylate transport system			0.205903	0.232169	0.237509	0.131015	-0.0262658	1.05631	-0.00534007	0.139066	-0.0316058	0.225194
Membrane Transport	Protein and nucleoprotein secretion system, Type IV	Conjugative transfer			0.0273255	0.0254014	0.0222034	0.949242	0.00192405	0.984903	0.00319802	0.647819	0.00512207	0.0249767
Membrane Transport	Protein and nucleoprotein secretion system, Type IV	Dot-Icm type IV secretion system			0	0.000508028	0	0.838839	-0.000508028	1.00732	0.000508028	1.06856	0	0.000169343
Membrane Transport	Protein and nucleoprotein secretion system, Type IV	pVir Plasmid of Campylobacter	downw	a/ab/b	0.0550358	0.0472466	0.0343143	0.470587	0.00778916	0.297959	0.0129323	0.0184831	0.0207215	0.0455322
Membrane Transport	Protein and nucleoprotein secretion system, Type IV	Type 4 conjugative transfer system, IncI1 type			0.000769731	0.00127007	0.00134566	0.958675	-0.000500339	1.0403	-7.55893e-05	0.907779	-0.000575928	0.00112849
Membrane Transport	Protein and nucleoprotein secretion system, Type IV	Vir-like type 4 secretion system			0.0107762	0.00965253	0.00538264	0.995617	0.0011237	0.57037	0.0042699	0.239821	0.0053936	0.0086038
Membrane Transport	Protein secretion system, Type I	Type I protein secretion systems			0.00307892	0.00228613	0.00134566	0.919682	0.000792798	1.05837	0.000940467	0.638802	0.00173326	0.0022369
Membrane Transport	Protein secretion system, Type I	Type I secretion system for aggregation	upw	b/a/a	0.00846704	0.017273	0.0262404	0.0254284	-0.00880591	0.320131	-0.00896741	0.000255111	-0.0177733	0.0173268
Membrane Transport	Protein secretion system, Type II	General Secretion Pathway	upw	b/ab/a	0.091598	0.11329	0.121109	0.0517336	-0.0216923	0.937189	-0.00781909	0.0288967	-0.0295114	0.108666
Membrane Transport	Protein secretion system, Type II	Predicted secretion system W clustering with cell division proteins			0.118923	0.101352	0.115727	0.161661	0.0175718	0.628385	-0.0143751	1.05797	0.00319673	0.112001
Membrane Transport	Protein secretion system, Type II	Predicted secretion system X			0.000384866	0.000508028	0.00201849	1.15524	-0.000123163	0.547184	-0.00151046	0.340404	-0.00163362	0.000970461
Membrane Transport	Protein secretion system, Type II	Widespread colonization island			0.0465687	0.0388642	0.0518079	0.431619	0.00770458	0.314212	-0.0129437	0.804515	-0.00523916	0.0457469
Membrane Transport	Protein secretion system, Type III	Type III secretion system			0	0.000762042	0	0.607014	-0.000762042	0.977263	0.000762042	1.05897	0	0.000254014
Membrane Transport	Protein secretion system, Type III	Type III secretion system orphans	upw	b/a/a	0.00384866	0.0106686	0.0121109	0.021585	-0.00681993	1.02633	-0.00144235	0.0158412	-0.00826228	0.00887606
Membrane Transport	Protein secretion system, Type III	Type III secretion systems			0.00153946	0.0017781	0.00067283	1.00609	-0.000238636	1.03207	0.00110527	0.93073	0.000866632	0.00133013
Membrane Transport	Protein secretion system, Type V	Two partner secretion pathway (TPS)			0.00153946	0.000254014	0	0.299481	0.00128545	1.08971	0.000254014	0.590571	0.00153946	0.000597825
Membrane Transport	Protein secretion system, Type V	Type Vc secretion systems			0.00269406	0.00304817	0.00269132	1.06306	-0.00035411	1.02481	0.00035685	1.00732	2.73968e-06	0.00281118
Membrane Transport	Protein secretion system, Type VI	Type VI secretion systems			0.173959	0.166379	0.158115	0.811735	0.00758002	0.957675	0.00826421	0.507895	0.0158442	0.166151
Membrane Transport	Protein secretion system, Type VII (Chaperone/Usher pathway, CU)	alpha-Fimbriae			0	0.000254014	0	1.02736	-0.000254014	1.08541	0.000254014	1.05357	0	8.46714e-05
Membrane Transport	Protein secretion system, Type VII (Chaperone/Usher pathway, CU)	sigma-Fimbriae			0.000384866	0.000254014	0	1.05357	0.000130851	1.1028	0.000254014	1.15042	0.000384866	0.00021296
Membrane Transport	Protein secretion system, Type VII (Chaperone/Usher pathway, CU)	Type 1 pili (mannose-sensitive fimbriae, gamma-fimbriae)			0	0.000254014	0	1.02228	-0.000254014	1.07833	0.000254014	1.04425	0	8.46714e-05
Membrane Transport	Protein secretion system, Type VIII (Extracellular nucleation/precipitation pathway, ENP)	Curli production			0.000769731	0.0017781	0.00336415	0.666065	-0.00100837	0.83766	-0.00158605	0.287456	-0.00259442	0.00197066
Membrane Transport	Protein secretion system, Type VIII (Extracellular nucleation/precipitation pathway, ENP)	Fap amyloid fiber secretion system			0.0169341	0.0162569	0.0127838	1.11981	0.000677184	0.8951	0.00347313	0.65306	0.00415032	0.0153249
Membrane Transport	Protein translocation across cytoplasmic membrane	Bacterial signal recognition particle (SRP)			0.0931375	0.0873808	0.090832	0.797708	0.00575663	1.05636	-0.00345119	1.09594	0.00230544	0.0904501
Membrane Transport	Protein translocation across cytoplasmic membrane	EcsAB transporter affecting expression and secretion of secretory preproteins			0.00230919	0.00330218	0.00269132	0.936085	-0.000992989	1.03121	0.000610864	1.11471	-0.000382126	0.00276757
Membrane Transport	Protein translocation across cytoplasmic membrane	HtrA and Sec secretion	antitransition	a/b/ab	0.900585	0.82453	0.859204	0.0112536	0.0760558	0.717362	-0.034674	0.41197	0.0413817	0.86144
Membrane Transport	Protein translocation across cytoplasmic membrane	Twin-arginine translocation system	upw	b/ab/a	0.0823612	0.0927151	0.119091	0.454003	-0.0103539	0.101873	-0.0263757	0.00298223	-0.0367296	0.0980557
Membrane Transport	Sugar Phosphotransferase Systems, PTS	Fructose and Mannose Inducible PTS			0.0100065	0.00889049	0.00538264	0.987679	0.00111601	0.723562	0.00350785	0.365792	0.00462387	0.00809321
Membrane Transport	Sugar Phosphotransferase Systems, PTS	Galactose-inducible PTS			0	0.00101606	0	0.432836	-0.00101606	0.972802	0.00101606	1.06033	0	0.000338685
Membrane Transport	Uni- Sym- and Antiporters	Multi-subunit cation antiporter			0.0203979	0.0119387	0.0174936	0.0588533	0.00845921	0.62516	-0.00555491	0.87623	0.0029043	0.01661
Membrane Transport	Uni- Sym- and Antiporters	NhaA, NhaD and Sodium-dependent phosphate transporters			0.0927526	0.0734101	0.0820852	0.0528792	0.0193425	0.835591	-0.00867517	0.580041	0.0106674	0.0827493
Membrane Transport	Uni- Sym- and Antiporters	Proton-dependent Peptide Transporters	downw	a/b/b	0.0900585	0.0683298	0.0585362	0.0207971	0.0217288	0.727115	0.00979359	0.00371852	0.0315223	0.0723082
Metabolism of Aromatic Compounds	Anaerobic degradation of aromatic compounds	Acetophenone carboxylase 1			0.0011546	0.000254014	0.00134566	0.644341	0.000900583	0.673086	-0.00109165	1.16011	-0.000191063	0.00091809
Metabolism of Aromatic Compounds	Anaerobic degradation of aromatic compounds	Anaerobic benzoate metabolism	downw	a/ab/b	0.194742	0.181874	0.154751	0.573932	0.0128679	0.250425	0.0271232	0.0195767	0.0399911	0.177122
Metabolism of Aromatic Compounds	Anaerobic degradation of aromatic compounds	Anaerobic toluene and ethylbenzene degradation			0.000769731	0.000508028	0.00067283	0.937084	0.000261703	1.05492	-0.000164802	1.11022	9.69013e-05	0.000650196
Metabolism of Aromatic Compounds	Anaerobic degradation of aromatic compounds	Hydroxyaromatic decarboxylase family			0	0.000254014	0	1.03639	-0.000254014	1.10428	0.000254014	1.08827	0	8.46714e-05
Metabolism of Aromatic Compounds	Metabolism of Aromatic Compounds	Aromatic Amin Catabolism			0.031559	0.035562	0.0423883	0.750804	-0.00400299	0.781505	-0.00682631	0.265513	-0.0108293	0.0365031
Metabolism of Aromatic Compounds	Metabolism of Aromatic Compounds	Benzoate transport and degradation cluster	antitransition	a/b/ab	0.0704304	0.0508028	0.0504622	0.0161377	0.0196276	1.1991	0.000340577	0.0674443	0.0199682	0.0572318
Metabolism of Aromatic Compounds	Metabolism of Aromatic Compounds	Cresol degradation			0	0.000254014	0	1.01599	-0.000254014	1.06856	0.000254014	1.02609	0	8.46714e-05
Metabolism of Aromatic Compounds	Metabolism of Aromatic Compounds	Gentisare degradation			0.0519568	0.0472466	0.039697	0.755336	0.00471023	0.788723	0.00754966	0.259446	0.0122599	0.0463001
Metabolism of Aromatic Compounds	Metabolism of Aromatic Compounds	p-cymene degradation			0	0.000254014	0	1.02609	-0.000254014	1.08399	0.000254014	1.05223	0	8.46714e-05
Metabolism of Aromatic Compounds	Metabolism of Aromatic Compounds	Phenylacetyl-CoA catabolic pathway (core)	downw	a/b/c	0.235538	0.142756	0.103616	0	0.0927818	0.0115525	0.0391401	0	0.131922	0.160636
Metabolism of Aromatic Compounds	Metabolism of Aromatic Compounds	Toluene 4-monooxygenase (T4MO)			0	0.000508028	0.00067283	0.832349	-0.000508028	1.04425	-0.000164802	0.639485	-0.00067283	0.000393619
Metabolism of Aromatic Compounds	Metabolism of central aromatic intermediates	4-Hydroxyphenylacetic acid catabolic pathway			0.0346379	0.036578	0.0430611	0.976663	-0.00194012	0.823371	-0.00648308	0.471211	-0.00842321	0.0380923
Metabolism of Aromatic Compounds	Metabolism of central aromatic intermediates	Catechol branch of beta-ketoadipate pathway	downw	a/b/b	0.222452	0.165871	0.155424	1.27819e-05	0.0565811	0.914472	0.0104475	4.326e-05	0.0670286	0.181249
Metabolism of Aromatic Compounds	Metabolism of central aromatic intermediates	Central meta-cleavage pathway of aromatic compound degradation	downw	a/b/b	0.0885191	0.0596933	0.0605547	0.000544904	0.0288258	1.19281	-0.000861377	0.0120733	0.0279644	0.069589
Metabolism of Aromatic Compounds	Metabolism of central aromatic intermediates	Homogentisate pathway of aromatic compound degradation	downw	a/b/b	0.125851	0.0868728	0.0679558	6.67651e-05	0.0389782	0.238976	0.018917	4.67241e-07	0.0578952	0.0935599
Metabolism of Aromatic Compounds	Metabolism of central aromatic intermediates	N-heterocyclic aromatic compound degradation			0.0835158	0.0673137	0.0625732	0.104224	0.0162021	0.962307	0.00474055	0.0830338	0.0209427	0.0711342
Metabolism of Aromatic Compounds	Metabolism of central aromatic intermediates	Protocatechuate branch of beta-ketoadipate pathway	downw	a/b/b	0.0654271	0.0454685	0.0322958	0.00862075	0.0199586	0.260398	0.0131727	8.97205e-05	0.0331313	0.0477305
Metabolism of Aromatic Compounds	Metabolism of central aromatic intermediates	Salicylate and gentisate catabolism			0.0438747	0.0416583	0.0336415	0.963621	0.00221637	0.695248	0.00801682	0.331264	0.0102332	0.0397248
Metabolism of Aromatic Compounds	Peripheral pathways for catabolism of aromatic compounds	Benzoate catabolism			0.0288649	0.035308	0.0289317	0.452361	-0.00644304	0.774266	0.00637627	1.16278	-6.67648e-05	0.0310349
Metabolism of Aromatic Compounds	Peripheral pathways for catabolism of aromatic compounds	Benzoate degradation			0.00307892	0.00584232	0.00605547	0.403774	-0.0027634	1.10872	-0.000213145	0.454236	-0.00297654	0.00499224
Metabolism of Aromatic Compounds	Peripheral pathways for catabolism of aromatic compounds	Biphenyl Degradation			0.0153946	0.0137168	0.0121109	0.923296	0.00167786	1.02937	0.00160582	0.788044	0.00328369	0.0137408
Metabolism of Aromatic Compounds	Peripheral pathways for catabolism of aromatic compounds	Chloroaromatic degradation pathway			0.0319438	0.0266715	0.0228762	0.572871	0.00527236	0.945129	0.00379526	0.300567	0.00906763	0.0271638
Metabolism of Aromatic Compounds	Peripheral pathways for catabolism of aromatic compounds	Naphtalene and antracene degradation			0.0427201	0.0444525	0.027586	1.01993	-0.00173238	0.0738941	0.0168664	0.0715593	0.0151341	0.0382529
Metabolism of Aromatic Compounds	Peripheral pathways for catabolism of aromatic compounds	n-Phenylalkanoic acid degradation			0.286725	0.299229	0.269132	0.709521	-0.0125037	0.382482	0.0300966	0.608332	0.0175929	0.285028
Metabolism of Aromatic Compounds	Peripheral pathways for catabolism of aromatic compounds	Phenol hydroxylase			0.0011546	0.000254014	0.00067283	0.645976	0.000900583	0.939211	-0.000418816	1.00121	0.000481767	0.000693813
Metabolism of Aromatic Compounds	Peripheral pathways for catabolism of aromatic compounds	Phenylpropanoid compound degradation	antitransition	a/b/ab	0.0531114	0.0383561	0.0390241	0.0454117	0.0147553	1.19561	-0.000668005	0.168856	0.0140873	0.0434972
Metabolism of Aromatic Compounds	Peripheral pathways for catabolism of aromatic compounds	p-Hydroxybenzoate degradation			0.00923677	0.00889049	0.00269132	1.16615	0.000346281	0.161401	0.00619917	0.071504	0.00654545	0.00693953
Metabolism of Aromatic Compounds	Peripheral pathways for catabolism of aromatic compounds	Quinate degradation			0.0130854	0.0162569	0.0148023	0.68821	-0.00317147	1.09628	0.00145464	1.01529	-0.00171683	0.0147149
Metabolism of Aromatic Compounds	Peripheral pathways for catabolism of aromatic compounds	Salicylate ester degradation			0.00153946	0.00101606	0	0.966492	0.000523406	0.966918	0.00101606	0.586432	0.00153946	0.000851839
Metabolism of Aromatic Compounds	Peripheral pathways for catabolism of aromatic compounds	Toluene degradation			0.00230919	0.00228613	0.00269132	1.00365	2.30668e-05	1.06863	-0.000405193	1.11622	-0.000382126	0.00242888
Motility and Chemotaxis	Flagellar motility in Prokaryota	Additional flagellar genes in Vibrionales			0.000769731	0.00228613	0.00470981	0.521807	-0.0015164	0.627952	-0.00242368	0.0619453	-0.00394008	0.00258856
Motility and Chemotaxis	Flagellar motility in Prokaryota	Archaeal Flagellum			0.0011546	0.000762042	0.00134566	0.948355	0.000392554	0.999339	-0.000583617	1.16338	-0.000191063	0.00108743
Motility and Chemotaxis	Flagellar motility in Prokaryota	Flagellar motility	upw	b/ab/a	0.0635028	0.0782363	0.104289	0.140284	-0.0147335	0.070812	-0.0260523	0.0001608	-0.0407858	0.0820093
Motility and Chemotaxis	Flagellar motility in Prokaryota	Flagellum	upw	b/ab/a	0.371395	0.406168	0.437339	0.131775	-0.0347732	0.531992	-0.0311709	0.00878136	-0.0659441	0.404968
Motility and Chemotaxis	Flagellar motility in Prokaryota	Flagellum in Campylobacter			0.114305	0.118625	0.090832	0.936548	-0.0043195	0.0817278	0.0277925	0.105408	0.023473	0.107921
Motility and Chemotaxis	Motility and Chemotaxis	Bacterial Chemotaxis	upw	c/b/a	0.0307892	0.0838246	0.160806	0	-0.0530354	4.18172e-11	-0.0769817	0	-0.130017	0.0918067
Motility and Chemotaxis	Social motility and nonflagellar swimming in bacteria	Control of Swarming in Vibrio and Shewanella species			0.000384866	0.00101606	0	0.93038	-0.000631191	0.974779	0.00101606	1.14088	0.000384866	0.000466974
Motility and Chemotaxis	Social motility and nonflagellar swimming in bacteria	Rhamnolipids in Pseudomonas			0.00153946	0.00101606	0.00269132	0.968063	0.000523406	0.726355	-0.00167526	0.765077	-0.00115186	0.00174895
Nitrogen Metabolism	Nitrogen Metabolism	Allantoin Utilization			0.0357925	0.0424203	0.0343143	0.500944	-0.00662785	0.694456	0.00810603	1.10844	0.00147818	0.0375091
Nitrogen Metabolism	Nitrogen Metabolism	Amidase clustered with urea and nitrile hydratase functions			0.00153946	0.00152408	0	1.0403	1.53778e-05	0.693354	0.00152408	0.589185	0.00153946	0.00102118
Nitrogen Metabolism	Nitrogen Metabolism	Ammonia assimilation	upw	b/a/a	1.30008	1.41054	1.46677	0.00255689	-0.110464	0.53938	-0.0562289	0.000139267	-0.166693	1.39246
Nitrogen Metabolism	Nitrogen Metabolism	Cyanate hydrolysis			0.00692758	0.00508028	0.00269132	0.728481	0.0018473	0.866761	0.00238896	0.23323	0.00423626	0.00489973
Nitrogen Metabolism	Nitrogen Metabolism	Denitrification	upw	b/a/a	0.0153946	0.0332758	0.0444068	0.000194097	-0.0178812	0.388338	-0.0111309	2.58748e-06	-0.0290121	0.0310257
Nitrogen Metabolism	Nitrogen Metabolism	Dissimilatory nitrite reductase	upw	b/ab/a	0.0384866	0.0505488	0.0726656	0.131446	-0.0120622	0.0574319	-0.0221168	9.41257e-05	-0.0341791	0.0539003
Nitrogen Metabolism	Nitrogen Metabolism	Nitrate and nitrite ammonification	upw	b/a/a	0.0635028	0.114814	0.136584	1.30822e-09	-0.0513115	0.300602	-0.0217701	2.04868e-11	-0.0730816	0.104967
Nitrogen Metabolism	Nitrogen Metabolism	Nitric oxide synthase			0.0611936	0.0553751	0.059209	0.702118	0.00581856	1.009	-0.00383396	1.09539	0.0019846	0.0585926
Nitrogen Metabolism	Nitrogen Metabolism	Nitrogen fixation	upw	b/ab/a	0.00153946	0.00508028	0.00807396	0.104005	-0.00354082	0.721352	-0.00299368	0.0146575	-0.0065345	0.0048979
Nitrogen Metabolism	Nitrogen Metabolism	Nitrosative stress			0.00192433	0.00558831	0.00470981	0.132288	-0.00366398	1.11221	0.000878501	0.338954	-0.00278548	0.00407415
Nucleosides and Nucleotides	Detoxification	Housecleaning nucleoside triphosphate pyrophosphatases	downw	a/ab/b	0.110456	0.108972	0.0807396	1.10453	0.00148438	0.0562594	0.0282325	0.0197167	0.0297168	0.100056
Nucleosides and Nucleotides	Detoxification	Nucleoside triphosphate pyrophosphohydrolase MazG	downw	a/a/b	0.0534963	0.0403882	0.0222034	0.0948049	0.0131081	0.0289978	0.0181849	2.13808e-05	0.0312929	0.038696
Nucleosides and Nucleotides	Detoxification	Nudix proteins (nucleoside triphosphate hydrolases)	downw	a/a/b	0.120848	0.123451	0.0894864	1.02572	-0.00260305	0.0209225	0.0339645	0.0188935	0.0313614	0.111262
Nucleosides and Nucleotides	Nucleosides and Nucleotides	Adenosyl nucleosidases			0.00230919	0.0053343	0.00605547	0.273525	-0.0030251	1.11083	-0.000721173	0.196382	-0.00374627	0.00456632
Nucleosides and Nucleotides	Nucleosides and Nucleotides	Hydantoin metabolism			0.174729	0.174	0.16888	1.15329	0.000729329	1.04273	0.00511935	0.96221	0.00584868	0.172536
Nucleosides and Nucleotides	Nucleosides and Nucleotides	Pseudouridine catabolism			0.00577298	0.00939852	0.00941962	0.375143	-0.00362554	1.03379	-2.10969e-05	0.420244	-0.00364663	0.00819704
Nucleosides and Nucleotides	Nucleosides and Nucleotides	Ribonucleotide reduction			0.559979	0.562895	0.538937	1.10298	-0.00291578	0.796371	0.0239585	0.67786	0.0210427	0.553937
Nucleosides and Nucleotides	Purines	De Novo Purine Biosynthesis	downw	a/a/b	1.40514	1.43848	1.2804	0.594816	-0.0333375	0.000699265	0.158087	0.00602048	0.124749	1.37467
Nucleosides and Nucleotides	Purines	Purine conversions	downw	a/ab/b	1.15113	1.08845	1.05029	0.0952836	0.0626826	0.719954	0.0381629	0.0170017	0.100846	1.09662
Nucleosides and Nucleotides	Purines	Purine nucleotide synthesis regulator			0.000384866	0.000254014	0	1.05492	0.000130851	1.10576	0.000254014	1.15686	0.000384866	0.00021296
Nucleosides and Nucleotides	Purines	Purine Utilization			0.245544	0.265445	0.232126	0.383494	-0.0199005	0.239923	0.0333184	0.705137	0.0134179	0.247705
Nucleosides and Nucleotides	Purines	Xanthine Metabolism in Bacteria			0.000769731	0.000762042	0	1.07273	7.68892e-06	0.987571	0.000762042	0.826093	0.000769731	0.000510591
Nucleosides and Nucleotides	Purines	Xanthosine utilization (xap region)			0.00153946	0	0	0.120707	0.00153946	1.15202	0	0.585065	0.00153946	0.000513154
Nucleosides and Nucleotides	Pyrimidines	De Novo Pyrimidine Synthesis			0.898276	0.947726	0.915721	0.172835	-0.0494503	0.775027	0.0320051	0.863104	-0.0174452	0.920575
Nucleosides and Nucleotides	Pyrimidines	Novel non-oxidative pathway of Uracil catabolism			0.0165492	0.0121927	0.0181664	0.453087	0.00435654	0.549499	-0.00597373	1.04894	-0.00161719	0.0156361
Nucleosides and Nucleotides	Pyrimidines	pyrimidine conversions			0.591923	0.585756	0.575942	1.00108	0.0061668	1.0288	0.00981412	0.823163	0.0159809	0.584541
Nucleosides and Nucleotides	Pyrimidines	Pyrimidine utilization			0.130469	0.117354	0.139276	0.418004	0.0131149	0.29834	-0.0219213	0.781468	-0.00880635	0.129033
Phages, Prophages, Transposable elements, Plasmids	Gene Transfer Agent (GTA)	Gene Transfer Agent			0.0134703	0.00863648	0.00874679	0.297964	0.00483382	1.06033	-0.000110309	0.482727	0.00472351	0.0102845
Phages, Prophages, Transposable elements, Plasmids	Pathogenicity islands	Listeria Pathogenicity Island LIPI-1 extended			0	0.00101606	0	0.431393	-0.00101606	0.968872	0.00101606	1.04689	0	0.000338685
Phages, Prophages, Transposable elements, Plasmids	Phages, Prophages	Phage baseplate proteins			0.0011546	0.00330218	0.00134566	0.382426	-0.00214759	0.892235	0.00195652	1.16997	-0.000191063	0.00193415
Phages, Prophages, Transposable elements, Plasmids	Phages, Prophages	Phage capsid proteins	transition	b/a/ab	0.0107762	0.0195591	0.0148023	0.0443112	-0.00878285	0.780339	0.00475683	0.628768	-0.00402602	0.0150459
Phages, Prophages, Transposable elements, Plasmids	Phages, Prophages	Phage DNA synthesis			0.045799	0.0469926	0.0450796	1.09029	-0.0011936	1.10589	0.001913	1.19159	0.000719404	0.0459571
Phages, Prophages, Transposable elements, Plasmids	Phages, Prophages	Phage Dual Exonuclease Exclusion			0	0.000254014	0	1.02354	-0.000254014	1.07974	0.000254014	1.04557	0	8.46714e-05
Phages, Prophages, Transposable elements, Plasmids	Phages, Prophages	Phage entry and exit			0.00731245	0.00863648	0.0121109	0.938924	-0.00132403	0.769382	-0.00347446	0.323051	-0.00479849	0.00935329
Phages, Prophages, Transposable elements, Plasmids	Phages, Prophages	Phage integration and excision	downw	a/ab/b	0.200515	0.183652	0.154078	0.391975	0.0168628	0.175652	0.0295741	0.00558135	0.0464369	0.179415
Phages, Prophages, Transposable elements, Plasmids	Phages, Prophages	Phage introns			0.000769731	0	0	0.428111	0.000769731	1.14563	0	0.815463	0.000769731	0.000256577
Phages, Prophages, Transposable elements, Plasmids	Phages, Prophages	Phage neck proteins			0.00269406	0.00482627	0.00605547	0.535467	-0.00213221	0.962861	-0.0012292	0.308971	-0.00336141	0.00452526
Phages, Prophages, Transposable elements, Plasmids	Phages, Prophages	Phage packaging machinery			0.0261709	0.0337839	0.0282589	0.315652	-0.00761301	0.862057	0.00552502	1.0268	-0.00208799	0.0294045
Phages, Prophages, Transposable elements, Plasmids	Phages, Prophages	Phage regulation of gene expression	upw	b/b/a	0.00500325	0.00838246	0.0195121	0.387711	-0.00337921	0.0363421	-0.0111296	0.000321175	-0.0145088	0.0109659
Phages, Prophages, Transposable elements, Plasmids	Phages, Prophages	Phage replication			0.160874	0.155965	0.159461	0.935417	0.00490917	1.09259	-0.00349603	1.17303	0.00141314	0.158766
Phages, Prophages, Transposable elements, Plasmids	Phages, Prophages	Phage tail fiber proteins			0.0103914	0.0101606	0.00740113	1.15564	0.000230807	0.92406	0.00275943	0.684819	0.00299024	0.00931769
Phages, Prophages, Transposable elements, Plasmids	Phages, Prophages	Phage tail proteins 2			0.00615785	0.0109226	0.00403698	0.232156	-0.00476476	0.162315	0.00688563	0.799564	0.00212087	0.00703914
Phages, Prophages, Transposable elements, Plasmids	Phages, Prophages	Prophage-encoded Rst operon			0	0.000508028	0.00134566	0.837207	-0.000508028	0.804509	-0.000837631	0.331407	-0.00134566	0.000617896
Phages, Prophages, Transposable elements, Plasmids	Phages, Prophages	r1t-like streptococcal phages	transition	ab/a/b	0.0958315	0.10821	0.0780483	0.394946	-0.0123785	0.0327684	0.0301617	0.215351	0.0177833	0.0940299
Phages, Prophages, Transposable elements, Plasmids	Phages, Prophages	Staphylococcal phi-Mu50B-like prophages			0.00192433	0.00152408	0	0.999838	0.000400243	0.696305	0.00152408	0.390237	0.00192433	0.00114947
Phages, Prophages, Transposable elements, Plasmids	Phages, Prophages	T7-like phage core proteins			0.00192433	0.00457225	0.00134566	0.303444	-0.00264793	0.544013	0.00322659	1.17664	0.000578668	0.00261408
Phages, Prophages, Transposable elements, Plasmids	Phages, Prophages, Transposable elements, Plasmids	Integrons			0.00384866	0.00762042	0.00538264	0.268826	-0.00377177	0.948718	0.00223778	0.766983	-0.00153398	0.00561724
Phages, Prophages, Transposable elements, Plasmids	Plasmid related functions	Plasmid-encoded T-DNA transfer			0.000384866	0.000254014	0	1.04822	0.000130851	1.06995	0.000254014	1.12996	0.000384866	0.00021296
Phages, Prophages, Transposable elements, Plasmids	Transposable elements	CBSS-203122.12.peg.188			0.0785126	0.0734101	0.063246	0.813714	0.00510251	0.729793	0.0101641	0.251969	0.0152666	0.0717229
Phages, Prophages, Transposable elements, Plasmids	Transposable elements	Conjugative transposon, Bacteroidales			0.00346379	0.000508028	0.00067283	0.0556942	0.00295576	1.05089	-0.000164802	0.283446	0.00279096	0.00154822
Phages, Prophages, Transposable elements, Plasmids	Transposable elements	Tn552			0.000384866	0.000508028	0.00201849	1.16174	-0.000123163	0.549976	-0.00151046	0.342418	-0.00163362	0.000970461
Phosphorus Metabolism	Phosphorus Metabolism	Alkylphosphonate utilization	downw	a/b/b	0.0769731	0.0457225	0.0410426	1.83066e-05	0.0312506	0.947117	0.00467991	0.000110359	0.0359305	0.0545794
Phosphorus Metabolism	Phosphorus Metabolism	High affinity phosphate transporter and control of PHO regulon			0.204748	0.194067	0.183683	0.69177	0.0106817	0.942063	0.0103842	0.366044	0.0210659	0.194166
Phosphorus Metabolism	Phosphorus Metabolism	P uptake (cyanobacteria)			0.0615785	0.0584232	0.0639188	0.936806	0.00315525	0.942475	-0.0054956	1.06986	-0.00234034	0.0613069
Phosphorus Metabolism	Phosphorus Metabolism	Phosphate metabolism	upw	b/b/a	0.832849	0.883207	0.985023	0.13985	-0.0503578	0.0135643	-0.101816	1.44034e-05	-0.152174	0.90036
Phosphorus Metabolism	Phosphorus Metabolism	Phosphate-binding DING proteins			0.00192433	0.00101606	0.00269132	0.817619	0.000908272	0.720767	-0.00167526	0.995879	-0.000766991	0.00187723
Phosphorus Metabolism	Phosphorus Metabolism	Phosphoenolpyruvate phosphomutase			0.00808218	0.00711239	0.0121109	1.00084	0.000969783	0.483016	-0.00499854	0.501871	-0.00402876	0.00910184
Phosphorus Metabolism	Phosphorus Metabolism	Phosphonate metabolism			0.0188584	0.0195591	0.0228762	1.11612	-0.000700671	0.956567	-0.00331713	0.745494	-0.0040178	0.0204312
Photosynthesis	Electron transport and photophosphorylation	Photosystem I	upw	c/b/a	0.0962164	0.127515	0.199158	0.00332298	-0.0312987	6.84964e-07	-0.0716426	0	-0.102941	0.140963
Photosynthesis	Electron transport and photophosphorylation	Photosystem II	upw	b/a/a	0.0754336	0.127769	0.158115	7.66382e-09	-0.0523354	0.107685	-0.0303459	1.80587e-12	-0.0826814	0.120439
Photosynthesis	Electron transport and photophosphorylation	Photosystem II-type photosynthetic reaction center	downw	a/b/c	0.085825	0.0589313	0.031623	0.00139403	0.0268938	0.00283431	0.0273083	5.2415e-10	0.054202	0.0587931
Photosynthesis	Light-harvesting complexes	Bacterial light-harvesting proteins			0.00346379	0.00381021	0	1.04293	-0.000346421	0.160396	0.00381021	0.11119	0.00346379	0.00242467
Photosynthesis	Light-harvesting complexes	Phycobilisome			0.00923677	0.0109226	0.0100924	0.88842	-0.00168583	1.14386	0.000830158	1.10648	-0.000855674	0.0100839
Photosynthesis	Photosynthesis	Bacteriorhodopsin			0.00230919	0.00228613	0.00134566	1.00243	2.30668e-05	1.05654	0.000940467	0.988128	0.000963534	0.00198033
Photosynthesis	Photosynthesis	Proteorhodopsin	downw	a/b/b	0.18512	0.15063	0.140621	0.00884071	0.03449	0.912851	0.0100089	0.0055978	0.0444989	0.158791
Potassium metabolism	Potassium metabolism	Glutathione-regulated potassium-efflux system and associated functions	upw	b/a/a	0.0665817	0.0993195	0.118418	0.000191351	-0.0327378	0.357348	-0.0190985	2.5943e-06	-0.0518363	0.0947731
Potassium metabolism	Potassium metabolism	Hyperosmotic potassium uptake			0.00384866	0.00203211	0.00538264	0.531502	0.00181654	0.315837	-0.00335053	0.768493	-0.00153398	0.00375447
Potassium metabolism	Potassium metabolism	pH adaptation potassium efflux system			0.000384866	0.00101606	0	0.924018	-0.000631191	0.964973	0.00101606	1.12688	0.000384866	0.000466974
Potassium metabolism	Potassium metabolism	Potassium homeostasis			0.377168	0.384577	0.414463	0.933881	-0.00740905	0.537842	-0.0298859	0.212062	-0.0372949	0.39207
Protein Metabolism	Protein biosynthesis	Nucleolar protein complex			0.0165492	0.0127007	0.0100924	0.565676	0.00384852	0.945892	0.00260826	0.279707	0.00645677	0.0131141
Protein Metabolism	Protein biosynthesis	Programmed frameshift			0.133548	0.116338	0.141967	0.222149	0.0172099	0.176116	-0.0256286	0.800035	-0.00841874	0.130618
Protein Metabolism	Protein biosynthesis	Ribosome activity modulation			0.0188584	0.0165109	0.0127838	0.854156	0.0023475	0.893976	0.00372715	0.391093	0.00607465	0.016051
Protein Metabolism	Protein biosynthesis	Ribosome biogenesis bacterial			0.189739	0.167903	0.158788	0.175768	0.0218354	0.940108	0.00911546	0.0976658	0.0309509	0.172143
Protein Metabolism	Protein biosynthesis	Ribosome LSU bacterial			1.41746	1.37625	1.36248	0.438678	0.0412116	1.03912	0.0137678	0.366437	0.0549795	1.3854
Protein Metabolism	Protein biosynthesis	Ribosome LSU chloroplast	upw	c/b/a	0.0719699	0.101098	0.166189	0.00189076	-0.0291277	7.18716e-07	-0.0650914	0	-0.0942191	0.113085
Protein Metabolism	Protein biosynthesis	Ribosome LSU eukaryotic and archaeal	upw	c/b/a	0.0330984	0.0807765	0.109671	6.2359e-13	-0.047678	0.0392408	-0.0288948	0	-0.0765728	0.0745154
Protein Metabolism	Protein biosynthesis	Ribosome LSU mitochondrial			0.000769731	0.0017781	0.00067283	0.667682	-0.00100837	1.02835	0.00110527	1.10724	9.69013e-05	0.00107355
Protein Metabolism	Protein biosynthesis	Ribosome SSU bacterial	antitransition	a/b/ab	1.18654	1.11309	1.14516	0.0442294	0.0734509	0.834537	-0.0320667	0.500258	0.0413842	1.14826
Protein Metabolism	Protein biosynthesis	Ribosome SSU chloroplast	upw	c/b/a	0.0527266	0.0772203	0.114381	0.00262364	-0.0244937	0.00396769	-0.0371608	9.53731e-10	-0.0616545	0.0814426
Protein Metabolism	Protein biosynthesis	Ribosome SSU eukaryotic and archaeal	upw	b/a/a	0.0269406	0.0596933	0.0820852	3.97253e-08	-0.0327527	0.0815838	-0.0223919	2.55462e-12	-0.0551446	0.0562397
Protein Metabolism	Protein biosynthesis	Ribosome SSU mitochondrial			0.0011546	0.00152408	0.00269132	1.07412	-0.000369488	0.935639	-0.00116723	0.534838	-0.00153672	0.00179
Protein Metabolism	Protein biosynthesis	rRNAs			0.209752	0.230137	0.215978	0.303048	-0.020385	0.84965	0.0141584	0.971894	-0.00622664	0.218622
Protein Metabolism	Protein biosynthesis	Translation elongation factor G family	upw	b/ab/a	0.189739	0.217182	0.247601	0.0901617	-0.0274433	0.279356	-0.0304193	0.00131216	-0.0578626	0.218174
Protein Metabolism	Protein biosynthesis	Translation elongation factors bacterial			0.506098	0.50752	0.535573	1.14178	-0.00142189	0.702006	-0.0280524	0.469981	-0.0294743	0.516397
Protein Metabolism	Protein biosynthesis	Translation elongation factors eukaryotic and archaeal			0.0696607	0.0767122	0.0807396	0.660512	-0.00705158	1.0278	-0.00402733	0.489624	-0.0110789	0.0757042
Protein Metabolism	Protein biosynthesis	Translation initiation factors bacterial			0.42874	0.412011	0.409753	0.647834	0.0167294	1.17391	0.00225746	0.657054	0.0189869	0.416835
Protein Metabolism	Protein biosynthesis	Translation initiation factors eukaryotic and archaeal	upw	b/a/a	0.0311741	0.0505488	0.0531536	0.00278055	-0.0193747	1.06484	-0.00260476	0.00672932	-0.0219794	0.0449588
Protein Metabolism	Protein biosynthesis	Translation termination factors bacterial			0.482621	0.460273	0.460888	0.491425	0.0223479	1.20228	-0.000614933	0.634546	0.021733	0.467928
Protein Metabolism	Protein biosynthesis	Trans-translation by stalled ribosomes			0.0215525	0.0198131	0.0174936	0.947925	0.00173937	1.02248	0.00231952	0.729142	0.0040589	0.0196197
Protein Metabolism	Protein biosynthesis	tRNA aminoacylation, Ala			0.267097	0.266969	0.234145	1.16618	0.000127916	0.250863	0.032824	0.152035	0.0329519	0.25607
Protein Metabolism	Protein biosynthesis	tRNA aminoacylation, Arg			0.150482	0.140978	0.159461	0.675429	0.00950463	0.53551	-0.0184829	0.799726	-0.00897823	0.150307
Protein Metabolism	Protein biosynthesis	tRNA aminoacylation, Asp and Asn			0.636183	0.667295	0.641207	0.387235	-0.0311122	0.797049	0.0260881	1.10077	-0.00502404	0.648228
Protein Metabolism	Protein biosynthesis	tRNA aminoacylation, Cys			0.0638877	0.0581692	0.059209	0.728243	0.00571846	1.17879	-0.0010398	0.889906	0.00467866	0.060422
Protein Metabolism	Protein biosynthesis	tRNA aminoacylation, Glu and Gln	upw	b/a/a	0.481852	0.562641	0.560467	0.000215927	-0.0807895	1.17831	0.00217392	0.00551511	-0.0786155	0.534987
Protein Metabolism	Protein biosynthesis	tRNA aminoacylation, Gly	downw	a/ab/b	0.249778	0.229121	0.200503	0.322403	0.0206571	0.299775	0.0286174	0.00957604	0.0492745	0.226467
Protein Metabolism	Protein biosynthesis	tRNA aminoacylation, His			0.107762	0.108718	0.121782	1.1356	-0.000955663	0.719113	-0.0130642	0.472307	-0.0140198	0.112754
Protein Metabolism	Protein biosynthesis	tRNA aminoacylation, Ile			0.356001	0.330472	0.314212	0.299322	0.0255283	0.866583	0.0162608	0.106222	0.0417891	0.333561
Protein Metabolism	Protein biosynthesis	tRNA aminoacylation, Leu	antitransition	a/b/ab	0.322902	0.281194	0.302773	0.0224209	0.0417086	0.696321	-0.0215798	0.562403	0.0201288	0.30229
Protein Metabolism	Protein biosynthesis	tRNA aminoacylation, Lys			0.184351	0.170189	0.1783	0.471308	0.0141612	0.972321	-0.00811048	0.95961	0.0060507	0.177613
Protein Metabolism	Protein biosynthesis	tRNA aminoacylation, Met	antitransition	ab/b/a	0.183581	0.168919	0.209923	0.45002	0.0146615	0.0373817	-0.0410035	0.2147	-0.026342	0.187474
Protein Metabolism	Protein biosynthesis	tRNA aminoacylation, Phe			0.294422	0.287544	0.312193	0.925702	0.00687823	0.586677	-0.0246491	0.626109	-0.0177709	0.298053
Protein Metabolism	Protein biosynthesis	tRNA aminoacylation, Pro			0.154331	0.164093	0.155424	0.683624	-0.009762	0.94853	0.0086694	1.18594	-0.0010926	0.157949
Protein Metabolism	Protein biosynthesis	tRNA aminoacylation, Ser			0.0608088	0.0609634	0.0524807	1.16176	-0.000154617	0.794817	0.00848265	0.603929	0.00832803	0.0580843
Protein Metabolism	Protein biosynthesis	tRNA aminoacylation, Thr			0.210521	0.220738	0.215306	0.722688	-0.0102168	1.05117	0.00543268	1.02936	-0.00478408	0.215522
Protein Metabolism	Protein biosynthesis	tRNA aminoacylation, Trp			0.11392	0.105162	0.117072	0.642781	0.00875838	0.765975	-0.0119106	1.0564	-0.00315218	0.112051
Protein Metabolism	Protein biosynthesis	tRNA aminoacylation, Tyr			0.127006	0.141232	0.111017	0.39071	-0.0142262	0.082641	0.0302149	0.394783	0.0159887	0.126418
Protein Metabolism	Protein biosynthesis	tRNA aminoacylation, Val			0.254781	0.283226	0.289317	0.140445	-0.0284447	1.05287	-0.00609113	0.145941	-0.0345358	0.275774
Protein Metabolism	Protein biosynthesis	Universal GTPases			1.35781	1.31097	1.37526	0.348701	0.0468391	0.382198	-0.0642975	0.926284	-0.0174584	1.34801
Protein Metabolism	Protein degradation	Aminopeptidases (EC 3.4.11.-)			0.246314	0.24487	0.238182	1.12766	0.0014444	1.02853	0.00668781	0.913289	0.00813221	0.243122
Protein Metabolism	Protein degradation	Dipeptidases (EC 3.4.13.-)	antitransition	a/b/ab	0.0484931	0.0330218	0.0322958	0.0223692	0.0154712	1.19671	0.000725998	0.0721458	0.0161972	0.0379369
Protein Metabolism	Protein degradation	Metallocarboxypeptidases (EC 3.4.17.-)			0.0635028	0.0561371	0.0538264	0.574124	0.00736571	1.09609	0.00231072	0.506456	0.00967643	0.0578221
Protein Metabolism	Protein degradation	Metalloendopeptidases (EC 3.4.24.-)			0.00769731	0.00863648	0.00874679	1.02025	-0.000939167	1.05897	-0.000110309	0.988339	-0.00104948	0.00836019
Protein Metabolism	Protein degradation	Omega peptidases (EC 3.4.19.-)			0.0438747	0.053597	0.0558449	0.305429	-0.00972229	1.0909	-0.00224791	0.294951	-0.0119702	0.0511055
Protein Metabolism	Protein degradation	Proteasome archaeal	upw	b/ab/a	0.0123157	0.0213372	0.0322958	0.0509412	-0.00902148	0.241853	-0.0109586	0.000321169	-0.0199801	0.0219829
Protein Metabolism	Protein degradation	Proteasome bacterial			0.271715	0.288306	0.263749	0.530678	-0.0165909	0.548147	0.0245567	0.931147	0.0079658	0.27459
Protein Metabolism	Protein degradation	Proteasome eukaryotic			0.0107762	0.0129547	0.0100924	0.819503	-0.00217848	0.943639	0.00286227	1.10941	0.000683789	0.0112745
Protein Metabolism	Protein degradation	Protein degradation			0.166262	0.167141	0.172917	1.14527	-0.000879333	1.02324	-0.00577601	0.927427	-0.00665534	0.168773
Protein Metabolism	Protein degradation	Proteolysis in bacteria, ATP-dependent			0.940227	0.923595	0.915721	0.818931	0.0166314	1.09421	0.00787377	0.732044	0.0245052	0.926514
Protein Metabolism	Protein degradation	Putative TldE-TldD proteolytic complex			0.106993	0.107194	0.129183	1.16488	-0.00020131	0.268409	-0.0219894	0.163388	-0.0221907	0.114457
Protein Metabolism	Protein degradation	Serine endopeptidase (EC 3.4.21.-)			0.0500325	0.0454685	0.0444068	0.763944	0.004564	1.17523	0.00106175	0.768948	0.00562576	0.0466359
Protein Metabolism	Protein folding	GroEL GroES			0.287495	0.322344	0.333051	0.0731866	-0.0348493	0.980438	-0.0107069	0.0552997	-0.0455562	0.314296
Protein Metabolism	Protein folding	Peptidyl-prolyl cis-trans isomerase	upw	b/a/a	0.0488779	0.0703619	0.0787211	0.00677031	-0.021484	0.852541	-0.00835919	0.00232693	-0.0298432	0.065987
Protein Metabolism	Protein folding	Periplasmic disulfide interchange			0.0511871	0.0528349	0.0558449	1.04571	-0.00164781	1.04729	-0.00300995	0.863191	-0.00465775	0.053289
Protein Metabolism	Protein folding	Protein chaperones			0.596926	0.613444	0.584689	0.72942	-0.0165175	0.717522	0.0287549	0.917487	0.0122374	0.598353
Protein Metabolism	Protein folding	Thermosome, archaeal	upw	b/a/a	0.0107762	0.0325138	0.0322958	3.30654e-07	-0.0217376	1.19778	0.00021797	5.77674e-05	-0.0215196	0.0251953
Protein Metabolism	Protein processing and modification	G3E family of P-loop GTPases (metallocenter biosynthesis)			0.0665817	0.0678218	0.0652645	1.105	-0.00124001	1.095	0.00255726	1.15567	0.00131725	0.066556
Protein Metabolism	Protein processing and modification	Inteins			0.0100065	0.00838246	0.0100924	0.887256	0.00162404	0.955467	-0.00170998	1.10428	-8.59426e-05	0.0094938
Protein Metabolism	Protein processing and modification	Lipoprotein Biosynthesis	downw	a/a/b	0.0950618	0.103638	0.0605547	0.636433	-0.00857595	0.000147811	0.0430831	0.00174315	0.0345071	0.0864181
Protein Metabolism	Protein processing and modification	N-linked Glycosylation in Bacteria	upw	b/ab/a	0.0246314	0.0335299	0.0410426	0.18892	-0.00889846	0.729236	-0.00751276	0.0297762	-0.0164112	0.033068
Protein Metabolism	Protein processing and modification	Peptide methionine sulfoxide reductase			0.154331	0.165363	0.172244	0.619032	-0.0110321	0.990785	-0.00688127	0.420452	-0.0179133	0.16398
Protein Metabolism	Protein processing and modification	Protein Acetylation and Deacetylation in Bacteria			0.180502	0.189749	0.198485	0.732888	-0.00924656	0.962852	-0.00873629	0.469638	-0.0179828	0.189578
Protein Metabolism	Protein processing and modification	Ribosomal protein S12p Asp methylthiotransferase			0.0427201	0.0322598	0.027586	0.155727	0.0104603	0.92811	0.00467376	0.0719189	0.0151341	0.0341886
Protein Metabolism	Protein processing and modification	Ribosomal protein S5p acylation			0.00615785	0.00304817	0.00874679	0.285561	0.00310968	0.128582	-0.00569862	0.635509	-0.00258894	0.00598427
Protein Metabolism	Protein processing and modification	Signal peptidase			0.0823612	0.073156	0.063246	0.497857	0.00920518	0.731054	0.00991005	0.122441	0.0191152	0.0729211
Protein Metabolism	Protein processing and modification	Ubiquitin-like archaeal modifier proteins (SAMPs)			0	0	0.00067283	1.10133	0	0.783309	-0.00067283	0.642218	-0.00067283	0.000224277
Protein Metabolism	Selenoproteins	Glycine reductase, sarcosine reductase and betaine reductase			0.361774	0.357906	0.360637	1.04319	0.00386781	1.15192	-0.00273096	1.19152	0.00113685	0.360105
Protein Metabolism	Selenoproteins	Selenocysteine metabolism			0.0604239	0.0602013	0.0544992	1.16864	0.000222559	0.93692	0.00570212	0.782609	0.00592468	0.0583748
Protein Metabolism	Selenoproteins	Selenoprotein O			0.0596542	0.0614714	0.0760298	1.03864	-0.00181724	0.399887	-0.0145584	0.185414	-0.0163756	0.0657184
Regulation and Cell signaling	Programmed Cell Death and Toxin-antitoxin Systems	MazEF toxin-antitoxing (programmed cell death) system			0	0.000254014	0.00067283	1.03121	-0.000254014	0.948329	-0.000418816	0.653387	-0.00067283	0.000308948
Regulation and Cell signaling	Programmed Cell Death and Toxin-antitoxin Systems	Murein hydrolase regulation and cell death			0.00731245	0.00736641	0.00941962	1.04161	-5.39623e-05	0.946445	-0.00205321	0.761535	-0.00210717	0.00803282
Regulation and Cell signaling	Programmed Cell Death and Toxin-antitoxin Systems	Phd-Doc, YdcE-YdcD toxin-antitoxin (programmed cell death) systems			0.00500325	0.00381021	0.00269132	0.872638	0.00119304	1.09547	0.00111889	0.610056	0.00231193	0.00383493
Regulation and Cell signaling	Programmed Cell Death and Toxin-antitoxin Systems	Toxin-antitoxin replicon stabilization systems			0.000384866	0.000508028	0.00201849	1.15202	-0.000123163	0.544421	-0.00151046	0.339406	-0.00163362	0.000970461
Regulation and Cell signaling	Programmed Cell Death and Toxin-antitoxin Systems	Toxin-antitoxin systems (other than RelBE and MazEF)			0.00423352	0.00711239	0.0100924	0.469294	-0.00287887	0.803221	-0.00298005	0.132111	-0.00585893	0.00714612
Regulation and Cell signaling	Proteolytic pathway	Coagulation cascade			0	0.000254014	0	1.02481	-0.000254014	1.08257	0.000254014	1.05089	0	8.46714e-05
Regulation and Cell signaling	Proteolytic pathway	Regulatory Intramembrane Proteolysis Pathways			0.00307892	0.00279415	0.00269132	1.0459	0.00028477	1.05762	0.000102835	1.18169	0.000387605	0.0028548
Regulation and Cell signaling	Quorum sensing and biofilm formation	Acyl Homoserine Lactone (AHL) Autoinducer Quorum Sensing			0.000384866	0	0.00067283	0.726575	0.000384866	0.786029	-0.00067283	1.1902	-0.000287964	0.000352565
Regulation and Cell signaling	Quorum sensing and biofilm formation	Autoinducer 2 (AI-2) transport and processing (lsrACDBFGE operon)	upw	b/a/a	0.00192433	0.00711239	0.0154751	0.0287239	-0.00518807	0.124679	-0.00836269	1.62151e-05	-0.0135508	0.0081706
Regulation and Cell signaling	Quorum sensing and biofilm formation	Biofilm Adhesin Biosynthesis			0.000769731	0.000762042	0	1.06995	7.68892e-06	0.973199	0.000762042	0.812476	0.000769731	0.000510591
Regulation and Cell signaling	Quorum sensing and biofilm formation	Protein YjgK cluster linked to biofilm formation			0.000384866	0	0	0.736349	0.000384866	1.18169	0	1.14563	0.000384866	0.000128289
Regulation and Cell signaling	Quorum sensing and biofilm formation	Quorum sensing in Yersinia			0	0.000508028	0.00067283	0.830742	-0.000508028	1.04293	-0.000164802	0.638128	-0.00067283	0.000393619
Regulation and Cell signaling	Quorum sensing and biofilm formation	Quorum sensing regulation in Pseudomonas			0.00269406	0.00203211	0.00336415	0.89977	0.000661946	0.866754	-0.00133204	1.02392	-0.00067009	0.00269677
Regulation and Cell signaling	Quorum sensing and biofilm formation	Quorum Sensing: Autoinducer-2 Synthesis			0.137782	0.154441	0.16888	0.302332	-0.0166587	0.755041	-0.0144397	0.0675338	-0.0310984	0.153701
Regulation and Cell signaling	Quorum sensing and biofilm formation	Quorum-sensing in Vibrio			0.00153946	0.00457225	0.00605547	0.191652	-0.00303279	0.955862	-0.00148322	0.0781404	-0.00451601	0.00405573
Regulation and Cell signaling	Quorum sensing and biofilm formation	Symbiotic colonization and sigma-dependent biofilm formation gene cluster			0.00384866	0.00685838	0.00403698	0.389218	-0.00300972	0.837071	0.0028214	1.11171	-0.000188323	0.00491467
Regulation and Cell signaling	Regulation and Cell signaling	cAMP signaling in bacteria	upw	b/a/a	0.0723547	0.107194	0.122455	0.000147164	-0.0348392	0.599941	-0.0152611	1.23111e-05	-0.0501003	0.100668
Regulation and Cell signaling	Regulation and Cell signaling	Cell envelope-associated LytR-CpsA-Psr transcriptional attenuators			0.0011546	0.00101606	0.00067283	1.06581	0.00013854	1.06306	0.000343226	1	0.000481767	0.000947828
Regulation and Cell signaling	Regulation and Cell signaling	CytR regulation			0.00230919	0.00203211	0.00269132	1.02242	0.000277081	1.05576	-0.000659207	1.11773	-0.000382126	0.00234421
Regulation and Cell signaling	Regulation and Cell signaling	DNA-binding regulatory proteins, strays			0.00615785	0.00736641	0.00470981	0.935205	-0.00120856	0.868097	0.0026566	0.934252	0.00144804	0.00607802
Regulation and Cell signaling	Regulation and Cell signaling	Global Two-component Regulator PrrBA in Proteobacteria			0.0365622	0.0320058	0.0309502	0.700486	0.00455646	1.16545	0.0010556	0.679877	0.00561206	0.0331727
Regulation and Cell signaling	Regulation and Cell signaling	HPr catabolite repression system			0.000384866	0.000254014	0.00067283	1.05627	0.000130851	0.950637	-0.000418816	1.1971	-0.000287964	0.000437236
Regulation and Cell signaling	Regulation and Cell signaling	Orphan regulatory proteins	upw	c/b/a	0.0130854	0.0241313	0.0437339	0.0173593	-0.0110459	0.0122667	-0.0196026	2.043e-07	-0.0306485	0.0269836
Regulation and Cell signaling	Regulation and Cell signaling	Oxygen and light sensor PpaA-PpsR			0.00885191	0.00889049	0.00874679	1.1172	-3.85844e-05	1.03639	0.000143705	1.17832	0.00010512	0.00882973
Regulation and Cell signaling	Regulation and Cell signaling	Rcs phosphorelay signal transduction pathway			0.0234768	0.0218452	0.0148023	0.973736	0.00163159	0.525363	0.00704295	0.21418	0.00867454	0.0200414
Regulation and Cell signaling	Regulation and Cell signaling	Sex pheromones in Enterococcus faecalis and other Firmicutes			0	0.000762042	0.00134566	0.61342	-0.000762042	1.00326	-0.000583617	0.332414	-0.00134566	0.000702567
Regulation and Cell signaling	Regulation and Cell signaling	Signal transduction module [RsbQ hydrolase - PAS domain]			0.000384866	0	0	0.729804	0.000384866	1.15849	0	1.13462	0.000384866	0.000128289
Regulation and Cell signaling	Regulation and Cell signaling	Staphylococcal accessory gene regulator system			0	0.000254014	0	1.0185	-0.000254014	1.07273	0.000254014	1.03379	0	8.46714e-05
Regulation and Cell signaling	Regulation and Cell signaling	Stringent Response, (p)ppGpp metabolism			0.469921	0.465862	0.491839	1.05262	0.00405905	0.727638	-0.0259768	0.63623	-0.0219177	0.475874
Regulation and Cell signaling	Regulation and Cell signaling	The Chv regulatory system of Alphaproteobacteria			0.0450293	0.0518189	0.0524807	0.565239	-0.0067896	1.19757	-0.000661856	0.624745	-0.00745145	0.0497763
Regulation and Cell signaling	Regulation and Cell signaling	Two-component regulatory systems in Campylobacter			0.00269406	0.00203211	0.00067283	0.901391	0.000661946	0.946835	0.00135928	0.547386	0.00202123	0.00179967
Regulation and Cell signaling	Regulation and Cell signaling	WhiB and WhiB-type regulatory proteins			0.00153946	0.000254014	0	0.298212	0.00128545	1.08684	0.000254014	0.587805	0.00153946	0.000597825
Regulation and Cell signaling	Regulation and Cell signaling	Zinc regulated enzymes			0.191663	0.174254	0.166862	0.358793	0.0174094	0.965242	0.00739186	0.229213	0.0248013	0.177593
Regulation and Cell signaling	Regulation of virulence	A conserved operon linked to TyrR and possibly involved in virulence			0.000384866	0.000254014	0.00067283	1.04956	0.000130851	0.943748	-0.000418816	1.18849	-0.000287964	0.000437236
Regulation and Cell signaling	Regulation of virulence	Streptococcal Mga Regulon			0.025786	0.0287036	0.0242219	0.843726	-0.0029176	0.921104	0.00448172	1.08686	0.00156412	0.0262372
Regulation and Cell signaling	Regulation of virulence	Streptococcus pyogenes virulence regulators			0.00192433	0.00127007	0.00067283	0.841936	0.000654257	1.0185	0.00059724	0.716457	0.0012515	0.00128908
Regulation and Cell signaling	Regulation of virulence	Two-component Response Regulator of Virulence ResDE			0.000384866	0.000508028	0	1.15849	-0.000123163	1.00609	0.000508028	1.13931	0.000384866	0.000297631
Regulation and Cell signaling	Regulation of virulence	VieSAB signal transduction system of Vibrio			0	0.000508028	0.00067283	0.833962	-0.000508028	1.04557	-0.000164802	0.643593	-0.00067283	0.000393619
Regulation and Cell signaling	Signal transduction in Eukaryotes	P38 MAP kinase pathways			0.000384866	0.000508028	0	1.16502	-0.000123163	1.00978	0.000508028	1.15363	0.000384866	0.000297631
Respiration	ATP synthases	F0F1-type ATP synthase			0.819764	0.83977	0.892172	0.73185	-0.0200069	0.372492	-0.0524018	0.0693672	-0.0724087	0.850569
Respiration	ATP synthases	V-Type ATP synthase	upw	c/b/a	0.0284801	0.0589313	0.0928505	5.4137e-07	-0.0304512	0.00265869	-0.0339192	0	-0.0643705	0.0600873
Respiration	Electron accepting reactions	Anaerobic respiratory reductases			0.243235	0.24868	0.242892	0.947322	-0.00544474	1.05128	0.00578821	1.19645	0.000343473	0.244935
Respiration	Electron accepting reactions	Terminal cytochrome C oxidases			0.493398	0.476022	0.531536	0.666727	0.0173753	0.121565	-0.0555132	0.282588	-0.0381379	0.500319
Respiration	Electron accepting reactions	Terminal cytochrome d ubiquinol oxidases			0.00577298	0.00508028	0.00874679	0.974909	0.000692702	0.542567	-0.00366651	0.613346	-0.0029738	0.00653335
Respiration	Electron accepting reactions	Terminal cytochrome oxidases			0.0365622	0.0332758	0.0383513	0.840255	0.00328639	0.923126	-0.00507546	1.08373	-0.00178907	0.0360631
Respiration	Electron accepting reactions	Tetrathionate respiration			0.00153946	0.000762042	0.00201849	0.767514	0.00077742	0.863901	-0.00125645	0.977944	-0.000479027	0.00144
Respiration	Electron accepting reactions	trimethylamine N-oxide (TMAO) reductase			0.01424	0.017781	0.0208577	0.646654	-0.00354096	0.962043	-0.00307674	0.366776	-0.0066177	0.0176262
Respiration	Electron accepting reactions	Ubiquinone Menaquinone-cytochrome c reductase complexes	upw	c/b/a	0.15664	0.198131	0.243564	0.00187552	-0.0414907	0.0325948	-0.0454334	5.66718e-08	-0.0869241	0.199445
Respiration	Electron donating reactions	CO Dehydrogenase	downw	a/a/b	0.20167	0.177302	0.139949	0.131213	0.0243677	0.0452179	0.0373532	8.20483e-05	0.061721	0.172973
Respiration	Electron donating reactions	Coenzyme F420-H2 dehydrogenase (methanophenazine)			0.000384866	0.000508028	0.00067283	1.16011	-0.000123163	1.04956	-0.000164802	1.19364	-0.000287964	0.000521908
Respiration	Electron donating reactions	Formate dehydrogenase			0.000384866	0.00101606	0.00269132	0.928781	-0.000631191	0.72355	-0.00167526	0.191508	-0.00230645	0.00136408
Respiration	Electron donating reactions	H2:CoM-S-S-HTP oxidoreductase			0	0.00101606	0.00134566	0.42996	-0.00101606	1.02254	-0.000329603	0.32941	-0.00134566	0.000787239
Respiration	Electron donating reactions	Hydrogenases			0.0369471	0.0391182	0.0524807	0.956419	-0.00217107	0.300084	-0.0133626	0.103656	-0.0155336	0.0428487
Respiration	Electron donating reactions	Na(+)-translocating NADH-quinone oxidoreductase and rnf-like group of electron transport complexes			0.35908	0.361716	0.332378	1.0944	-0.00263646	0.512144	0.0293381	0.398066	0.0267016	0.351058
Respiration	Electron donating reactions	NiFe hydrogenase maturation	upw	b/ab/a	0.0011546	0.00508028	0.00740113	0.0554671	-0.00392568	0.826268	-0.00232085	0.00952919	-0.00624653	0.00454534
Respiration	Electron donating reactions	Respiratory Complex I	upw	c/b/a	0.61617	0.767376	0.886117	8.06082e-11	-0.151207	0.00109409	-0.11874	0	-0.269947	0.756554
Respiration	Electron donating reactions	Respiratory dehydrogenases 1			0.247084	0.239281	0.219343	0.856576	0.00780244	0.676008	0.0199387	0.238854	0.0277412	0.235236
Respiration	Electron donating reactions	Succinate dehydrogenase			0.162028	0.155711	0.152732	0.858662	0.00631778	1.11034	0.00297826	0.789591	0.00929603	0.156824
Respiration	Respiration	Biogenesis of cbb3-type cytochrome c oxidases	antitransition	a/b/ab	0.034253	0.0220992	0.0242219	0.0342412	0.0121538	1.04907	-0.00212265	0.251326	0.0100312	0.026858
Respiration	Respiration	Biogenesis of c-type cytochromes			0.280567	0.309643	0.304792	0.153502	-0.0290762	1.09766	0.00485124	0.407241	-0.0242249	0.298334
Respiration	Respiration	Biogenesis of cytochrome c oxidases			0.212061	0.226073	0.246256	0.566957	-0.0140116	0.677752	-0.0201832	0.109676	-0.0341948	0.22813
Respiration	Respiration	Carbon monoxide dehydrogenase maturation factors	downw	a/ab/b	0.0238617	0.0152408	0.00874679	0.0905265	0.00862082	0.379203	0.00649406	0.00327202	0.0151149	0.0159498
Respiration	Respiration	Cytochrome B6-F complex	upw	c/b/a	0.0284801	0.0421663	0.0645917	0.0356933	-0.0136863	0.0319315	-0.0224253	3.43957e-06	-0.0361116	0.0450793
Respiration	Respiration	Formate hydrogenase	antitransition	a/b/ab	0.352152	0.300245	0.331032	0.00405912	0.0519074	0.397614	-0.0307876	0.558411	0.0211197	0.32781
Respiration	Respiration	Methanogenesis strays	upw	b/ab/a	0.00192433	0.00228613	0.00807396	1.07974	-0.000361799	0.0730039	-0.00578783	0.0243435	-0.00614963	0.0040948
Respiration	Respiration	Quinone oxidoreductase family			0.135858	0.139708	0.11169	0.956854	-0.00385019	0.128897	0.028018	0.133021	0.0241678	0.129085
Respiration	Respiration	Reductive Dechlorination			0	0.000254014	0	1.01474	-0.000254014	1.06718	0.000254014	1.01975	0	8.46714e-05
Respiration	Respiration	Soluble cytochromes and functionally related electron carriers	transition	b/a/ab	0.239002	0.276875	0.264422	0.0270044	-0.0378738	0.939436	0.0124532	0.321354	-0.0254206	0.2601
Respiration	Sodium Ion-Coupled Energetics	Na+ translocating decarboxylases and related biotin-dependent enzymes	upw	b/a/a	0.0219373	0.0426744	0.0524807	0.000168728	-0.020737	0.620191	-0.00980636	1.32814e-05	-0.0305434	0.0390308
RNA Metabolism	RNA Metabolism	Group II intron-associated genes			0.0215525	0.018543	0.0174936	0.772256	0.00300944	1.14583	0.00104945	0.730609	0.0040589	0.0191964
RNA Metabolism	RNA processing and modification	16S rRNA modification within P site of ribosome	downw	a/ab/b	0.0946769	0.0833166	0.0645917	0.402796	0.0113603	0.225688	0.018725	0.00826218	0.0300853	0.0808617
RNA Metabolism	RNA processing and modification	ATP-dependent RNA helicases, bacterial	upw	b/ab/a	0.173959	0.195591	0.233472	0.196705	-0.0216316	0.0945438	-0.0378811	0.000494431	-0.0595127	0.201007
RNA Metabolism	RNA processing and modification	eukaryotic rRNA modification and related functions	upw	b/a/a	0.00962164	0.018035	0.0215306	0.0440518	-0.00841336	0.933884	-0.00349556	0.0196349	-0.0119089	0.0163957
RNA Metabolism	RNA processing and modification	Exosome			0	0.000762042	0	0.605433	-0.000762042	0.975227	0.000762042	1.0403	0	0.000254014
RNA Metabolism	RNA processing and modification	mcm5s2U biosynthesis in tRNA			0.130085	0.134119	0.126492	0.950556	-0.00403487	0.95632	0.00762742	1.04413	0.00359255	0.130232
RNA Metabolism	RNA processing and modification	Methylthiotransferases	downw	a/b/b	0.285955	0.243853	0.220688	0.0117605	0.0421016	0.545067	0.0231653	0.000784627	0.0652669	0.250166
RNA Metabolism	RNA processing and modification	mnm5U34 biosynthesis bacteria	downw	a/ab/b	0.0496477	0.0398802	0.0309502	0.273257	0.00976745	0.58195	0.00893004	0.0283309	0.0186975	0.0401593
RNA Metabolism	RNA processing and modification	Polyadenylation bacterial			0.337142	0.343935	0.335069	0.922894	-0.00679281	1.01536	0.0088658	1.16091	0.00207299	0.338715
RNA Metabolism	RNA processing and modification	Polyadenylation specificity factor	upw	b/a/a	0.0107762	0.0228613	0.0302773	0.00408866	-0.012085	0.617546	-0.00741608	0.000231022	-0.0195011	0.0213049
RNA Metabolism	RNA processing and modification	Queuosine-Archaeosine Biosynthesis	upw	b/a/a	0.2009	0.258586	0.270478	6.7415e-05	-0.0576865	0.948816	-0.0118913	0.000125445	-0.0695778	0.243321
RNA Metabolism	RNA processing and modification	Ribonuclease H			0.104683	0.0975414	0.0955418	0.736598	0.00714203	1.13487	0.00199957	0.686986	0.0091416	0.0992556
RNA Metabolism	RNA processing and modification	Ribosome biogenesis archaeal			0.00346379	0.00660437	0.00807396	0.373421	-0.00314058	0.964458	-0.00146959	0.202371	-0.00461017	0.00604737
RNA Metabolism	RNA processing and modification	RNA 3'-terminal phosphate cyclase	transition	b/a/ab	0.00808218	0.0198131	0.0168207	0.00210558	-0.0117309	0.967641	0.00299235	0.0800568	-0.00873857	0.0149053
RNA Metabolism	RNA processing and modification	RNA methylation			0.633489	0.619286	0.582671	0.811218	0.0142024	0.533424	0.0366157	0.152534	0.0508181	0.611815
RNA Metabolism	RNA processing and modification	RNA processing and degradation, bacterial			0.3433	0.330472	0.302773	0.733951	0.0128278	0.51891	0.0276989	0.110983	0.0405267	0.325515
RNA Metabolism	RNA processing and modification	RNA processing orphans			0	0.00127007	0.00269132	0.435596	-0.00127007	0.791994	-0.00142125	0.0716822	-0.00269132	0.00132046
RNA Metabolism	RNA processing and modification	RNA pseudouridine syntheses			0.20167	0.226581	0.203867	0.15171	-0.024911	0.52735	0.0227131	1.14126	-0.00219788	0.210706
RNA Metabolism	RNA processing and modification	rRNA modification Archaea	upw	b/a/a	0.0227071	0.0347999	0.039697	0.0420463	-0.0120929	0.94314	-0.00489703	0.018513	-0.0169899	0.0324013
RNA Metabolism	RNA processing and modification	rRNA modification Bacteria	downw	a/ab/b	0.108532	0.0883969	0.063246	0.068143	0.0201352	0.0564247	0.0251509	4.47716e-05	0.0452861	0.086725
RNA Metabolism	RNA processing and modification	Spliceosome			0.00461839	0.00711239	0.00740113	0.57661	-0.00249401	1.12503	-0.000288734	0.561177	-0.00278274	0.0063773
RNA Metabolism	RNA processing and modification	tRNA modification Archaea	upw	b/a/a	0.120463	0.18162	0.192429	3.87309e-08	-0.0611571	0.928293	-0.0108093	4.58912e-07	-0.0719664	0.164837
RNA Metabolism	RNA processing and modification	tRNA modification Bacteria	downw	a/ab/b	1.1265	1.06533	1.01328	0.102677	0.0611665	0.480213	0.0520533	0.00530608	0.11322	1.06837
RNA Metabolism	RNA processing and modification	tRNA modification yeast cytoplasmic			0.0765882	0.0751882	0.0793939	1.09372	0.00140008	1.02075	-0.00420575	1.04953	-0.00280567	0.0770568
RNA Metabolism	RNA processing and modification	tRNA modification yeast mitochondrial	upw	b/ab/a	0.339836	0.336823	0.390914	1.07573	0.00301364	0.0569912	-0.0540915	0.0451256	-0.0510778	0.355858
RNA Metabolism	RNA processing and modification	tRNA nucleotidyltransferase			0.0477233	0.0475006	0.0370056	1.16849	0.000222699	0.519761	0.010495	0.328957	0.0107177	0.0440765
RNA Metabolism	RNA processing and modification	tRNA processing			0.234383	0.231661	0.222707	1.06554	0.0027223	0.983876	0.00895416	0.762249	0.0116765	0.229584
RNA Metabolism	RNA processing and modification	tRNA splicing	upw	b/ab/a	0.00192433	0.00635035	0.00941962	0.0528985	-0.00442602	0.773842	-0.00306927	0.00769845	-0.00749529	0.0058981
RNA Metabolism	RNA processing and modification	tRNAmodification position 34			0.597311	0.569754	0.595454	0.428737	0.0275578	0.773195	-0.0257008	1.18069	0.00185697	0.587506
RNA Metabolism	RNA processing and modification	Wyeosine-MimG Biosynthesis			0.00346379	0.00685838	0.00874679	0.300498	-0.00339459	0.936928	-0.00188841	0.144354	-0.005283	0.00635632
RNA Metabolism	Transcription	RNA polymerase archaeal	upw	c/b/a	0.031559	0.0706159	0.111017	1.11849e-09	-0.0390569	0.000639933	-0.040401	0	-0.0794579	0.0710639
RNA Metabolism	Transcription	RNA polymerase archaeal initiation factors	upw	b/b/a	0.0138552	0.0223532	0.0390241	0.0869158	-0.00849808	0.0354705	-0.0166709	1.89095e-05	-0.025169	0.0250775
RNA Metabolism	Transcription	RNA polymerase bacterial	upw	b/ab/a	1.23042	1.23984	1.32413	0.988365	-0.00942746	0.151642	-0.0842864	0.0477707	-0.0937139	1.2648
RNA Metabolism	Transcription	RNA polymerase chloroplast	upw	c/b/a	0.0696607	0.0977954	0.133893	0.00233453	-0.0281347	0.0132672	-0.0360977	1.25079e-08	-0.0642325	0.10045
RNA Metabolism	Transcription	RNA polymerase I			0.00269406	0.00381021	0.00470981	0.841868	-0.00111615	1.01045	-0.000899598	0.688106	-0.00201575	0.00373803
RNA Metabolism	Transcription	RNA polymerase II			0.00461839	0.00711239	0.00740113	0.575056	-0.00249401	1.12325	-0.000288734	0.559825	-0.00278274	0.0063773
RNA Metabolism	Transcription	RNA polymerase II initiation factors	upw	b/b/a	0.00538812	0.00762042	0.0201849	0.690988	-0.0022323	0.0109042	-0.0125645	0.000265109	-0.0147968	0.0110645
RNA Metabolism	Transcription	RNA polymerase III	upw	b/ab/a	0.0011546	0.00508028	0.00740113	0.0550652	-0.00392568	0.82367	-0.00232085	0.00946112	-0.00624653	0.00454534
RNA Metabolism	Transcription	RNA polymerase III initiation factors			0.000384866	0.000254014	0.00134566	1.04689	0.000130851	0.679096	-0.00109165	0.590271	-0.000960794	0.000661513
RNA Metabolism	Transcription	Rrf2 family transcriptional regulators			0.00846704	0.0129547	0.0154751	0.359775	-0.00448767	0.967905	-0.00252037	0.192347	-0.00700804	0.0122989
RNA Metabolism	Transcription	Transcription elongation factors, archaeal	upw	b/b/a	0.00346379	0.00584232	0.0174936	0.500322	-0.00237853	0.0103853	-0.0116513	0.000109281	-0.0140298	0.00893323
RNA Metabolism	Transcription	Transcription factors bacterial			0.631179	0.604045	0.606892	0.451235	0.0271341	1.17039	-0.00284704	0.640587	0.024287	0.614039
RNA Metabolism	Transcription	Transcription factors cyanobacterial RpoD-like sigma factors			0.163953	0.171205	0.180991	0.819126	-0.00725275	0.946597	-0.00978574	0.471965	-0.0170385	0.17205
RNA Metabolism	Transcription	Transcription initiation, bacterial sigma factors			0.411421	0.381529	0.372748	0.233739	0.0298922	1.02251	0.00878141	0.189681	0.0386736	0.388566
Secondary Metabolism	Aromatic amino acids and derivatives	Cinnamic Acid Degradation			0.00654271	0.00762042	0.00941962	0.923706	-0.00107771	0.944221	-0.0017992	0.640904	-0.0028769	0.00786092
Secondary Metabolism	Bacterial cytostatics, differentiation factors and antibiotics	Clavulanic acid biosynthesis			0	0.000762042	0	0.611806	-0.000762042	0.985492	0.000762042	1.08257	0	0.000254014
Secondary Metabolism	Bacterial cytostatics, differentiation factors and antibiotics	Phenazine biosynthesis			0.00307892	0.00330218	0.00538264	1.0617	-0.000223258	0.834239	-0.00208046	0.587972	-0.00230371	0.00392125
Secondary Metabolism	Biologically active compounds in metazoan cell defence and differentiation	Steroid sulfates			0.0477233	0.0556291	0.055172	0.466884	-0.00790575	1.20674	0.000457036	0.63809	-0.00744871	0.0528415
Secondary Metabolism	Biosynthesis of phenylpropanoids	Biflavanoid biosynthesis			0.0011546	0.00152408	0.00134566	1.07552	-0.000369488	1	0.000178425	1.16667	-0.000191063	0.00134145
Secondary Metabolism	Biosynthesis of phenylpropanoids	Flavanone biosynthesis			0.00230919	0.00330218	0.00269132	0.934432	-0.000992989	1.02864	0.000610864	1.11321	-0.000382126	0.00276757
Secondary Metabolism	Biosynthesis of phenylpropanoids	Lignine biosynthesis			0.000769731	0.000508028	0.00067283	0.935457	0.000261703	1.05223	-0.000164802	1.10872	9.69013e-05	0.000650196
Secondary Metabolism	Biosynthesis of phenylpropanoids	Phenylpropanoids general biosynthesis			0.00346379	0.00152408	0.00067283	0.374185	0.00193971	1.02799	0.000851255	0.282526	0.00279096	0.0018869
Secondary Metabolism	Biosynthesis of phenylpropanoids	Phenylpropionate Degradation			0.000384866	0.000508028	0.00134566	1.16667	-0.000123163	0.807104	-0.000837631	0.594507	-0.000960794	0.000746184
Secondary Metabolism	Biosynthesis of phenylpropanoids	Phytosterol biosynthesis			0.000384866	0.00152408	0	0.572469	-0.00113922	0.687528	0.00152408	1.12842	0.000384866	0.000636317
Secondary Metabolism	Biosynthesis of phenylpropanoids	Salicylic acid biosynthesis1			0.000384866	0.000508028	0.00067283	1.15686	-0.000123163	1.04822	-0.000164802	1.19192	-0.000287964	0.000521908
Secondary Metabolism	Biosynthesis of phenylpropanoids	Suberine biosynthesis			0	0.000508028	0	0.840477	-0.000508028	1.01102	0.000508028	1.09115	0	0.000169343
Secondary Metabolism	Biosynthesis of phenylpropanoids	Tannin biosynthesis			0.0011546	0.00152408	0.00134566	1.07833	-0.000369488	1.00243	0.000178425	1.1733	-0.000191063	0.00134145
Secondary Metabolism	Lipid-derived mediators	Cannabinoid biosynthesis			0.000384866	0	0	0.721784	0.000384866	1.12688	0	1.12076	0.000384866	0.000128289
Secondary Metabolism	Plant Alkaloids	Alkaloid biosynthesis from L-lysine	upw	b/a/a	0.0153946	0.035816	0.0410426	2.23093e-05	-0.0204214	0.919153	-0.00522663	2.65066e-05	-0.025648	0.0307511
Secondary Metabolism	Plant Hormones	Auxin biosynthesis	upw	b/b/a	0.187045	0.196099	0.241546	0.752027	-0.0090542	0.0325679	-0.045447	0.0024084	-0.0545012	0.20823
Secondary Metabolism	Plant Octadecanoids	Octadecanoids			0.000384866	0.000762042	0.00201849	1.00978	-0.000377177	0.871591	-0.00125645	0.341408	-0.00163362	0.00105513
Stress Response	Acid stress	Acid resistance mechanisms			0.00885191	0.0101606	0.00740113	0.947046	-0.00130865	0.928861	0.00275943	0.988746	0.00145078	0.00880453
Stress Response	Acid stress	Glutamate transporter involved in acid tolerance in Streptococcus			0.000384866	0	0	0.731429	0.000384866	1.16011	0	1.13618	0.000384866	0.000128289
Stress Response	Cold shock	Cold shock, CspA family of proteins			0.0446444	0.0373401	0.0423883	0.4443	0.00730434	0.941369	-0.00504821	1.048	0.00225613	0.0414576
Stress Response	Dessication stress	O-antigen capsule important for environmental persistence			0.000384866	0.000762042	0	1.01102	-0.000377177	0.98136	0.000762042	1.14404	0.000384866	0.000382303
Stress Response	Detoxification	D-tyrosyl-tRNA(Tyr) deacylase	downw	a/ab/b	0.0269406	0.018289	0.0121109	0.127989	0.00865158	0.535252	0.00617808	0.0101259	0.0148297	0.0191135
Stress Response	Detoxification	Glutathione-dependent pathway of formaldehyde detoxification			0.0754336	0.0607094	0.0679558	0.131968	0.0147243	0.882509	-0.00724645	0.716422	0.00747784	0.0680329
Stress Response	Detoxification	Tellurite resistance: Chromosomal determinants			0.0011546	0.00152408	0.00134566	1.07692	-0.000369488	1.00121	0.000178425	1.17163	-0.000191063	0.00134145
Stress Response	Detoxification	Uptake of selenate and selenite			0.0842856	0.0744261	0.0719928	0.453567	0.00985944	1.0967	0.00243333	0.440978	0.0122928	0.0769015
Stress Response	Heat shock	Heat shock dnaK gene cluster extended			0.608857	0.611158	0.579306	1.12062	-0.00230053	0.676523	0.0318514	0.505613	0.0295508	0.599774
Stress Response	Osmotic stress	Betaine biosynthesis from glycine			0.0011546	0	0	0.233852	0.0011546	1.15042	0	0.835377	0.0011546	0.000384866
Stress Response	Osmotic stress	Choline and Betaine Uptake and Betaine Biosynthesis	upw	b/a/a	0.799751	0.885239	0.954745	0.00304576	-0.0854884	0.163266	-0.0695065	6.24576e-06	-0.154995	0.879912
Stress Response	Osmotic stress	Ectoine biosynthesis and regulation			0.00153946	0.00304817	0.00538264	0.640226	-0.00150871	0.713765	-0.00233447	0.126777	-0.00384318	0.00332342
Stress Response	Osmotic stress	Osmoregulation			0.0242465	0.0274335	0.0282589	0.806355	-0.00318699	1.17847	-0.000825333	0.801449	-0.00401232	0.0266463
Stress Response	Osmotic stress	Osmotic stress cluster			0.00192433	0.00152408	0.00403698	0.998253	0.000400243	0.497828	-0.00251289	0.478282	-0.00211265	0.00249513
Stress Response	Osmotic stress	Synthesis of osmoregulated periplasmic glucans	upw	b/ab/a	0.00269406	0.00584232	0.0134566	0.302074	-0.00314826	0.134944	-0.00761427	0.000776122	-0.0107625	0.00733099
Stress Response	Oxidative stress	CoA disulfide thiol-disulfide redox system			0.000769731	0	0	0.430937	0.000769731	1.17496	0	0.819985	0.000769731	0.000256577
Stress Response	Oxidative stress	Glutaredoxins			0.0504174	0.0571532	0.0565177	0.601533	-0.00673578	1.1988	0.000635461	0.747777	-0.00610032	0.0546961
Stress Response	Oxidative stress	Glutathione analogs: mycothiol			0.00731245	0.00431824	0.00269132	0.3836	0.00299421	0.950944	0.00162692	0.232117	0.00462113	0.004774
Stress Response	Oxidative stress	Glutathione: Biosynthesis and gamma-glutamyl cycle	transition	b/a/ab	0.192433	0.235979	0.226071	0.00299573	-0.0435463	0.954542	0.00990825	0.0974802	-0.033638	0.218161
Stress Response	Oxidative stress	Glutathione: Non-redox reactions			0.164722	0.170951	0.163498	0.867441	-0.00622901	0.971001	0.00745382	1.17911	0.00122482	0.166391
Stress Response	Oxidative stress	Glutathione: Redox cycle			0.0781277	0.0680758	0.0787211	0.425719	0.0100519	0.715376	-0.0106453	1.19902	-0.000593379	0.0749749
Stress Response	Oxidative stress	Glutathionylspermidine and Trypanothione			0.00192433	0.00101606	0.00336415	0.819247	0.000908272	0.386228	-0.00234809	0.803062	-0.00143982	0.00210151
Stress Response	Oxidative stress	NADPH:quinone oxidoreductase 2			0	0	0.00067283	1.12688	0	0.7971	-0.00067283	0.65197	-0.00067283	0.000224277
Stress Response	Oxidative stress	Oxidative stress			0.196281	0.202703	0.213287	0.88569	-0.00642179	0.942989	-0.0105838	0.530498	-0.0170056	0.204091
Stress Response	Oxidative stress	Protection from Reactive Oxygen Species	downw	a/b/b	0.282491	0.227089	0.196466	0.00028254	0.0554027	0.240587	0.0306223	2.02789e-06	0.086025	0.235349
Stress Response	Oxidative stress	Redox-dependent regulation of nucleus processes			0.00923677	0.00787444	0.00538264	0.933186	0.00136234	0.883784	0.0024918	0.449781	0.00385413	0.00749795
Stress Response	Oxidative stress	Regulation of Oxidative Stress Response			0.319823	0.315485	0.32565	1.01134	0.00433781	0.972945	-0.0101642	1.02767	-0.00582635	0.320319
Stress Response	Oxidative stress	Rubrerythrin			0.0608088	0.0734101	0.0558449	0.232245	-0.0126013	0.226361	0.0175652	0.851324	0.00496388	0.0633546
Stress Response	Periplasmic Stress	Periplasmic Stress Response			0.152407	0.142248	0.12851	0.639086	0.0101589	0.729273	0.0137374	0.176182	0.0238963	0.141055
Stress Response	Stress Response	Bacterial hemoglobins	upw	c/b/a	0.00731245	0.0309897	0.086795	1.03582e-09	-0.0236773	1.46727e-12	-0.0558053	1.43178e-35	-0.0794826	0.0416991
Stress Response	Stress Response	Carbon Starvation	upw	b/a/a	0.0188584	0.0332758	0.0518079	0.00625611	-0.0144174	0.0562366	-0.0185321	7.82831e-07	-0.0329495	0.0346474
Stress Response	Stress Response	Dimethylarginine metabolism			0.0492628	0.0454685	0.0403698	0.838405	0.00379427	0.945054	0.00509873	0.478066	0.008893	0.0450337
Stress Response	Stress Response	Flavohaemoglobin			0	0.000762042	0	0.608603	-0.000762042	0.979307	0.000762042	1.07412	0	0.000254014
Stress Response	Stress Response	Hfl operon			0.148173	0.169427	0.156769	0.158101	-0.0212541	0.829431	0.012658	0.812552	-0.0085961	0.158123
Stress Response	Stress Response	Phage shock protein (psp) operon			0.0130854	0.0129547	0.0228762	1.14119	0.000130712	0.160971	-0.0099215	0.110145	-0.00979078	0.0163055
Stress Response	Stress Response	SigmaB stress responce regulation			0.0107762	0.0139708	0.0154751	0.643433	-0.00319454	1.08373	-0.00150431	0.523245	-0.00469885	0.0134074
Stress Response	Stress Response	Sugar-phosphate stress regulation			0.0011546	0.000762042	0.00201849	0.949941	0.000392554	0.866449	-0.00125645	0.941508	-0.000863893	0.00131171
Stress Response	Stress Response	Universal stress protein family			0.00962164	0.0109226	0.0127838	0.954323	-0.00130097	0.970965	-0.00186116	0.64137	-0.00316213	0.0111093
Sulfur Metabolism	Inorganic sulfur assimilation	Inorganic Sulfur Assimilation	upw	b/a/a	0.504174	0.588805	0.621695	0.000158585	-0.0846307	0.645324	-0.0328901	2.15004e-05	-0.117521	0.571558
Sulfur Metabolism	Organic sulfur assimilation	Alkanesulfonate assimilation			0.0823612	0.0934772	0.086795	0.419494	-0.0111159	0.948834	0.00668213	0.945954	-0.00443382	0.0875445
Sulfur Metabolism	Organic sulfur assimilation	Alkanesulfonates Utilization			0.00153946	0.00406422	0.00403698	0.346016	-0.00252476	1.11171	2.72462e-05	0.421336	-0.00249752	0.00321356
Sulfur Metabolism	Organic sulfur assimilation	DMSP breakdown			0.0708153	0.0693458	0.0767026	1.08388	0.00146942	0.904755	-0.00735676	0.818481	-0.00588734	0.0722879
Sulfur Metabolism	Organic sulfur assimilation	L-Cystine Uptake and Metabolism			0.0215525	0.0236233	0.0282589	0.93686	-0.00207084	0.896334	-0.00463554	0.476014	-0.00670638	0.0244782
Sulfur Metabolism	Organic sulfur assimilation	Taurine Utilization			0.0465687	0.0434364	0.0450796	0.893436	0.00313233	1.1226	-0.00164319	1.12286	0.00148914	0.0450282
Sulfur Metabolism	Organic sulfur assimilation	Utilization of glutathione as a sulphur source			0.060039	0.0749341	0.0612275	0.127347	-0.0148951	0.48648	0.0137066	1.16222	-0.00118849	0.0654002
Sulfur Metabolism	Sulfur Metabolism	Galactosylceramide and Sulfatide metabolism			0.0496477	0.0579152	0.0558449	0.450138	-0.00826755	1.10464	0.00207033	0.734286	-0.00619722	0.0544692
Sulfur Metabolism	Sulfur Metabolism	Release of Dimethyl Sulfide (DMS) from Dimethylsulfoniopropionate (DMSP)			0.0011546	0.00101606	0.00134566	1.06718	0.00013854	1.02444	-0.000329603	1.16502	-0.000191063	0.0011721
Sulfur Metabolism	Sulfur Metabolism	Sulfate reduction-associated complexes	upw	b/ab/a	0.0180887	0.0281956	0.0390241	0.0644406	-0.0101069	0.349438	-0.0108286	0.00121392	-0.0209354	0.0284361
Sulfur Metabolism	Sulfur Metabolism	Sulfur oxidation	downw	a/b/b	0.201285	0.132849	0.112363	1.92614e-09	0.0684353	0.356447	0.0204868	4.46526e-10	0.0889221	0.148832
Sulfur Metabolism	Sulfur Metabolism	Thioredoxin-disulfide reductase			0.140476	0.147328	0.148023	0.817291	-0.00685223	1.19908	-0.0006944	0.847004	-0.00754663	0.145276
Virulence, Disease and Defense	Adhesion	Accessory colonization factor			0.000769731	0	0.00134566	0.423941	0.000769731	0.395167	-0.00134566	0.903018	-0.000575928	0.00070513
Virulence, Disease and Defense	Adhesion	Adhesins in Staphylococcus			0.0211676	0.017781	0.0228762	0.724758	0.00338662	0.775798	-0.00509523	1.05382	-0.00170861	0.0206083
Virulence, Disease and Defense	Adhesion	Adhesion of Campylobacter			0.00192433	0	0.00201849	0.0582029	0.00192433	0.177115	-0.00201849	1.17496	-9.41616e-05	0.00131427
Virulence, Disease and Defense	Adhesion	Mediator of hyperadherence YidE in Enterobacteria and its conserved region			0.0161644	0.0132087	0.0148023	0.72835	0.00295562	1.06012	-0.00159352	1.08587	0.0013621	0.0147251
Virulence, Disease and Defense	Adhesion	Streptococcus pyogenes recombinatorial zone			0.0554206	0.0563911	0.0497894	1.11757	-0.000970482	0.890507	0.00660172	0.789314	0.00563123	0.0538671
Virulence, Disease and Defense	Bacteriocins, ribosomally synthesized antibacterial peptides	Bacitracin Stress Response			0.00192433	0.00152408	0.00403698	0.996674	0.000400243	0.494916	-0.00251289	0.475817	-0.00211265	0.00249513
Virulence, Disease and Defense	Bacteriocins, ribosomally synthesized antibacterial peptides	Bacteriocin-like peptides Blp			0.000769731	0.000762042	0.00201849	1.07134	7.68892e-06	0.869013	-0.00125645	0.651521	-0.00124876	0.00118342
Virulence, Disease and Defense	Bacteriocins, ribosomally synthesized antibacterial peptides	Marinocine, a broad-spectrum antibacterial protein			0.000384866	0	0	0.733062	0.000384866	1.16502	0	1.13774	0.000384866	0.000128289
Virulence, Disease and Defense	Bacteriocins, ribosomally synthesized antibacterial peptides	Tolerance to colicin E2			0.00500325	0.00279415	0.00605547	0.501918	0.0022091	0.434808	-0.00326131	0.929206	-0.00105222	0.00461762
Virulence, Disease and Defense	Detection	MLST			0.0431049	0.0487707	0.0349871	0.660367	-0.00566576	0.249226	0.0137836	0.497396	0.00811779	0.0422876
Virulence, Disease and Defense	Invasion and intracellular resistance	Cytolysin and Lipase operon in Vibrio			0.0011546	0.00203211	0.00403698	0.853037	-0.000877516	0.715964	-0.00200487	0.233509	-0.00288238	0.0024079
Virulence, Disease and Defense	Invasion and intracellular resistance	Listeria surface proteins: Internalin-like proteins	downw	a/ab/b	0.00731245	0.00660437	0.00134566	1.0021	0.00070808	0.164073	0.00525871	0.0484222	0.00596679	0.00508749
Virulence, Disease and Defense	Invasion and intracellular resistance	Listeria surface proteins: LPXTG motif			0.000384866	0.00101606	0.00201849	0.931984	-0.000631191	0.905537	-0.00100243	0.343434	-0.00163362	0.0011398
Virulence, Disease and Defense	Resistance to antibiotics and toxic compounds	Adaptation to d-cysteine			0.000384866	0	0.00067283	0.723374	0.000384866	0.780608	-0.00067283	1.18678	-0.000287964	0.000352565
Virulence, Disease and Defense	Resistance to antibiotics and toxic compounds	Aminoglycoside adenylyltransferases			0.000384866	0	0	0.739666	0.000384866	1.20408	0	1.15849	0.000384866	0.000128289
Virulence, Disease and Defense	Resistance to antibiotics and toxic compounds	Arsenic resistance			0.0184735	0.0210832	0.0188392	0.841212	-0.00260962	1.02966	0.00224393	1.18955	-0.000365688	0.0194653
Virulence, Disease and Defense	Resistance to antibiotics and toxic compounds	Beta-lactamase			0.173189	0.171714	0.154751	1.12121	0.00147599	0.673917	0.0169627	0.403826	0.0184386	0.166551
Virulence, Disease and Defense	Resistance to antibiotics and toxic compounds	Bile hydrolysis	upw	b/ab/a	0.000769731	0.00254014	0.00605547	0.403981	-0.00177041	0.380956	-0.00351533	0.0151505	-0.00528574	0.00312178
Virulence, Disease and Defense	Resistance to antibiotics and toxic compounds	BlaR1 Family Regulatory Sensor-transducer Disambiguation	upw	b/ab/a	0.00654271	0.00914451	0.0154751	0.586765	-0.00260179	0.399475	-0.00633058	0.0374076	-0.00893237	0.0103874
Virulence, Disease and Defense	Resistance to antibiotics and toxic compounds	Cadmium resistance			0	0.000254014	0	1.03769	-0.000254014	1.10724	0.000254014	1.1028	0	8.46714e-05
Virulence, Disease and Defense	Resistance to antibiotics and toxic compounds	Cobalt-zinc-cadmium resistance	upw	c/b/a	0.292498	0.346221	0.415136	0.00261649	-0.0537233	0.0101712	-0.0689148	7.18786e-09	-0.122638	0.351285
Virulence, Disease and Defense	Resistance to antibiotics and toxic compounds	Copper homeostasis			0.0873645	0.0744261	0.0800667	0.277973	0.0129384	0.965993	-0.00564063	0.765564	0.00729773	0.0806191
Virulence, Disease and Defense	Resistance to antibiotics and toxic compounds	Copper homeostasis: copper tolerance			0.0531114	0.0614714	0.0652645	0.46233	-0.00835996	1.02544	-0.00379309	0.342506	-0.012153	0.0599491
Virulence, Disease and Defense	Resistance to antibiotics and toxic compounds	Lysozyme inhibitors			0	0	0.00067283	1.11924	0	0.794303	-0.00067283	0.649154	-0.00067283	0.000224277
Virulence, Disease and Defense	Resistance to antibiotics and toxic compounds	Mercuric reductase	upw	b/ab/a	0.00577298	0.0116846	0.0215306	0.0915435	-0.00591166	0.148309	-0.00984591	0.000145028	-0.0157576	0.0129961
Virulence, Disease and Defense	Resistance to antibiotics and toxic compounds	Mercury resistance operon	downw	a/ab/b	0.0173189	0.0109226	0.00605547	0.166258	0.00639635	0.535332	0.00486714	0.0144897	0.0112635	0.0114323
Virulence, Disease and Defense	Resistance to antibiotics and toxic compounds	MexE-MexF-OprN Multidrug Efflux System			0.00192433	0.00482627	0.0067283	0.233381	-0.00290194	0.908332	-0.00190203	0.103565	-0.00480397	0.00449296
Virulence, Disease and Defense	Resistance to antibiotics and toxic compounds	Multidrug Resistance Efflux Pumps			0.331754	0.367304	0.370729	0.0936601	-0.0355502	1.13492	-0.00342489	0.148366	-0.0389751	0.356596
Virulence, Disease and Defense	Resistance to antibiotics and toxic compounds	Multiple Antibiotic Resistance MAR locus			0.000384866	0	0	0.738004	0.000384866	1.18849	0	1.14882	0.000384866	0.000128289
Virulence, Disease and Defense	Resistance to antibiotics and toxic compounds	Polymyxin Synthetase Gene Cluster in Bacillus			0	0	0.00067283	1.11171	0	0.788768	-0.00067283	0.646362	-0.00067283	0.000224277
Virulence, Disease and Defense	Resistance to antibiotics and toxic compounds	Resistance to chromium compounds			0.00269406	0.00431824	0.00538264	0.726359	-0.00162418	1.02155	-0.0010644	0.424013	-0.00268858	0.00413165
Virulence, Disease and Defense	Resistance to antibiotics and toxic compounds	Resistance to fluoroquinolones	downw	a/b/b	0.236692	0.190765	0.1783	0.00148873	0.0459278	0.865999	0.0124647	0.0009469	0.0583924	0.201919
Virulence, Disease and Defense	Resistance to antibiotics and toxic compounds	Resistance to Vancomycin			0.00153946	0.000508028	0	0.52788	0.00103143	1.01225	0.000508028	0.591964	0.00153946	0.000682497
Virulence, Disease and Defense	Resistance to antibiotics and toxic compounds	Streptothricin resistance			0.000769731	0	0	0.426712	0.000769731	1.13931	0	0.813967	0.000769731	0.000256577
Virulence, Disease and Defense	Resistance to antibiotics and toxic compounds	The mdtABCD multidrug resistance cluster			0.0103914	0.0152408	0.00941962	0.364095	-0.00484947	0.530424	0.00582123	1.10584	0.000971753	0.0116839
Virulence, Disease and Defense	Resistance to antibiotics and toxic compounds	Zinc resistance	upw	b/ab/a	0.00615785	0.00838246	0.0161479	0.724237	-0.00222462	0.202387	-0.00776545	0.014965	-0.00999007	0.0102294
Virulence, Disease and Defense	Toxins and superantigens	Cholera toxin			0	0.00127007	0.00134566	0.432822	-0.00127007	1.03899	-7.55893e-05	0.330405	-0.00134566	0.00087191
Virulence, Disease and Defense	Toxins and superantigens	Diphtheria toxin	transition	b/a/ab	0.00269406	0.0101606	0.00740113	0.0036301	-0.0074665	0.926454	0.00275943	0.152424	-0.00470707	0.00675192
Virulence, Disease and Defense	Toxins and superantigens	Pertussis toxin			0	0	0.00067283	1.13774	0	0.799917	-0.00067283	0.654811	-0.00067283	0.000224277
Virulence, Disease and Defense	Toxins and superantigens	Streptolysin S Biosynthesis and Transport			0.000769731	0.000254014	0.00269132	0.870749	0.000515717	0.185622	-0.00243731	0.445002	-0.00192159	0.00123835
Virulence, Disease and Defense	Virulence, Disease and Defense	Bacterial cyanide production and tolerance mechanisms			0.0196281	0.0149868	0.0121109	0.470305	0.00464131	0.955513	0.00287589	0.233658	0.00751721	0.0155753
Virulence, Disease and Defense	Virulence, Disease and Defense	C jejuni colonization of chick caeca	upw	b/b/a	0.0119308	0.017527	0.0349871	0.301196	-0.00559614	0.0110556	-0.0174602	3.38604e-05	-0.0230563	0.0214817
Virulence, Disease and Defense	Virulence, Disease and Defense	Streptococcus agalactiae virulome			0.0346379	0.0419123	0.0511351	0.429535	-0.00727442	0.67509	-0.00922274	0.0696034	-0.0164972	0.0425618
Virulence, Disease and Defense	Virulence, Disease and Defense	Streptococcus pyogenes Virulome			0.0169341	0.0167649	0.00941962	1.14999	0.000169156	0.300921	0.00734531	0.176402	0.00751447	0.0143729
		Total diversity			736	758	706
			112	Upw	52.5822
			71	Downw	33.3333
			13	Transition	6.10329
			17	Antitransition	7.98122

## Sheet: Virus lvl1
						18 vs 19		19 vs 20		18 vs 20
level 1	Favored	Statistics summary	ArraialVirus18-01: rel. freq. (%)	ArraialVirus19-01: rel. freq. (%)	ArraialVirus20-01: rel. freq. (%)	p-values (corrected)	Effect size	p-values (corrected)	Effect size	p-values (corrected)	Effect size	Average
Phages, Prophages, Transposable elements, Plasmids	transition	b/a/c	41.5661	47.1172	36.1412	0	-5.55113	0	10.976	0	5.42489	41.6082
Nucleosides and Nucleotides	upw	b/a/a	11.5375	19.0529	18.3192	0	-7.51537	0.151843	0.733629	0	-6.78174	16.3032
Protein Metabolism	upw	c/b/a	6.23212	9.1954	10.7409	0	-2.96328	4.89843e-05	-1.54552	0	-4.50881	8.72282
RNA Metabolism	antitransition	a/c/b	5.98333	2.55172	4.37593	0	3.43161	0	-1.82421	2.89696e-08	1.6074	4.30366
Carbohydrates	upw	b/b/a	2.3697	2.70805	4.6544	0.0521483	-0.338348	0	-1.94635	0	-2.2847	3.24405
DNA Metabolism			3.0352	3.10805	3.47091	0.735474	-0.0728426	0.126184	-0.362864	0.0676489	-0.435707	3.20472
Phosphorus Metabolism	upw	c/b/a	1.80993	2.71724	3.39135	1.01741e-08	-0.907315	0.00208284	-0.674106	5.77316e-15	-1.58142	2.63951
Cell Wall and Capsule	upw	c/b/a	1.85968	2.56092	3.21233	9.0535e-06	-0.701235	0.00211403	-0.651413	1.61866e-11	-1.35265	2.54431
Amino Acids and Derivatives	upw	c/b/a	1.00137	1.47586	4.0179	6.42296e-05	-0.474494	0	-2.54204	0	-3.01653	2.16504
Cofactors, Vitamins, Prosthetic Groups, Pigments	downw	a/a/b	2.14579	2.46437	1.72054	0.0532935	-0.318579	5.45884e-05	0.743831	0.0228048	0.425252	2.11023
Respiration	antitransition	a/c/b	3.80644	0.8	1.30283	0	3.00644	8.53956e-05	-0.502834	0	2.50361	1.96976
Regulation and Cell signaling	downw	a/b/b	4.19828	0.565517	0.616609	0	3.63277	0.687139	-0.0510914	0	3.58167	1.79347
Stress Response	antitransition	a/c/b	2.29506	1.11724	1.9095	0	1.17782	2.14898e-07	-0.792256	0.0483622	0.385564	1.77393
Membrane Transport	antitransition	a/b/a	2.09603	1.14943	1.77026	7.34524e-13	0.946607	4.59199e-05	-0.620838	0.079509	0.325768	1.67191
Fatty Acids, Lipids, and Isoprenoids	antitransition	a/c/b	2.50031	0.225287	0.755843	0	2.27502	1.83831e-10	-0.530556	0	1.74447	1.16048
Nitrogen Metabolism	antitransition	a/b/a	1.11954	0.712644	1.30283	6.18954e-05	0.406899	2.51087e-06	-0.590191	0.214352	-0.183292	1.04501
Photosynthesis	downw	a/a/b	1.26881	1.05747	0.65639	0.0723339	0.211343	0.000904349	0.401081	2.01364e-06	0.612425	0.994225
Virulence, Disease and Defense	downw	a/b/b	1.6109	0.583908	0.576827	0	1.02699	1.03827	0.0070806	1.86316e-14	1.03407	0.923877
Sulfur Metabolism			0.603309	0.51954	0.437593	0.338081	0.0837686	0.439933	0.081947	0.0935454	0.165716	0.520147
Motility and Chemotaxis	downw	a/b/c	1.37455	0.091954	0.0099453	0	1.2826	0.0118257	0.0820087	4.69334e-45	1.3646	0.492149
Metabolism of Aromatic Compounds	downw	a/b/b	0.690384	0.0505747	0.109398	4.79122e-29	0.63981	0.0952991	-0.0588236	4.34088e-13	0.580986	0.283452
Cell Division and Cell Cycle	upw	b/b/a	0.0746361	0.0827586	0.308304	0.854821	-0.00812247	2.38088e-05	-0.225546	1.65002e-05	-0.233668	0.155233
Secondary Metabolism	downw	a/b/b	0.342082	0.0643678	0.0397812	6.63579e-10	0.277715	0.518583	0.0245866	7.93583e-08	0.302301	0.148744
Potassium metabolism	antitransition	a/c/b	0.286105	0.0091954	0.0596718	6.50458e-15	0.27691	0.0215074	-0.0504764	3.28567e-05	0.226433	0.118324
Iron acquisition and metabolism	antitransition	a/b/a	0.124394	0.0137931	0.099453	2.56054e-05	0.1106	0.00192049	-0.0856599	0.707935	0.0249406	0.0792132
Dormancy and Sporulation	downw	a/b/b	0.0684165	0.0045977	0	0.000777305	0.0638188	1	0.0045977	0.0124843	0.0684165	0.0243381
Total diversity			26	26	25
	7	Upw	29.1667
	8	Downw	33.3333
	1	Transition	4.16667
	8	Antitransition	33.3333

## Sheet: Virus lvl2
							18 vs 19		19 vs 20		18 vs 20
level 1	level 2	Favored	Statistics summary	ArraialVirus18-01: rel. freq. (%)	ArraialVirus19-01: rel. freq. (%)	ArraialVirus20-01: rel. freq. (%)	p-values (corrected)	Effect size	p-values (corrected)	Effect size	p-values (corrected)	Effect size	Average
Phages, Prophages, Transposable elements, Plasmids	Phages, Prophages	transition	b/a/c	40.3533	46.6667	36.0119	0	-6.31339	0	10.6547	1.5993e-11	4.34134	41.0106
Nucleosides and Nucleotides	Nucleosides and Nucleotides	transition	c/a/b	8.84438	15.669	14.4804	0	-6.82458	0.020195	1.18861	0	-5.63597	12.9979
Protein Metabolism	Protein folding	upw	b/a/a	2.78642	6.81839	6.74291	0	-4.03197	1.09882	0.0754768	0	-3.9565	5.44924
RNA Metabolism	RNA processing and modification	antitransition	a/c/b	5.04416	2.02759	3.44107	0	3.01657	4.09339e-12	-1.41349	3.34305e-09	1.60309	3.50427
Phosphorus Metabolism	Phosphorus Metabolism	upw	c/b/a	1.80993	2.71724	3.39135	2.55615e-08	-0.907315	0.00415951	-0.674106	2.30585e-14	-1.58142	2.63951
Nucleosides and Nucleotides	Purines	upw	b/a/a	1.21284	2.22989	2.45649	5.09592e-13	-1.01705	0.452079	-0.226604	1.05759e-12	-1.24365	1.9664
DNA Metabolism	DNA replication	downw	a/b/c	2.01518	1.49885	1.13376	0.000459792	0.516325	0.0298786	0.365086	1.88667e-07	0.881412	1.54926
Cell Wall and Capsule	Capsular and extracellular polysacchrides	upw	b/a/a	0.97027	1.76552	1.85977	3.26704e-10	-0.795247	0.862902	-0.094254	1.15791e-08	-0.889501	1.53185
Protein Metabolism	Protein biosynthesis	antitransition	a/b/a	2.19555	0.427586	1.96917	0	1.76796	0	-1.54158	0.349062	0.226377	1.53077
Protein Metabolism	Protein degradation	upw	b/a/a	0.951611	1.52644	1.51169	2.8162e-06	-0.574826	1.2577	0.0147511	0.00020354	-0.560075	1.32991
Cofactors, Vitamins, Prosthetic Groups, Pigments	Folate and pterines	downw	a/a/b	1.66687	1.73333	0.566882	0.797676	-0.0664593	0	1.16645	2.72509e-15	1.09999	1.32236
Carbohydrates	Central carbohydrate metabolism	upw	c/b/a	0.597089	0.96092	2.12829	0.000260806	-0.36383	1.249e-14	-1.16737	0	-1.53121	1.22877
DNA Metabolism	DNA repair	upw	c/b/a	0.677945	1.2046	1.78021	8.0053e-07	-0.526653	0.000381821	-0.575611	6.245e-15	-1.10226	1.22092
Respiration	Respiration	antitransition	a/b/ab	2.50031	0.593103	0.407757	0	1.90721	0.0936489	0.185346	0	2.09255	1.16706
Nitrogen Metabolism	Nitrogen Metabolism	antitransition	a/b/a	1.11954	0.712644	1.30283	0.000125757	0.406899	5.70378e-06	-0.590191	0.323542	-0.183292	1.04501
	Other lvl 2 functions			27.2546	13.4483	20.8155
Nucleosides and Nucleotides	Pyrimidines			1.20662	1.14483	1.30283	0.768425	0.0617902	0.475146	-0.158007	0.678438	-0.0962167	1.21809
Photosynthesis	Electron transport and photophosphorylation	downw	a/a/b	1.25638	1.05287	0.646445	0.127682	0.203502	0.00150658	0.406429	5.53449e-06	0.609931	0.985231
Stress Response	Oxidative stress	downw	a/b/b	1.33723	0.634483	0.735952	2.584e-11	0.702748	0.57544	-0.10147	1.9598e-05	0.601279	0.902555
Regulation and Cell signaling	Quorum sensing and biofilm formation	downw	a/b/b	2.30128	0.17931	0.159125	0	2.12197	1.0429	0.0201855	1.21287e-56	2.14216	0.879905
Fatty Acids, Lipids, and Isoprenoids	Isoprenoids	antitransition	a/c/b	2.29506	0.0183908	0.16907	1.01433e-129	2.27667	2.92051e-05	-0.150679	1.84391e-55	2.12599	0.827507
RNA Metabolism	Transcription	antitransition	a/b/a	0.939172	0.524138	0.934858	9.36807e-06	0.415034	0.000299746	-0.41072	1.13524	0.00431326	0.799389
Amino Acids and Derivatives	Lysine, threonine, methionine, and cysteine	upw	c/b/a	0.255007	0.418391	1.30283	0.0196084	-0.163384	2.9976e-15	-0.884444	0	-1.04783	0.658744
Cell Wall and Capsule	Gram-Negative cell wall components	antitransition	ab/b/a	0.621968	0.491954	0.845351	0.172352	0.130014	0.00140856	-0.353397	0.0889237	-0.223383	0.653091
Membrane Transport	Protein and nucleoprotein secretion system, Type IV	downw	a/b/b	0.914293	0.422989	0.527101	2.14998e-08	0.491304	0.454078	-0.104112	0.00129433	0.387192	0.621461
Amino Acids and Derivatives	Alanine, serine, and glycine	upw	c/b/a	0.217689	0.487356	0.885132	5.7079e-05	-0.269668	0.000294512	-0.397775	9.24261e-13	-0.667443	0.530059
Virulence, Disease and Defense	Virulence, Disease and Defense	antitransition	a/b/ab	0.628188	0.445977	0.48732	0.0381147	0.182211	0.983204	-0.0413427	0.264399	0.140868	0.520495
Carbohydrates	One-carbon Metabolism	upw	c/b/a	0.248787	0.409195	0.885132	0.0200984	-0.160408	4.54671e-06	-0.475936	2.4675e-11	-0.636345	0.514371
Carbohydrates	Di- and oligosaccharides	transition	b/a/b	0.39184	0.868966	0.238687	3.65361e-08	-0.477126	5.98516e-11	0.630278	0.0853607	0.153153	0.499831
Motility and Chemotaxis	Flagellar motility in Prokaryota	downw	a/b/b	1.34967	0.0781609	0.0099453	4.21021e-59	1.27151	0.0511705	0.0682156	1.58124e-43	1.33973	0.479259
Respiration	Electron donating reactions	antitransition	a/c/b	0.808558	0.0827586	0.437593	1.95982e-29	0.7258	3.51109e-09	-0.354835	0.000896001	0.370965	0.44297
Regulation and Cell signaling	Regulation and Cell signaling	antitransition	a/b/ab	0.516233	0.354023	0.417703	0.0410544	0.16221	0.727916	-0.0636796	0.41991	0.0985307	0.42932
Stress Response	Heat shock	upw	b/b/a	0.273666	0.344828	0.65639	0.363764	-0.0711617	0.0010864	-0.311562	3.29797e-05	-0.382724	0.424961
Sulfur Metabolism	Inorganic sulfur assimilation	transition	ab/a/b	0.360741	0.473563	0.268523	0.176611	-0.112822	0.0240986	0.20504	0.359597	0.0922183	0.367609
DNA Metabolism	DNA Metabolism	upw	b/a/a	0.174151	0.386207	0.48732	0.000457062	-0.212056	0.457224	-0.101113	5.01814e-05	-0.313169	0.349226
Cell Wall and Capsule	Cell Wall and Capsule	upw	b/b/a	0.230128	0.303448	0.497265	0.300096	-0.0733202	0.0347456	-0.193817	0.00140167	-0.267137	0.343614
Protein Metabolism	Protein processing and modification	transition	b/a/b	0.205249	0.422989	0.238687	0.000691117	-0.217739	0.0331204	0.184301	0.807979	-0.0334378	0.288975
Amino Acids and Derivatives	Branched-chain amino acids	antitransition	b/c/a	0.136833	0.0321839	0.67628	0.00116693	0.104649	4.19269e-25	-0.644097	1.23706e-11	-0.539448	0.281766
Membrane Transport	Protein secretion system, Type VI			0.298545	0.271264	0.268523	0.820257	0.0272802	1.24728	0.00274124	0.891568	0.0300215	0.279444
Phages, Prophages, Transposable elements, Plasmids	Gene Transfer Agent (GTA)	transition	b/a/c	0.273666	0.441379	0.119344	0.0197309	-0.167713	8.94814e-06	0.322036	0.019	0.154322	0.27813
Carbohydrates	CO2 fixation	upw	c/b/a	0.0808558	0.170115	0.566882	0.0403527	-0.0892591	1.38166e-07	-0.396767	2.1226e-12	-0.486026	0.272618
Respiration	Electron accepting reactions	antitransition	a/c/b	0.441597	0.0873563	0.258578	1.2958e-11	0.354241	0.00137717	-0.171222	0.0419683	0.183019	0.26251
Cofactors, Vitamins, Prosthetic Groups, Pigments	NAD and NADP	upw	b/a/a	0.155492	0.317241	0.308304	0.00472083	-0.161749	1.27252	0.00893705	0.0321054	-0.152812	0.260346
Cofactors, Vitamins, Prosthetic Groups, Pigments	Tetrapyrroles	transition	b/a/ab	0.167931	0.308046	0.278468	0.0178315	-0.140115	1.02077	0.0295776	0.143359	-0.110537	0.251482
Amino Acids and Derivatives	Arginine; urea cycle, polyamines	upw	b/b/a	0.19281	0.151724	0.367976	0.548012	0.0410859	0.00154286	-0.216252	0.0234865	-0.175166	0.237503
Phages, Prophages, Transposable elements, Plasmids	Pathogenicity islands	downw	a/b/b	0.690384	0	0	6.16135e-41	0.690384	1.10656	0	6.77682e-23	0.690384	0.230128
Regulation and Cell signaling	Programmed Cell Death and Toxin-antitoxin Systems	downw	a/b/b	0.665506	0.0045977	0.0198906	1.09301e-37	0.660908	0.456377	-0.0152929	3.32216e-19	0.645615	0.229998
Secondary Metabolism	Aromatic amino acids and derivatives	upw	b/b/a	0.124394	0.11954	0.407757	1.13008	0.00485335	9.1945e-06	-0.288217	4.11253e-05	-0.283364	0.21723
Stress Response	Osmotic stress	antitransition	a/b/a	0.317204	0.0597701	0.268523	9.64444e-09	0.257434	2.43974e-05	-0.208753	0.695114	0.0486805	0.215166
Membrane Transport	Protein secretion system, Type VIII (Extracellular nucleation/precipitation pathway, ENP)			0.230128	0.193103	0.218797	0.645567	0.0370247	1.01192	-0.0256932	1.12348	0.0113315	0.214009
Carbohydrates	Monosaccharides	antitransition	a/b/a	0.255007	0.114943	0.268523	0.00489552	0.140064	0.012949	-0.153581	1.1051	-0.0135163	0.212824
Carbohydrates	Fermentation	antitransition	a/c/b	0.410499	0.0183908	0.179015	2.62827e-19	0.392108	1.23902e-05	-0.160625	0.00275713	0.231483	0.202635
Virulence, Disease and Defense	Resistance to antibiotics and toxic compounds	downw	a/b/b	0.472696	0.0551724	0.0795624	1.38897e-16	0.417523	0.749158	-0.02439	1.60953e-08	0.393133	0.202477
Fatty Acids, Lipids, and Isoprenoids	Fatty acids	upw	c/b/a	0.0310984	0.101149	0.437593	0.0230428	-0.070051	1.23225e-07	-0.336444	9.27331e-13	-0.406495	0.189947
Amino Acids and Derivatives	Glutamine, glutamate, aspartate, asparagine; ammonia assimilation	upw	b/a/a	0.0995149	0.211494	0.238687	0.0201457	-0.111979	1.02074	-0.027193	0.018778	-0.139172	0.183232
Regulation and Cell signaling	Proteolytic pathway	downw	a/b/b	0.460256	0.0275862	0.0198906	3.25013e-20	0.43267	1.26168	0.00769561	1.64064e-12	0.440366	0.169244
Cell Division and Cell Cycle	Cell Division and Cell Cycle	upw	b/b/a	0.0746361	0.0827586	0.308304	0.986331	-0.00812247	4.49536e-05	-0.225546	4.16131e-05	-0.233668	0.155233
Membrane Transport	Membrane Transport			0.0932952	0.151724	0.188961	0.222596	-0.058429	0.734521	-0.0372366	0.0951146	-0.0956655	0.14466
Metabolism of Aromatic Compounds	Metabolism of central aromatic intermediates	downw	a/b/b	0.366961	0.0137931	0.0397812	7.09652e-18	0.353168	0.438901	-0.0259881	3.12515e-08	0.32718	0.140178
Stress Response	Detoxification	antitransition	a/c/b	0.286105	0.0183908	0.109398	1.34853e-12	0.267714	0.00401369	-0.0910075	0.00622122	0.176707	0.137965
Virulence, Disease and Defense	Invasion and intracellular resistance	downw	a/b/b	0.38562	0.0045977	0.0099453	3.26339e-21	0.381022	0.807496	-0.0053476	1.82415e-11	0.375675	0.133388
Protein Metabolism	Selenoproteins	antitransition	b/c/a	0.0932952	0	0.278468	9.20274e-06	0.0932952	1.86588e-13	-0.278468	0.00128746	-0.185173	0.123921
Membrane Transport	Protein translocation across cytoplasmic membrane	antitransition	b/c/a	0.0746361	0.0045977	0.278468	0.000711307	0.0700384	3.2922e-12	-0.273871	0.000195949	-0.203832	0.119234
Potassium metabolism	Potassium metabolism	antitransition	a/c/b	0.286105	0.0091954	0.0596718	2.13308e-14	0.27691	0.0402022	-0.0504764	8.08115e-05	0.226433	0.118324
Membrane Transport	ABC transporters			0.0808558	0.0827586	0.16907	1.13445	-0.00190279	0.104963	-0.0863115	0.108079	-0.0882143	0.110895
Stress Response	Cold shock	downw	a/b/b	0.174151	0.045977	0.0696171	0.000325114	0.128174	0.718389	-0.0236401	0.0484639	0.104534	0.0965817
Sulfur Metabolism	Sulfur Metabolism	antitransition	a/b/a	0.161712	0.0183908	0.109398	2.79058e-06	0.143321	0.00390807	-0.0910075	0.427251	0.0523133	0.0965003
Fatty Acids, Lipids, and Isoprenoids	Phospholipids	upw	b/a/a	0.0373181	0.105747	0.139234	0.0422186	-0.0684291	0.752137	-0.0334871	0.0118278	-0.101916	0.0940998
Membrane Transport	Protein secretion system, Type II	downw	a/b/b	0.230128	0.0183908	0.0298359	1.67331e-09	0.211737	0.985289	-0.0114451	4.79628e-05	0.200292	0.0927849
Respiration	ATP synthases	upw	b/b/a	0.0248787	0.0367816	0.198906	0.725356	-0.0119029	0.000103741	-0.162124	3.52657e-05	-0.174027	0.0868554
Metabolism of Aromatic Compounds	Peripheral pathways for catabolism of aromatic compounds	downw	a/b/b	0.217689	0.0091954	0.0298359	1.24988e-10	0.208493	0.390381	-0.0206405	0.000110736	0.187853	0.0855734
Regulation and Cell signaling	Signal transduction in Eukaryotes	downw	a/b/b	0.255007	0	0	4.24107e-15	0.255007	1.16379	0	1.61932e-08	0.255007	0.0850023
Secondary Metabolism	Plant Hormones	downw	a/b/b	0.155492	0.0275862	0.0397812	7.97782e-05	0.127906	0.79714	-0.012195	0.0147882	0.115711	0.0742865
Carbohydrates	Organic acids	upw	b/b/a	0.018659	0.0275862	0.16907	0.87055	-0.00892717	0.000213388	-0.141484	9.00619e-05	-0.150411	0.0717718
Stress Response	Stress Response	antitransition	a/b/ab	0.136833	0.0183908	0.0596718	7.62479e-05	0.118442	0.195679	-0.041281	0.139053	0.0771611	0.0716318
Phages, Prophages, Transposable elements, Plasmids	Plasmid related functions	downw	a/b/b	0.19903	0.0045977	0.0099453	1.32498e-10	0.194432	0.798524	-0.0053476	1.24543e-05	0.189084	0.0711909
Cofactors, Vitamins, Prosthetic Groups, Pigments	Riboflavin, FMN, FAD	antitransition	b/c/a	0.0497574	0	0.14918	0.00261147	0.0497574	3.0158e-07	-0.14918	0.0216551	-0.0994221	0.0663123
Cofactors, Vitamins, Prosthetic Groups, Pigments	Quinone cofactors			0.0435378	0.0551724	0.099453	0.785947	-0.0116347	0.369996	-0.0442806	0.219519	-0.0559153	0.0660544
Iron acquisition and metabolism	Iron acquisition and metabolism	antitransition	a/b/a	0.0932952	0.0045977	0.099453	8.03617e-05	0.0886975	0.000389818	-0.0948553	1.08871	-0.00615782	0.065782
Carbohydrates	Glycoside hydrolases	downw	a/b/b	0.167931	0	0.0099453	4.5795e-10	0.167931	0.569061	-0.0099453	0.000130963	0.157986	0.0592922
Carbohydrates	Sugar alcohols	upw	b/b/a	0.0248787	0.0321839	0.119344	0.8943	-0.00730519	0.0174838	-0.0871597	0.00906877	-0.0944649	0.0588021
Carbohydrates	Carbohydrates			0.0746361	0.045977	0.0497265	0.400053	0.0286591	1.25	-0.00374949	0.760023	0.0249096	0.0567799
Sulfur Metabolism	Organic sulfur assimilation			0.0808558	0.0275862	0.0596718	0.0611117	0.0532696	0.436742	-0.0320856	0.779979	0.021184	0.0560379
Membrane Transport	Protein secretion system, Type III	downw	a/b/b	0.136833	0	0.0198906	2.71294e-08	0.136833	0.224867	-0.0198906	0.00349807	0.116942	0.0522412
Carbohydrates	Aminosugars	downw	a/b/ab	0.0870755	0.0275862	0.0397812	0.0407385	0.0594893	0.806302	-0.012195	0.345524	0.0472943	0.051481
DNA Metabolism	DNA uptake, competence	downw	a/b/b	0.130613	0	0.0099453	6.02274e-08	0.130613	0.540248	-0.0099453	0.00157003	0.120668	0.0468529
Fatty Acids, Lipids, and Isoprenoids	Fatty Acids, Lipids, and Isoprenoids	downw	a/b/b	0.136833	0	0	2.79772e-08	0.136833	1.20536	0	9.40448e-05	0.136833	0.045611
Cofactors, Vitamins, Prosthetic Groups, Pigments	Cofactors, Vitamins, Prosthetic Groups, Pigments	upw	b/b/a	0.00621968	0.0183908	0.109398	0.549214	-0.0121711	0.00412518	-0.0910075	0.000635663	-0.103179	0.0446696
Stress Response	Periplasmic Stress	antitransition	ab/b/a	0.0248787	0.0045977	0.0795624	0.258625	0.020281	0.00255961	-0.0749647	0.128569	-0.0546837	0.0363463
Virulence, Disease and Defense	Adhesion	transition	ab/a/b	0.0435378	0.0551724	0	0.793027	-0.0116347	0.0358183	0.0551724	0.092331	0.0435378	0.0329034
Metabolism of Aromatic Compounds	Metabolism of Aromatic Compounds			0.0497574	0.0183908	0.0298359	0.22433	0.0313666	0.974918	-0.0114451	0.69054	0.0199215	0.0326614
Cofactors, Vitamins, Prosthetic Groups, Pigments	Coenzyme A			0.0248787	0.0229885	0.0497265	1.05469	0.00189021	0.564095	-0.026738	0.43092	-0.0248478	0.0325312
Amino Acids and Derivatives	Histidine Metabolism	upw	b/ab/a	0	0.0275862	0.0696171	0.074627	-0.0275862	0.284477	-0.0420309	0.00323684	-0.0696171	0.0324011
Amino Acids and Derivatives	Proline and 4-hydroxyproline			0.00621968	0.0321839	0.0397812	0.229653	-0.0259642	1.02353	-0.0075973	0.134702	-0.0335615	0.0260616
Metabolism of Aromatic Compounds	Anaerobic degradation of aromatic compounds	antitransition	a/b/ab	0.0559771	0.0091954	0.0099453	0.0241125	0.0467817	1.07143	-0.000749899	0.169721	0.0460318	0.0250393
Secondary Metabolism	Lipid-derived mediators	downw	a/b/b	0.0746361	0	0	0.000104021	0.0746361	1.19469	0	0.0116556	0.0746361	0.0248787
Dormancy and Sporulation	Dormancy and Sporulation	downw	a/b/b	0.0684165	0.0045977	0	0.00149482	0.0638188	1.05469	0.0045977	0.019865	0.0684165	0.0243381
DNA Metabolism	CRISPs			0.0310984	0.0045977	0.0298359	0.147928	0.0265007	0.224402	-0.0252382	1	0.00126249	0.021844
Cofactors, Vitamins, Prosthetic Groups, Pigments	Coenzyme F420	upw	b/b/a	0	0	0.0596718	1.06299	0	0.00384718	-0.0596718	0.00795663	-0.0596718	0.0198906
Cofactors, Vitamins, Prosthetic Groups, Pigments	Biotin	antitransition	ab/b/a	0.018659	0	0.0397812	0.131195	0.018659	0.0299565	-0.0397812	0.571488	-0.0211222	0.0194801
Amino Acids and Derivatives	Amino Acids and Derivatives			0.0248787	0	0.0298359	0.0603382	0.0248787	0.0820166	-0.0298359	1.00746	-0.00495719	0.0182382
Membrane Transport	Protein secretion system, Type V	antitransition	ab/b/a	0.0124394	0	0.0397812	0.265074	0.0124394	0.0293052	-0.0397812	0.33051	-0.0273418	0.0174069
Cofactors, Vitamins, Prosthetic Groups, Pigments	Pyridoxine			0.00621968	0.0045977	0.0397812	1.04651	0.00162198	0.0932586	-0.0351835	0.136498	-0.0335615	0.0168662
DNA Metabolism	DNA recombination			0.00621968	0.0137931	0.0298359	0.794709	-0.00757342	0.647304	-0.0160428	0.266834	-0.0236162	0.0166162
Cell Wall and Capsule	Gram-Positive cell wall components	antitransition	a/b/ab	0.0373181	0	0.0099453	0.0134822	0.0373181	0.576751	-0.0099453	0.388116	0.0273728	0.0157545
Carbohydrates	Polysaccharides			0.0124394	0.0321839	0	0.441905	-0.0197445	0.234627	0.0321839	0.676982	0.0124394	0.0148744
Phages, Prophages, Transposable elements, Plasmids	Transposable elements	antitransition	a/b/ab	0.0435378	0	0	0.00582787	0.0435378	1.23853	0	0.09365	0.0435378	0.0145126
Membrane Transport	Protein secretion system, Type VII (Chaperone/Usher pathway, CU)			0.0124394	0	0.0298359	0.270965	0.0124394	0.0804691	-0.0298359	0.507348	-0.0173965	0.0140918
Virulence, Disease and Defense	Bacteriocins, ribosomally synthesized antibacterial peptides			0.0373181	0.0045977	0	0.0823817	0.0327204	1.03846	0.0045977	0.151353	0.0373181	0.0139719
Iron acquisition and metabolism	Siderophores			0.0310984	0.0091954	0	0.224904	0.021903	1.27358	0.0091954	0.260406	0.0310984	0.0134313
Virulence, Disease and Defense	Detection			0.0248787	0.0137931	0	0.601552	0.0110856	0.825481	0.0137931	0.42061	0.0248787	0.0128906
Secondary Metabolism	Plant Alkaloids			0.00621968	0.0275862	0	0.360125	-0.0213665	0.386865	0.0275862	1.15385	0.00621968	0.0112686
Secondary Metabolism	Bacterial cytostatics, differentiation factors and antibiotics	antitransition	a/b/ab	0.0310984	0	0	0.0279381	0.0310984	1.125	0	0.263506	0.0310984	0.0103661
Motility and Chemotaxis	Social motility and nonflagellar swimming in bacteria			0.018659	0.0091954	0	0.784431	0.00946363	1.28571	0.0091954	0.425267	0.018659	0.00928481
Cofactors, Vitamins, Prosthetic Groups, Pigments	Lipoic acid			0.00621968	0	0.0198906	0.568108	0.00621968	0.228679	-0.0198906	0.697367	-0.0136709	0.00870343
Respiration	Reverse electron transport			0.0248787	0	0	0.0595228	0.0248787	1.14407	0	0.424946	0.0248787	0.00829291
Virulence, Disease and Defense	Toxins and superantigens			0.018659	0.0045977	0	0.438734	0.0140613	1	0.0045977	0.416219	0.018659	0.00775225
Photosynthesis	Photosynthesis			0.0124394	0	0.0099453	0.267987	0.0124394	0.547174	-0.0099453	1.09756	0.00249406	0.00746155
Secondary Metabolism	Biosynthesis of phenylpropanoids			0.018659	0	0	0.127955	0.018659	1.08871	0	0.411838	0.018659	0.00621968
Stress Response	Dessication stress			0.018659	0	0	0.129555	0.018659	1.17391	0	0.420695	0.018659	0.00621968
Motility and Chemotaxis	Motility and Chemotaxis			0.00621968	0.0045977	0	1.03846	0.00162198	1.03053	0.0045977	1.14407	0.00621968	0.00360579
Phages, Prophages, Transposable elements, Plasmids	Phages, Prophages, Transposable elements, Plasmids			0.00621968	0.0045977	0	1.03053	0.00162198	1.01504	0.0045977	1.1157	0.00621968	0.00360579
Fatty Acids, Lipids, and Isoprenoids	Triacylglycerols			0	0	0.0099453	1.09756	0	0.561574	-0.0099453	0.509245	-0.0099453	0.0033151
Stress Response	Acid stress			0	0	0.0099453	1.08871	0	0.554281	-0.0099453	0.5043	-0.0099453	0.0033151
Membrane Transport	Protein secretion system, Type I			0.00621968	0	0	0.55172	0.00621968	1.08	0	1.10656	0.00621968	0.00207323
Membrane Transport	Sugar Phosphotransferase Systems, PTS			0.00621968	0	0	0.557077	0.00621968	1.1157	0	1.125	0.00621968	0.00207323
Respiration	Sodium Ion-Coupled Energetics			0.00621968	0	0	0.562538	0.00621968	1.15385	0	1.13445	0.00621968	0.00207323
Cofactors, Vitamins, Prosthetic Groups, Pigments	Coenzyme M			0	0.0045977	0	1.02273	-0.0045977	1.06299	0.0045977	1.06299	0	0.00153257
Membrane Transport	Uni- Sym- and Antiporters			0	0.0045977	0	1.01504	-0.0045977	1.04651	0.0045977	1.04651	0	0.00153257
Photosynthesis	Light-harvesting complexes			0	0.0045977	0	1.00746	-0.0045977	1.02273	0.0045977	1.03846	0	0.00153257
Secondary Metabolism	Biologically active compounds in metazoan cell defence and differentiation			0	0.0045977	0	1	-0.0045977	1.00746	0.0045977	1.02273	0	0.00153257
	Total diversity			123	104	104
		27	Upw	29.6703
		26	Downw	28.5714
		8	Transition	8.79121
		30	Antitransition	32.967

## Sheet: Virus lvl3
								18 vs 19		19 vs 20		18 vs 20
level 1	level 2	level 3	Favored	Statistics summary	ArraialVirus18-01: rel. freq. (%)	ArraialVirus19-01: rel. freq. (%)	ArraialVirus20-01: rel. freq. (%)	p-values (corrected)	Effect size	p-values (corrected)	Effect size	p-values (corrected)	Effect size	Average
Amino Acids and Derivatives	Alanine, serine, and glycine	Alanine biosynthesis	upw	c/b/a	0.18659	0.436782	0.795624	0.000205261	-0.250191	0.00196695	-0.358842	1.91133e-11	-0.609034	0.472999
Amino Acids and Derivatives	Alanine, serine, and glycine	Glycine and Serine Utilization			0.0248787	0.0505747	0.0895077	0.798694	-0.025696	0.87342	-0.038933	0.162185	-0.064629	0.054987
Amino Acids and Derivatives	Alanine, serine, and glycine	Serine Biosynthesis			0.00621968	0	0	1.01761	0.00621968	1.78788	0	1.71014	0.00621968	0.00207323
Amino Acids and Derivatives	Amino Acids and Derivatives	Creatine and Creatinine Degradation			0.0248787	0	0.0298359	0.147269	0.0248787	0.190472	-0.0298359	1.00365	-0.00495719	0.0182382
Amino Acids and Derivatives	Arginine; urea cycle, polyamines	Arginine and Ornithine Degradation	upw	b/ab/a	0.0248787	0.045977	0.119344	1.04268	-0.0210983	0.198914	-0.0733666	0.0215785	-0.0944649	0.0633998
Amino Acids and Derivatives	Arginine; urea cycle, polyamines	Arginine Biosynthesis extended	upw	b/b/a	0.0373181	0.0183908	0.159125	0.886454	0.0189273	0.000268848	-0.140734	0.0100674	-0.121807	0.0716112
Amino Acids and Derivatives	Arginine; urea cycle, polyamines	Cyanophycin Metabolism			0.018659	0	0	0.307838	0.018659	2.16798	0	0.738841	0.018659	0.00621968
Amino Acids and Derivatives	Arginine; urea cycle, polyamines	Polyamine Metabolism			0.105735	0.0597701	0.0397812	0.483955	0.0459644	1.5654	0.0199889	0.26626	0.0659533	0.0684286
Amino Acids and Derivatives	Arginine; urea cycle, polyamines	Putrescine utilization pathways			0	0.0045977	0	1.05492	-0.0045977	1.06718	0.0045977	1.42907	0	0.00153257
Amino Acids and Derivatives	Arginine; urea cycle, polyamines	Urea carboxylase and Allophanate hydrolase cluster			0	0	0.0099453	1.6961	0	1.10184	-0.0099453	0.861284	-0.0099453	0.0033151
Amino Acids and Derivatives	Arginine; urea cycle, polyamines	Urea decomposition			0.00621968	0.0229885	0.0397812	0.712333	-0.0167688	1.33506	-0.0167927	0.26883	-0.0335615	0.0229965
Amino Acids and Derivatives	Aromatic amino acids and derivatives	Aromatic amino acid degradation			0	0.0137931	0.0198906	0.729841	-0.0137931	1.64766	-0.0060975	0.461417	-0.0198906	0.0112279
Amino Acids and Derivatives	Aromatic amino acids and derivatives	Chorismate Synthesis	upw	b/b/a	0	0.0045977	0.0696171	1.06443	-0.0045977	0.0177288	-0.0650194	0.00865415	-0.0696171	0.0247383
Amino Acids and Derivatives	Aromatic amino acids and derivatives	Chorismate: Intermediate for synthesis of Tryptophan, PAPA antibiotics, PABA, 3-hydroxyanthranilate and more.	upw	b/ab/a	0.00621968	0.0275862	0.0895077	0.704499	-0.0213665	0.170981	-0.0619215	0.00844094	-0.083288	0.0411045
Amino Acids and Derivatives	Aromatic amino acids and derivatives	Common Pathway For Synthesis of Aromatic Compounds (DAHP synthase to chorismate)	upw	b/b/a	0	0.0045977	0.0795624	1.06306	-0.0045977	0.00783051	-0.0749647	0.00366737	-0.0795624	0.0280534
Amino Acids and Derivatives	Aromatic amino acids and derivatives	Phenylalanine and Tyrosine Branches from Chorismate			0.0435378	0.045977	0.0298359	1.00243	-0.00243926	1.84543	0.0161411	1.33288	0.0137019	0.0397836
Amino Acids and Derivatives	Aromatic amino acids and derivatives	Tryptophan catabolism			0	0.0045977	0	1.02481	-0.0045977	1.02993	0.0045977	1.13931	0	0.00153257
Amino Acids and Derivatives	Aromatic amino acids and derivatives	Tryptophan synthesis	upw	b/b/a	0.018659	0.0137931	0.119344	1.31829	0.00486593	0.00237503	-0.105551	0.0128186	-0.100685	0.0505986
Amino Acids and Derivatives	Branched-chain amino acids	Branched chain amino acid degradation regulons	antitransition	b/c/a	0.0373181	0	0.0795624	0.0357866	0.0373181	0.00161315	-0.0795624	0.468517	-0.0422443	0.0389602
Amino Acids and Derivatives	Branched-chain amino acids	Branched-Chain Amino Acid Biosynthesis	upw	b/b/a	0.0684165	0.0229885	0.457484	0.181248	0.045428	7.07015e-16	-0.434495	3.27714e-09	-0.389067	0.182963
Amino Acids and Derivatives	Branched-chain amino acids	HMG CoA Synthesis			0	0	0.0099453	1.60388	0	1.06586	-0.0099453	0.84977	-0.0099453	0.0033151
Amino Acids and Derivatives	Branched-chain amino acids	Isoleucine degradation	antitransition	ab/b/a	0.0248787	0	0.0795624	0.154886	0.0248787	0.00171398	-0.0795624	0.253096	-0.0546837	0.0348137
Amino Acids and Derivatives	Branched-chain amino acids	Ketoisovalerate oxidoreductase			0.00621968	0.0091954	0.0397812	1.07552	-0.00297572	0.413061	-0.0305858	0.266543	-0.0335615	0.0183988
Amino Acids and Derivatives	Branched-chain amino acids	Leucine Degradation and HMG-CoA Metabolism			0	0	0.0099453	1.263	0	0.989151	-0.0099453	0.821224	-0.0099453	0.0033151
Amino Acids and Derivatives	Glutamine, glutamate, aspartate, asparagine; ammonia assimilation	Aspartate aminotransferase	antitransition	ab/b/a	0.0124394	0	0.0497265	0.57389	0.0124394	0.0277326	-0.0497265	0.37882	-0.0372871	0.020722
Amino Acids and Derivatives	Glutamine, glutamate, aspartate, asparagine; ammonia assimilation	Glutamate and Aspartate uptake in Bacteria			0.00621968	0.0091954	0	1.07833	-0.00297572	2.27548	0.0091954	1.62598	0.00621968	0.00513836
Amino Acids and Derivatives	Glutamine, glutamate, aspartate, asparagine; ammonia assimilation	Glutamate dehydrogenases	upw	b/a/a	0	0.0551724	0.0497265	0.0135412	-0.0551724	2.22642	0.00544591	0.0424458	-0.0497265	0.0349663
Amino Acids and Derivatives	Glutamine, glutamate, aspartate, asparagine; ammonia assimilation	Glutamine, Glutamate, Aspartate and Asparagine Biosynthesis			0.0808558	0.142529	0.139234	0.332918	-0.0616729	1.09115	0.00329452	0.454606	-0.0583784	0.120873
Amino Acids and Derivatives	Glutamine, glutamate, aspartate, asparagine; ammonia assimilation	Poly-gamma-glutamate biosynthesis			0	0.0045977	0	1.05897	-0.0045977	1.07134	0.0045977	1.45936	0	0.00153257
Amino Acids and Derivatives	Histidine Metabolism	Histidine Biosynthesis	upw	b/ab/a	0	0.0229885	0.0696171	0.312058	-0.0229885	0.311867	-0.0466286	0.00851111	-0.0696171	0.0308685
Amino Acids and Derivatives	Histidine Metabolism	Histidine Degradation			0	0.0045977	0	1.02736	-0.0045977	1.03379	0.0045977	1.15363	0	0.00153257
Amino Acids and Derivatives	Lysine, threonine, methionine, and cysteine	Cysteine Biosynthesis	upw	b/b/a	0.018659	0.0551724	0.238687	0.403687	-0.0365134	0.000391274	-0.183515	1.41068e-06	-0.220028	0.104173
Amino Acids and Derivatives	Lysine, threonine, methionine, and cysteine	Lysine biosynthesis AAA pathway 2			0.00621968	0	0.0198906	1.04176	0.00621968	0.463771	-0.0198906	1.04749	-0.0136709	0.00870343
Amino Acids and Derivatives	Lysine, threonine, methionine, and cysteine	Lysine Biosynthesis DAP Pathway	upw	b/ab/a	0	0.0137931	0.0596718	0.737164	-0.0137931	0.189241	-0.0458787	0.0196879	-0.0596718	0.0244883
Amino Acids and Derivatives	Lysine, threonine, methionine, and cysteine	Lysine degradation			0.0124394	0.0045977	0.0397812	1.14581	0.00784166	0.200082	-0.0351835	0.563892	-0.0273418	0.0189394
Amino Acids and Derivatives	Lysine, threonine, methionine, and cysteine	Methionine Biosynthesis	upw	b/b/a	0.118174	0.197701	0.48732	0.292466	-0.0795272	0.000592921	-0.289619	4.57608e-07	-0.369146	0.267732
Amino Acids and Derivatives	Lysine, threonine, methionine, and cysteine	Methionine Degradation			0.0684165	0.124138	0.16907	0.360457	-0.0557215	0.982343	-0.0449322	0.084266	-0.100654	0.120542
Amino Acids and Derivatives	Lysine, threonine, methionine, and cysteine	Threonine anaerobic catabolism gene cluster			0	0	0.0198906	1.6487	0	0.4511	-0.0198906	0.4667	-0.0198906	0.0066302
Amino Acids and Derivatives	Lysine, threonine, methionine, and cysteine	Threonine and Homoserine Biosynthesis	upw	b/b/a	0.0310984	0.0229885	0.238687	1.39338	0.00810989	9.86469e-07	-0.215699	2.98295e-05	-0.207589	0.0975914
Amino Acids and Derivatives	Lysine, threonine, methionine, and cysteine	Threonine degradation			0	0	0.0298359	1.79565	0	0.208757	-0.0298359	0.222944	-0.0298359	0.0099453
Amino Acids and Derivatives	Proline and 4-hydroxyproline	A Hypothetical Protein Related to Proline Metabolism			0	0	0.0198906	1.24962	0	0.42118	-0.0198906	0.446261	-0.0198906	0.0066302
Amino Acids and Derivatives	Proline and 4-hydroxyproline	Proline Synthesis			0	0.0321839	0.0198906	0.115786	-0.0321839	1.77502	0.0122933	0.449542	-0.0198906	0.0173582
Amino Acids and Derivatives	Proline and 4-hydroxyproline	Proline, 4-hydroxyproline uptake and utilization			0.00621968	0	0	0.980654	0.00621968	1.60388	0	1.67206	0.00621968	0.00207323
Carbohydrates	Aminosugars	Chitin and N-acetylglucosamine utilization			0.018659	0.0275862	0.0198906	1.37651	-0.00892717	2.20267	0.00769561	1.00732	-0.00123156	0.0220453
Carbohydrates	Aminosugars	N-Acetyl-Galactosamine and Galactosamine Utilization	antitransition	a/b/ab	0.0684165	0	0.0198906	0.000680919	0.0684165	0.456084	-0.0198906	0.447699	0.0485259	0.0294357
Carbohydrates	Carbohydrates	Carbon storage regulator			0	0.0275862	0	0.18074	-0.0275862	0.729183	0.0275862	1.11924	0	0.0091954
Carbohydrates	Carbohydrates	Conserved cluster around inner membrane protein gene yghQ, probably involved in polysaccharide biosynthesis			0	0	0.0099453	1.14563	0	0.953051	-0.0099453	0.80256	-0.0099453	0.0033151
Carbohydrates	Carbohydrates	Uncharacterized sugar kinase cluster (ygc)			0	0.0045977	0.0198906	1.05089	-0.0045977	0.896626	-0.0152929	0.468488	-0.0198906	0.00816277
Carbohydrates	Carbohydrates	Unknown carbohydrate utilization ( cluster Ydj )			0.0621968	0.0137931	0.0099453	0.104685	0.0484037	2.18519	0.0038478	0.222825	0.0522515	0.0286451
Carbohydrates	Carbohydrates	Unknown sugar utilization (cluster yphABCDEFG)			0.0124394	0	0.0099453	0.599242	0.0124394	1.08355	-0.0099453	1.52399	0.00249406	0.00746155
Carbohydrates	Central carbohydrate metabolism	Dehydrogenase complexes			0.0373181	0.0367816	0.099453	1.06856	0.000536465	0.214156	-0.0626714	0.249243	-0.0621349	0.0578509
Carbohydrates	Central carbohydrate metabolism	Dihydroxyacetone kinases			0	0.0045977	0	1.05223	-0.0045977	1.06443	0.0045977	1.40956	0	0.00153257
Carbohydrates	Central carbohydrate metabolism	Entner-Doudoroff Pathway			0.0248787	0.0551724	0.0696171	0.604282	-0.0302937	1.60204	-0.0144447	0.389921	-0.0447384	0.0498894
Carbohydrates	Central carbohydrate metabolism	Ethylmalonyl-CoA pathway of C2 assimilation			0.0124394	0	0	0.534808	0.0124394	1.12688	0	0.988461	0.0124394	0.00414645
Carbohydrates	Central carbohydrate metabolism	Glycolate, glyoxylate interconversions			0.00621968	0.0045977	0	1.09259	0.00162198	1.02864	0.0045977	1.61961	0.00621968	0.00360579
Carbohydrates	Central carbohydrate metabolism	Glycolysis and Gluconeogenesis			0.0746361	0.0505747	0.109398	1.02893	0.0240614	0.34863	-0.0588236	0.816019	-0.0347622	0.0782031
Carbohydrates	Central carbohydrate metabolism	Glycolysis and Gluconeogenesis, including Archaeal enzymes			0.00621968	0	0	0.961847	0.00621968	1.46975	0	1.66197	0.00621968	0.00207323
Carbohydrates	Central carbohydrate metabolism	Glyoxylate bypass	upw	c/b/a	0.0746361	0.294253	0.835405	1.10665e-05	-0.219617	3.52195e-08	-0.541152	1.42484e-21	-0.760769	0.401431
Carbohydrates	Central carbohydrate metabolism	Methylglyoxal Metabolism	upw	b/a/a	0.0124394	0.137931	0.129289	7.02039e-05	-0.125492	2.17942	0.00864212	0.00147735	-0.11685	0.0932198
Carbohydrates	Central carbohydrate metabolism	Pentose phosphate pathway	upw	b/b/a	0.111954	0.165517	0.377921	0.622515	-0.053563	0.00782284	-0.212404	0.000137975	-0.265967	0.218464
Carbohydrates	Central carbohydrate metabolism	Pyruvate Alanine Serine Interconversions			0.00621968	0.0183908	0.0298359	1.02996	-0.0121711	1.70687	-0.0114451	0.474737	-0.0236162	0.0181488
Carbohydrates	Central carbohydrate metabolism	Pyruvate metabolism I: anaplerotic reactions, PEP	upw	b/ab/a	0.0497574	0.0781609	0.159125	0.840821	-0.0284035	0.301411	-0.0809639	0.0320912	-0.109367	0.0956811
Carbohydrates	Central carbohydrate metabolism	Pyruvate metabolism II: acetyl-CoA, acetogenesis from pyruvate			0.105735	0.0781609	0.109398	1.00397	0.0275736	1.19671	-0.0312374	1.00243	-0.00366377	0.0977646
Carbohydrates	Central carbohydrate metabolism	Pyruvate:ferredoxin oxidoreductase			0	0	0.0198906	1.46195	0	0.436779	-0.0198906	0.456251	-0.0198906	0.0066302
Carbohydrates	Central carbohydrate metabolism	Soluble methane monooxygenase (sMMO)	antitransition	a/b/ab	0.0373181	0	0	0.0347641	0.0373181	1.33874	0	0.29983	0.0373181	0.0124394
Carbohydrates	Central carbohydrate metabolism	TCA Cycle	upw	b/b/a	0.0373181	0.0367816	0.188961	1.06995	0.000536465	0.000793943	-0.152179	0.00193141	-0.151643	0.0876868
Carbohydrates	CO2 fixation	Calvin-Benson cycle	upw	b/b/a	0.0373181	0.0229885	0.139234	1.10003	0.0143296	0.00293372	-0.116246	0.0279825	-0.101916	0.0665136
Carbohydrates	CO2 fixation	Carboxysome			0	0.0045977	0.0198906	1.04557	-0.0045977	0.892532	-0.0152929	0.463164	-0.0198906	0.00816277
Carbohydrates	CO2 fixation	CO2 uptake, carboxysome			0	0.0045977	0	1.00855	-0.0045977	1.00609	0.0045977	1.01102	0	0.00153257
Carbohydrates	CO2 fixation	Photorespiration (oxidative C2 cycle)	upw	c/b/a	0.0435378	0.137931	0.407757	0.0263076	-0.0943933	0.000245656	-0.269826	7.62973e-10	-0.36422	0.196409
Carbohydrates	Di- and oligosaccharides	Beta-Glucoside Metabolism			0.0124394	0.0045977	0	1.13762	0.00784166	1.0325	0.0045977	1.02335	0.0124394	0.00567902
Carbohydrates	Di- and oligosaccharides	Lactose and Galactose Uptake and Utilization	transition	b/a/c	0.342082	0.754023	0.0795624	1.31695e-06	-0.411941	5.45047e-16	0.674461	0.000136222	0.26252	0.391889
Carbohydrates	Di- and oligosaccharides	Lactose utilization	upw	b/ab/a	0.00621968	0.0551724	0.0696171	0.0584705	-0.0489527	1.5971	-0.0144447	0.035266	-0.0633974	0.0436697
Carbohydrates	Di- and oligosaccharides	Maltose and Maltodextrin Utilization	upw	b/ab/a	0.00621968	0.045977	0.0696171	0.144376	-0.0397573	1.24716	-0.0236401	0.0357269	-0.0633974	0.0406046
Carbohydrates	Di- and oligosaccharides	Melibiose Utilization			0.00621968	0	0	0.933707	0.00621968	1.30696	0	1.61644	0.00621968	0.00207323
Carbohydrates	Di- and oligosaccharides	Trehalose Biosynthesis			0.00621968	0	0.0099453	0.964489	0.00621968	1.03216	-0.0099453	1.55263	-0.00372562	0.00538833
Carbohydrates	Di- and oligosaccharides	Trehalose Uptake and Utilization			0.0124394	0.0091954	0.0099453	1.11171	0.00324396	1.08399	-0.000749899	1.51838	0.00249406	0.0105267
Carbohydrates	Fermentation	Acetoin, butanediol metabolism	antitransition	ab/b/a	0.018659	0.0045977	0.0795624	0.845889	0.0140613	0.00771703	-0.0749647	0.113273	-0.0609034	0.034273
Carbohydrates	Fermentation	Acetone Butanol Ethanol Synthesis			0	0.0045977	0	1.04822	-0.0045977	1.06033	0.0045977	1.39292	0	0.00153257
Carbohydrates	Fermentation	Acetyl-CoA fermentation to Butyrate	antitransition	a/b/ab	0.111954	0	0.0298359	2.37072e-06	0.111954	0.197687	-0.0298359	0.101315	0.0821183	0.0472634
Carbohydrates	Fermentation	Butanol Biosynthesis			0.00621968	0	0	0.909518	0.00621968	1.10428	0	1.57333	0.00621968	0.00207323
Carbohydrates	Fermentation	Fermentations: Lactate	downw	a/b/b	0.267446	0	0	3.36511e-15	0.267446	1.86456	0	2.55459e-08	0.267446	0.0891487
Carbohydrates	Fermentation	Fermentations: Mixed acid	upw	b/b/a	0.00621968	0.0091954	0.0696171	1.07974	-0.00297572	0.0472846	-0.0604217	0.035495	-0.0633974	0.0283441
Carbohydrates	Glycoside hydrolases	Predicted carbohydrate hydrolases	downw	a/b/b	0.167931	0	0.0099453	1.75938e-09	0.167931	0.974388	-0.0099453	0.00043147	0.157986	0.0592922
Carbohydrates	Monosaccharides	D-allose utilization			0.00621968	0.0045977	0	1.08684	0.00162198	1.02101	0.0045977	1.60388	0.00621968	0.00360579
Carbohydrates	Monosaccharides	Deoxyribose and Deoxynucleoside Catabolism			0	0.0045977	0.0099453	1.02228	-0.0045977	1.44645	-0.0053476	0.823352	-0.0099453	0.00484767
Carbohydrates	Monosaccharides	D-galactarate, D-glucarate and D-glycerate catabolism			0.0124394	0	0	0.550595	0.0124394	1.20937	0	1.00677	0.0124394	0.00414645
Carbohydrates	Monosaccharides	D-Galacturonate and D-Glucuronate Utilization	upw	b/b/a	0.00621968	0.0137931	0.0795624	1.23833	-0.00757342	0.0479038	-0.0657693	0.0177736	-0.0733427	0.0331917
Carbohydrates	Monosaccharides	D-gluconate and ketogluconates metabolism			0.00621968	0.0229885	0.0198906	0.707454	-0.0167688	2.20856	0.0030979	1.0428	-0.0136709	0.0163663
Carbohydrates	Monosaccharides	D-Sorbitol(D-Glucitol) and L-Sorbose Utilization			0.018659	0	0	0.285651	0.018659	1.23653	0	0.714581	0.018659	0.00621968
Carbohydrates	Monosaccharides	D-Tagatose and Galactitol Utilization			0	0.0045977	0	1.06033	-0.0045977	1.07412	0.0045977	1.47764	0	0.00153257
Carbohydrates	Monosaccharides	Fructose utilization			0.018659	0.0137931	0	1.32129	0.00486593	1.45448	0.0137931	0.712454	0.018659	0.0108174
Carbohydrates	Monosaccharides	Hexose Phosphate Uptake System			0.00621968	0.0045977	0	1.09404	0.00162198	1.03509	0.0045977	1.63241	0.00621968	0.00360579
Carbohydrates	Monosaccharides	L-Arabinose utilization			0.0373181	0.0183908	0.0099453	0.88925	0.0189273	1.09404	0.0084455	0.67742	0.0273728	0.0218847
Carbohydrates	Monosaccharides	L-ascorbate utilization (and related gene clusters)	downw	a/b/b	0.124394	0	0	4.89789e-07	0.124394	1.17163	0	0.000781691	0.124394	0.0414645
Carbohydrates	Monosaccharides	L-fucose utilization			0	0	0.0198906	1.13774	0	0.416926	-0.0198906	0.444638	-0.0198906	0.0066302
Carbohydrates	Monosaccharides	L-rhamnose utilization			0	0.0229885	0.0099453	0.310529	-0.0229885	1.68225	0.0130432	0.836352	-0.0099453	0.0109779
Carbohydrates	Monosaccharides	Mannose Metabolism	upw	b/b/a	0.0124394	0	0.099453	0.531001	0.0124394	0.000248888	-0.099453	0.0128081	-0.0870137	0.0372975
Carbohydrates	Monosaccharides	Xylose utilization			0.00621968	0.0045977	0.0198906	1.08257	0.00162198	0.876523	-0.0152929	1.03353	-0.0136709	0.010236
Carbohydrates	One-carbon Metabolism	One-carbon metabolism by tetrahydropterines	upw	b/a/a	0	0.0505747	0.129289	0.023556	-0.0505747	0.174057	-0.0787142	5.37058e-05	-0.129289	0.0599545
Carbohydrates	One-carbon Metabolism	Serine-glyoxylate cycle	upw	b/b/a	0.248787	0.358621	0.755843	0.283863	-0.109834	0.000211135	-0.397222	1.36849e-07	-0.507056	0.454417
Carbohydrates	Organic acids	Glycerate metabolism			0	0.0137931	0	0.7203	-0.0137931	1.46374	0.0137931	1.12534	0	0.0045977
Carbohydrates	Organic acids	Isobutyryl-CoA to Propionyl-CoA Module			0	0	0.0198906	1.76874	0	0.469041	-0.0198906	0.477638	-0.0198906	0.0066302
Carbohydrates	Organic acids	Lactate utilization			0	0	0.0298359	1.18169	0	0.185068	-0.0298359	0.212856	-0.0298359	0.0099453
Carbohydrates	Organic acids	Methylcitrate cycle			0	0	0.0298359	1.16174	0	0.183765	-0.0298359	0.211897	-0.0298359	0.0099453
Carbohydrates	Organic acids	Propionate-CoA to Succinate Module	antitransition	ab/b/a	0.018659	0.0091954	0.0895077	1.24392	0.00946363	0.0100466	-0.0803123	0.0674791	-0.0708487	0.0391207
Carbohydrates	Organic acids	Propionyl-CoA to Succinyl-CoA Module			0	0.0045977	0	1.0185	-0.0045977	1.02481	0.0045977	1.10576	0	0.00153257
Carbohydrates	Polysaccharides	Cellulosome			0	0.0045977	0	1.02354	-0.0045977	1.02736	0.0045977	1.13151	0	0.00153257
Carbohydrates	Polysaccharides	Glycogen metabolism			0.0124394	0.0275862	0	1.00395	-0.0151468	0.736161	0.0275862	1.04801	0.0124394	0.0133419
Carbohydrates	Sugar alcohols	Ethanolamine utilization			0	0.0091954	0	1.05043	-0.0091954	2.25683	0.0091954	1.09695	0	0.00306513
Carbohydrates	Sugar alcohols	Glycerol and Glycerol-3-phosphate Uptake and Utilization			0.0124394	0.0183908	0.0298359	1.00365	-0.00595145	1.68154	-0.0114451	0.866095	-0.0173965	0.020222
Carbohydrates	Sugar alcohols	Inositol catabolism	antitransition	ab/b/a	0.0124394	0.0045977	0.0596718	1.15411	0.00784166	0.0424741	-0.0550741	0.224784	-0.0472324	0.0255696
Carbohydrates	Sugar alcohols	Mannitol Utilization			0	0	0.0298359	1.5156	0	0.202284	-0.0298359	0.218796	-0.0298359	0.0099453
Cell Division and Cell Cycle	Cell Division and Cell Cycle	Bacterial Cytoskeleton	upw	b/b/a	0.0435378	0.0229885	0.188961	0.985895	0.0205492	8.0193e-05	-0.165972	0.00329242	-0.145423	0.0851623
Cell Division and Cell Cycle	Cell Division and Cell Cycle	Cyanobacterial Circadian Clock			0.0310984	0.0551724	0.0497265	0.87207	-0.024074	2.22043	0.00544591	1.05732	-0.0186281	0.0453324
Cell Division and Cell Cycle	Cell Division and Cell Cycle	Macromolecular synthesis operon	upw	b/b/a	0	0.0045977	0.0596718	1.02101	-0.0045977	0.041633	-0.0550741	0.0189897	-0.0596718	0.0214232
Cell Division and Cell Cycle	Cell Division and Cell Cycle	Two cell division clusters relating to chromosome partitioning			0	0	0.0099453	1.63889	0	1.07463	-0.0099453	0.854338	-0.0099453	0.0033151
Cell Wall and Capsule	Capsular and extracellular polysacchrides	Alginate metabolism	upw	b/b/a	0	0	0.099453	1.40476	0	0.000273776	-0.099453	0.000673275	-0.099453	0.033151
Cell Wall and Capsule	Capsular and extracellular polysacchrides	Capsular heptose biosynthesis			0.0870755	0.133333	0.198906	0.629367	-0.0462578	0.867613	-0.0655727	0.0893852	-0.111831	0.139772
Cell Wall and Capsule	Capsular and extracellular polysacchrides	Capsular Polysaccharides Biosynthesis and Assembly			0.00621968	0.0229885	0.0198906	0.709885	-0.0167688	2.21448	0.0030979	1.04514	-0.0136709	0.0163663
Cell Wall and Capsule	Capsular and extracellular polysacchrides	CMP-N-acetylneuraminate Biosynthesis			0.0746361	0.151724	0.14918	0.151106	-0.077088	1.07974	0.00254463	0.266841	-0.0745434	0.12518
Cell Wall and Capsule	Capsular and extracellular polysacchrides	Colanic acid biosynthesis	upw	b/a/a	0.155492	0.321839	0.358031	0.0108393	-0.166347	1.69415	-0.0361917	0.0121225	-0.202539	0.278454
Cell Wall and Capsule	Capsular and extracellular polysacchrides	dTDP-rhamnose synthesis			0.00621968	0	0.0298359	0.928767	0.00621968	0.187731	-0.0298359	0.466466	-0.0236162	0.0120185
Cell Wall and Capsule	Capsular and extracellular polysacchrides	Exopolysaccharide Biosynthesis			0.0435378	0.0275862	0.0099453	1.03885	0.0159515	1.25643	0.0176409	0.444635	0.0335925	0.0270231
Cell Wall and Capsule	Capsular and extracellular polysacchrides	Legionaminic Acid Biosynthesis	upw	b/b/a	0.018659	0.0413793	0.159125	0.717845	-0.0227203	0.010481	-0.117746	0.000583121	-0.140466	0.0730544
Cell Wall and Capsule	Capsular and extracellular polysacchrides	Polysaccharide deacetylases			0	0	0.0099453	1.25532	0	0.985419	-0.0099453	0.819108	-0.0099453	0.0033151
Cell Wall and Capsule	Capsular and extracellular polysacchrides	Pseudaminic Acid Biosynthesis			0	0.0137931	0.0298359	0.732266	-0.0137931	1.12563	-0.0160428	0.219819	-0.0298359	0.014543
Cell Wall and Capsule	Capsular and extracellular polysacchrides	Rhamnose containing glycans	transition	b/a/b	0.454037	0.836782	0.387867	6.03376e-05	-0.382745	0.000109693	0.448915	0.98519	0.0661698	0.559562
Cell Wall and Capsule	Capsular and extracellular polysacchrides	Serotype determining Capsular polysaccharide biosynthesis in Staphylococcus			0	0	0.0099453	1.22917	0	0.981714	-0.0099453	0.814907	-0.0099453	0.0033151
Cell Wall and Capsule	Capsular and extracellular polysacchrides	Sialic Acid Metabolism	upw	b/ab/a	0.118174	0.216092	0.358031	0.121412	-0.0979181	0.185985	-0.141939	0.000676931	-0.239857	0.230766
Cell Wall and Capsule	Capsular and extracellular polysacchrides	Streptococcal Hyaluronic Acid Capsule			0	0	0.0397812	1.55556	0	0.0756699	-0.0397812	0.094252	-0.0397812	0.0132604
Cell Wall and Capsule	Capsular and extracellular polysacchrides	Vibrio Polysaccharide (VPS) Biosynthesis			0.00621968	0	0	0.923879	0.00621968	1.22189	0	1.59768	0.00621968	0.00207323
Cell Wall and Capsule	Cell Wall and Capsule	Murein Hydrolases			0.118174	0.229885	0.188961	0.0732873	-0.111711	1.43274	0.0409243	0.4857	-0.0707868	0.179007
Cell Wall and Capsule	Cell Wall and Capsule	Peptidoglycan Biosynthesis			0.0684165	0.0643678	0.16907	1	0.00404865	0.0755418	-0.104702	0.0847167	-0.100654	0.100618
Cell Wall and Capsule	Cell Wall and Capsule	Peptidoglycan Crosslinking of Peptide Stems			0	0.0045977	0	1.0135	-0.0045977	1.01225	0.0045977	1.03769	0	0.00153257
Cell Wall and Capsule	Cell Wall and Capsule	Recycling of Peptidoglycan Amino Acids			0.00621968	0	0.0198906	1.02056	0.00621968	0.448648	-0.0198906	1.04046	-0.0136709	0.00870343
Cell Wall and Capsule	Cell Wall and Capsule	UDP-N-acetylmuramate from Fructose-6-phosphate Biosynthesis	antitransition	ab/b/a	0.0373181	0.0045977	0.119344	0.198021	0.0327204	0.000260316	-0.114746	0.108676	-0.0820255	0.0537531
Cell Wall and Capsule	Gram-Negative cell wall components	Inner membrane protein YhjD and conserved cluster involved in LPS biosynthesis	upw	b/b/a	0	0	0.0497265	1.76496	0	0.0292906	-0.0497265	0.0421885	-0.0497265	0.0165755
Cell Wall and Capsule	Gram-Negative cell wall components	KDO2-Lipid A biosynthesis	upw	b/ab/a	0.0870755	0.174713	0.298359	0.120817	-0.0876371	0.221965	-0.123646	0.000703749	-0.211284	0.186716
Cell Wall and Capsule	Gram-Negative cell wall components	Lipid A modifications			0.00621968	0.0045977	0	1.08541	0.00162198	1.01724	0.0045977	1.59152	0.00621968	0.00360579
Cell Wall and Capsule	Gram-Negative cell wall components	Lipid A-Ara4N pathway ( Polymyxin resistance )	upw	b/ab/a	0.0870755	0.174713	0.298359	0.120098	-0.0876371	0.220551	-0.123646	0.000695841	-0.211284	0.186716
Cell Wall and Capsule	Gram-Negative cell wall components	Lipopolysaccharide assembly			0.00621968	0.0183908	0.0298359	1.02678	-0.0121711	1.69665	-0.0114451	0.471394	-0.0236162	0.0181488
Cell Wall and Capsule	Gram-Negative cell wall components	Lipoprotein sorting system			0	0.0045977	0	1.04956	-0.0045977	1.0617	0.0045977	1.40238	0	0.00153257
Cell Wall and Capsule	Gram-Negative cell wall components	LOS core oligosaccharide biosynthesis	downw	a/b/b	0.292325	0.101149	0.109398	0.000269238	0.191175	2.03444	-0.00824888	0.0115574	0.182927	0.167624
Cell Wall and Capsule	Gram-Negative cell wall components	Outer membrane	upw	b/b/a	0	0	0.0596718	1.32372	0	0.0104287	-0.0596718	0.0191254	-0.0596718	0.0198906
Cell Wall and Capsule	Gram-Negative cell wall components	Perosamine Synthesis Vibrio			0	0.0137931	0	0.717954	-0.0137931	1.4591	0.0137931	1.08399	0	0.0045977
Cell Wall and Capsule	Gram-Negative cell wall components	Vibrio Core Oligosaccharide Biosynthesis	downw	a/b/b	0.143053	0	0	4.15421e-08	0.143053	1.231	0	0.000188885	0.143053	0.0476842
Cell Wall and Capsule	Gram-Positive cell wall components	Polyglycerolphosphate lipoteichoic acid biosynthesis			0.0248787	0	0	0.153126	0.0248787	1.68228	0	0.741777	0.0248787	0.00829291
Cell Wall and Capsule	Gram-Positive cell wall components	Teichoic and lipoteichoic acids biosynthesis			0	0	0.0099453	1.28861	0	0.992912	-0.0099453	0.825491	-0.0099453	0.0033151
Cell Wall and Capsule	Gram-Positive cell wall components	Teichuronic acid biosynthesis			0.0124394	0	0	0.548571	0.0124394	1.20584	0	1.00444	0.0124394	0.00414645
Cofactors, Vitamins, Prosthetic Groups, Pigments	Biotin	Biotin biosynthesis			0.018659	0	0.0397812	0.293586	0.018659	0.074982	-0.0397812	0.906865	-0.0211222	0.0194801
Cofactors, Vitamins, Prosthetic Groups, Pigments	Coenzyme A	Coenzyme A Biosynthesis			0.0248787	0.0229885	0.0497265	1.10872	0.00189021	1.10993	-0.026738	0.746909	-0.0248478	0.0325312
Cofactors, Vitamins, Prosthetic Groups, Pigments	Coenzyme F420	Coenzyme F420 synthesis	upw	b/b/a	0	0	0.0596718	1.1733	0	0.0102983	-0.0596718	0.018856	-0.0596718	0.0198906
Cofactors, Vitamins, Prosthetic Groups, Pigments	Coenzyme M	coenzyme M biosynthesis			0	0.0045977	0	1.00732	-0.0045977	1.00487	0.0045977	1.00978	0	0.00153257
Cofactors, Vitamins, Prosthetic Groups, Pigments	Cofactors, Vitamins, Prosthetic Groups, Pigments	Thiamin biosynthesis	upw	b/b/a	0.00621968	0.0183908	0.109398	1.02048	-0.0121711	0.011081	-0.0910075	0.00171587	-0.103179	0.0446696
Cofactors, Vitamins, Prosthetic Groups, Pigments	Folate and pterines	5-FCL-like protein	upw	b/b/a	0.0435378	0.110345	0.308304	0.135904	-0.0668071	0.00359395	-0.197959	1.35191e-06	-0.264767	0.154062
Cofactors, Vitamins, Prosthetic Groups, Pigments	Folate and pterines	Folate Biosynthesis	downw	a/a/b	1.55492	1.48966	0.119344	1.23728	0.0652646	3.71481e-36	1.37031	1.68413e-36	1.43558	1.05464
Cofactors, Vitamins, Prosthetic Groups, Pigments	Folate and pterines	Molybdenum cofactor biosynthesis	upw	b/ab/a	0	0.0045977	0.0497265	1.01225	-0.0045977	0.0968222	-0.0451288	0.0409477	-0.0497265	0.0181081
Cofactors, Vitamins, Prosthetic Groups, Pigments	Folate and pterines	p-Aminobenzoyl-Glutamate Utilization			0	0.0045977	0	1.04293	-0.0045977	1.05357	0.0045977	1.3216	0	0.00153257
Cofactors, Vitamins, Prosthetic Groups, Pigments	Folate and pterines	Pterin biosynthesis			0.0497574	0.091954	0.0497265	0.612315	-0.0421966	1.03324	0.0422275	1.00121	3.09283e-05	0.0638127
Cofactors, Vitamins, Prosthetic Groups, Pigments	Folate and pterines	Pterin metabolism			0.00621968	0	0	0.954005	0.00621968	1.44658	0	1.652	0.00621968	0.00207323
Cofactors, Vitamins, Prosthetic Groups, Pigments	Folate and pterines	YgfZ			0.0124394	0.0321839	0.0298359	0.846028	-0.0197445	2.32022	0.00234801	0.873332	-0.0173965	0.0248197
Cofactors, Vitamins, Prosthetic Groups, Pigments	Folate and pterines	YgfZ-Iron			0	0	0.0099453	1.15042	0	0.956542	-0.0099453	0.804592	-0.0099453	0.0033151
Cofactors, Vitamins, Prosthetic Groups, Pigments	Lipoic acid	Lipoic acid metabolism			0.00621968	0	0.0198906	0.988941	0.00621968	0.441451	-0.0198906	1.03583	-0.0136709	0.00870343
Cofactors, Vitamins, Prosthetic Groups, Pigments	NAD and NADP	NAD and NADP cofactor biosynthesis global	transition	b/a/ab	0.155492	0.317241	0.308304	0.0138251	-0.161749	2.29387	0.00893705	0.0717328	-0.152812	0.260346
Cofactors, Vitamins, Prosthetic Groups, Pigments	Pyridoxine	Pyridoxin (Vitamin B6) Biosynthesis			0.00621968	0.0045977	0.0397812	1.10133	0.00162198	0.202715	-0.0351835	0.267682	-0.0335615	0.0168662
Cofactors, Vitamins, Prosthetic Groups, Pigments	Quinone cofactors	Menaquinone and Phylloquinone Biosynthesis			0.00621968	0	0	0.95142	0.00621968	1.43154	0	1.6487	0.00621968	0.00207323
Cofactors, Vitamins, Prosthetic Groups, Pigments	Quinone cofactors	Menaquinone Biosynthesis via Futalosine -- gjo			0	0.0091954	0	1.04265	-0.0091954	2.23848	0.0091954	1.03379	0	0.00306513
Cofactors, Vitamins, Prosthetic Groups, Pigments	Quinone cofactors	Pyrroloquinoline Quinone biosynthesis			0	0.0045977	0	1.05357	-0.0045977	1.06581	0.0045977	1.42169	0	0.00153257
Cofactors, Vitamins, Prosthetic Groups, Pigments	Quinone cofactors	Ubiquinone Biosynthesis			0.0373181	0.0413793	0.099453	1.00121	-0.00406124	0.397764	-0.0580737	0.250336	-0.0621349	0.0593835
Cofactors, Vitamins, Prosthetic Groups, Pigments	Riboflavin, FMN, FAD	Flavodoxin	antitransition	a/b/a	0.0373181	0	0.0696171	0.0355253	0.0373181	0.00406805	-0.0696171	0.686665	-0.032299	0.0356451
Cofactors, Vitamins, Prosthetic Groups, Pigments	Riboflavin, FMN, FAD	Riboflavin, FMN and FAD metabolism	antitransition	ab/b/a	0.0124394	0	0.0795624	0.587446	0.0124394	0.00158213	-0.0795624	0.0761165	-0.067123	0.0306673
Cofactors, Vitamins, Prosthetic Groups, Pigments	Tetrapyrroles	Bilin Biosynthesis			0.00621968	0	0.0099453	0.943747	0.00621968	1.00825	-0.0099453	1.54682	-0.00372562	0.00538833
Cofactors, Vitamins, Prosthetic Groups, Pigments	Tetrapyrroles	Chlorophyll Biosynthesis			0.00621968	0	0	0.926317	0.00621968	1.2237	0	1.60078	0.00621968	0.00207323
Cofactors, Vitamins, Prosthetic Groups, Pigments	Tetrapyrroles	Cobalamin synthesis			0.00621968	0	0	0.983401	0.00621968	1.61644	0	1.67546	0.00621968	0.00207323
Cofactors, Vitamins, Prosthetic Groups, Pigments	Tetrapyrroles	Coenzyme B12 biosynthesis	upw	b/ab/a	0.00621968	0.0183908	0.0696171	1.02362	-0.0121711	0.231065	-0.0512263	0.0350399	-0.0633974	0.0314092
Cofactors, Vitamins, Prosthetic Groups, Pigments	Tetrapyrroles	Heme and Siroheme Biosynthesis	transition	b/a/ab	0.143053	0.289655	0.198906	0.0231667	-0.146603	0.665881	0.0907492	0.831548	-0.0558534	0.210538
DNA Metabolism	CRISPs	CRISP Cmr Cluster			0.0310984	0.0045977	0	0.322687	0.0265007	1.00978	0.0045977	0.446965	0.0310984	0.0118987
DNA Metabolism	CRISPs	CRISPRs			0	0	0.0298359	1.42169	0	0.199196	-0.0298359	0.215785	-0.0298359	0.0099453
DNA Metabolism	DNA Metabolism	Restriction-Modification System	upw	b/a/a	0.0684165	0.229885	0.31825	0.000622045	-0.161469	0.745703	-0.0883646	3.01806e-05	-0.249833	0.205517
DNA Metabolism	DNA Metabolism	Type I Restriction-Modification			0.0808558	0.156322	0.16907	0.17327	-0.075466	1.84825	-0.0127483	0.216475	-0.0882143	0.135416
DNA Metabolism	DNA Metabolism	YcfH			0.0248787	0	0	0.145677	0.0248787	1.17832	0	0.71853	0.0248787	0.00829291
DNA Metabolism	DNA recombination	DNA recombination, archaeal			0	0.0137931	0	0.725039	-0.0137931	1.46842	0.0137931	1.18169	0	0.0045977
DNA Metabolism	DNA recombination	RuvABC plus a hypothetical			0.00621968	0	0.0298359	0.938701	0.00621968	0.193294	-0.0298359	0.468097	-0.0236162	0.0120185
DNA Metabolism	DNA repair	2-phosphoglycolate salvage			0	0	0.0198906	1.27077	0	0.425522	-0.0198906	0.447895	-0.0198906	0.0066302
DNA Metabolism	DNA repair	DNA repair and recombination eukaryotic			0.0124394	0	0	0.578338	0.0124394	1.53532	0	1.038	0.0124394	0.00414645
DNA Metabolism	DNA repair	DNA Repair Base Excision	antitransition	a/b/a	0.0746361	0	0.109398	0.000298337	0.0746361	0.000103793	-0.109398	0.813979	-0.0347622	0.0613448
DNA Metabolism	DNA repair	DNA repair, bacterial	upw	b/a/a	0.559771	1.1908	1.28294	1.7572e-09	-0.631033	1.43568	-0.0921392	3.38531e-08	-0.723173	1.01117
DNA Metabolism	DNA repair	DNA repair, bacterial MutL-MutS system			0	0	0.0099453	1.16997	0	0.963601	-0.0099453	0.806634	-0.0099453	0.0033151
DNA Metabolism	DNA repair	DNA repair, bacterial photolyase			0.0124394	0	0	0.532898	0.0124394	1.09987	0	0.983989	0.0124394	0.00414645
DNA Metabolism	DNA repair	DNA repair, bacterial RecFOR pathway			0	0	0.0099453	1.17496	0	0.970766	-0.0099453	0.81075	-0.0099453	0.0033151
DNA Metabolism	DNA repair	DNA repair, bacterial UmuCD system	upw	b/ab/a	0	0.0137931	0.0596718	0.722662	-0.0137931	0.186631	-0.0458787	0.019263	-0.0596718	0.0244883
DNA Metabolism	DNA repair	DNA repair, UvrABC system	upw	b/b/a	0.018659	0	0.228742	0.294952	0.018659	3.64582e-10	-0.228742	3.0772e-06	-0.210083	0.082467
DNA Metabolism	DNA repair	Uracil-DNA glycosylase	upw	b/b/a	0	0	0.0596718	1.45936	0	0.0108404	-0.0596718	0.0194026	-0.0596718	0.0198906
DNA Metabolism	DNA replication	DNA replication, archaeal			0.615748	0.786207	0.745898	0.240582	-0.170459	1.82608	0.0403093	0.627257	-0.130149	0.715951
DNA Metabolism	DNA replication	DNA topoisomerases, Type I, ATP-independent			0.0124394	0.0045977	0.0198906	1.14856	0.00784166	0.888475	-0.0152929	1.16985	-0.00745124	0.0123092
DNA Metabolism	DNA replication	DNA topoisomerases, Type II, ATP-dependent			0.118174	0.101149	0.139234	1.23997	0.0170245	1.08729	-0.0380848	1.28892	-0.0210603	0.119519
DNA Metabolism	DNA replication	DNA-replication	downw	a/b/c	1.2315	0.606897	0.228742	3.50772e-09	0.6246	8.20958e-05	0.378155	0	1.00275	0.689045
DNA Metabolism	DNA replication	Plasmid replication	antitransition	a/b/ab	0.0373181	0	0	0.0371525	0.0373181	2.07018	0	0.306103	0.0373181	0.0124394
DNA Metabolism	DNA uptake, competence	DNA processing cluster			0	0	0.0099453	1.12228	0	0.949585	-0.0099453	0.800539	-0.0099453	0.0033151
DNA Metabolism	DNA uptake, competence	Late competence	downw	a/b/b	0.130613	0	0	2.1496e-07	0.130613	1.83149	0	0.000495209	0.130613	0.0435378
Dormancy and Sporulation	Dormancy and Sporulation	Persister Cells			0.0124394	0	0	0.565194	0.0124394	1.33657	0	1.02576	0.0124394	0.00414645
Dormancy and Sporulation	Dormancy and Sporulation	Spore germination	antitransition	a/b/ab	0.0497574	0	0	0.00770885	0.0497574	1.38358	0	0.112054	0.0497574	0.0165858
Dormancy and Sporulation	Dormancy and Sporulation	Sporulation gene orphans			0.00621968	0.0045977	0	1.10428	0.00162198	1.06306	0.0045977	1.72443	0.00621968	0.00360579
Fatty Acids, Lipids, and Isoprenoids	Fatty acids	Acyl-CoA thioesterase II			0.00621968	0	0	0.921454	0.00621968	1.21649	0	1.59459	0.00621968	0.00207323
Fatty Acids, Lipids, and Isoprenoids	Fatty acids	Carnitine Metabolism in Microorganisms			0	0.0137931	0	0.742128	-0.0137931	1.48263	0.0137931	1.49367	0	0.0045977
Fatty Acids, Lipids, and Isoprenoids	Fatty acids	Fatty Acid Biosynthesis FASII	upw	b/b/a	0.0248787	0.0873563	0.358031	0.0946654	-0.0624776	1.28524e-05	-0.270675	4.84061e-10	-0.333152	0.156755
Fatty Acids, Lipids, and Isoprenoids	Fatty acids	Fatty acid degradation regulons	upw	b/b/a	0	0	0.0497265	1.18338	0	0.0271548	-0.0497265	0.04119	-0.0497265	0.0165755
Fatty Acids, Lipids, and Isoprenoids	Fatty acids	Fatty acid metabolism cluster			0	0	0.0298359	1.36079	0	0.194736	-0.0298359	0.2148	-0.0298359	0.0099453
Fatty Acids, Lipids, and Isoprenoids	Fatty Acids, Lipids, and Isoprenoids	Polyhydroxybutyrate metabolism	downw	a/b/b	0.136833	0	0	9.28428e-08	0.136833	2	0	0.000306888	0.136833	0.045611
Fatty Acids, Lipids, and Isoprenoids	Isoprenoids	Archaeal lipids	antitransition	ab/b/a	0.0124394	0.0045977	0.0596718	1.14307	0.00784166	0.0420494	-0.0550741	0.223794	-0.0472324	0.0255696
Fatty Acids, Lipids, and Isoprenoids	Isoprenoids	Carotenoids	downw	a/b/b	2.2764	0	0.0099453	1.05771e-135	2.2764	1.02006	-0.0099453	3.08902e-74	2.26646	0.762116
Fatty Acids, Lipids, and Isoprenoids	Isoprenoids	Isoprenoid Biosynthesis	upw	b/b/a	0.00621968	0.0091954	0.0795624	1.07412	-0.00297572	0.0220487	-0.070367	0.01764	-0.0733427	0.0316592
Fatty Acids, Lipids, and Isoprenoids	Isoprenoids	Polyprenyl Diphosphate Biosynthesis			0	0.0045977	0.0099453	1.01975	-0.0045977	1.44171	-0.0053476	0.817002	-0.0099453	0.00484767
Fatty Acids, Lipids, and Isoprenoids	Isoprenoids	polyprenyl synthesis			0	0	0.0099453	1.61961	0	1.07023	-0.0099453	0.852048	-0.0099453	0.0033151
Fatty Acids, Lipids, and Isoprenoids	Phospholipids	Cardiolipin synthesis			0	0.0091954	0	1.05305	-0.0091954	2.28809	0.0091954	1.2076	0	0.00306513
Fatty Acids, Lipids, and Isoprenoids	Phospholipids	Glycerolipid and Glycerophospholipid Metabolism in Bacteria	upw	b/ab/a	0.0373181	0.0965517	0.139234	0.147099	-0.0592336	1.03009	-0.0426825	0.0281703	-0.101916	0.0910347
Fatty Acids, Lipids, and Isoprenoids	Triacylglycerols	Triacylglycerol metabolism			0	0	0.0099453	1.81538	0	1.13046	-0.0099453	0.873115	-0.0099453	0.0033151
Iron acquisition and metabolism	Iron acquisition and metabolism	Heme, hemin uptake and utilization systems in GramNegatives			0.00621968	0	0	0.936197	0.00621968	1.3541	0	1.62279	0.00621968	0.00207323
Iron acquisition and metabolism	Iron acquisition and metabolism	Heme, hemin uptake and utilization systems in GramPositives			0	0	0.0099453	1.60078	0	1.06153	-0.0099453	0.847504	-0.0099453	0.0033151
Iron acquisition and metabolism	Iron acquisition and metabolism	Hemin transport system			0.0124394	0	0	0.569509	0.0124394	1.40716	0	1.03062	0.0124394	0.00414645
Iron acquisition and metabolism	Iron acquisition and metabolism	Iron acquisition in Vibrio			0	0.0045977	0	1.06581	-0.0045977	1.07833	0.0045977	1.5073	0	0.00153257
Iron acquisition and metabolism	Iron acquisition and metabolism	Iron(III) dicitrate transport system Fec			0	0	0.0099453	1.17163	0	0.96717	-0.0099453	0.808687	-0.0099453	0.0033151
Iron acquisition and metabolism	Iron acquisition and metabolism	Transport of Iron	antitransition	a/b/a	0.0746361	0	0.0795624	0.000301477	0.0746361	0.00164542	-0.0795624	1.53247	-0.00492626	0.0513995
Iron acquisition and metabolism	Siderophores	Siderophore Aerobactin			0	0.0045977	0	1.00978	-0.0045977	1.00855	0.0045977	1.02864	0	0.00153257
Iron acquisition and metabolism	Siderophores	Siderophore assembly kit			0.0248787	0	0	0.148078	0.0248787	1.2967	0	0.724724	0.0248787	0.00829291
Iron acquisition and metabolism	Siderophores	Siderophore Enterobactin			0	0.0045977	0	1.01724	-0.0045977	1.02354	0.0045977	1.0984	0	0.00153257
Iron acquisition and metabolism	Siderophores	Siderophore Staphylobactin			0.00621968	0	0	0.997369	0.00621968	1.68571	0	1.68916	0.00621968	0.00207323
Membrane Transport	ABC transporters	ABC transporter alkylphosphonate (TC 3.A.1.9.1)			0	0.0091954	0.0198906	1.05569	-0.0091954	1.54694	-0.0106952	0.454555	-0.0198906	0.00969533
Membrane Transport	ABC transporters	ABC transporter branched-chain amino acid (TC 3.A.1.4.1)			0.0310984	0.0505747	0.0795624	0.954324	-0.0194763	0.982028	-0.0289877	0.31682	-0.048464	0.0537452
Membrane Transport	ABC transporters	ABC transporter dipeptide (TC 3.A.1.5.2)			0.00621968	0.0045977	0.0298359	1.1028	0.00162198	0.47121	-0.0252382	0.473059	-0.0236162	0.0135511
Membrane Transport	ABC transporters	ABC transporter oligopeptide (TC 3.A.1.5.1)			0.0310984	0.0183908	0	1.06073	0.0127076	1.14153	0.0183908	0.465397	0.0310984	0.0164964
Membrane Transport	ABC transporters	ABC transporter peptide (TC 3.A.1.5.5)			0.0124394	0	0.0298359	0.552635	0.0124394	0.18639	-0.0298359	0.868494	-0.0173965	0.0140918
Membrane Transport	ABC transporters	ATP-dependent efflux pump transporter Ybh			0	0	0.0099453	1.56144	0	1.05723	-0.0099453	0.84525	-0.0099453	0.0033151
Membrane Transport	Membrane Transport	Choline Transport			0	0.0045977	0	1.0403	-0.0045977	1.04956	0.0045977	1.28261	0	0.00153257
Membrane Transport	Membrane Transport	Ton and Tol transport systems			0.0684165	0.128736	0.129289	0.310584	-0.0603192	1.00243	-0.000553279	0.459211	-0.0608724	0.108814
Membrane Transport	Membrane Transport	Transport of Manganese			0.00621968	0.0045977	0.0099453	1.08827	0.00162198	1.437	-0.0053476	1.54393	-0.00372562	0.00692089
Membrane Transport	Membrane Transport	Transport of Molybdenum			0	0	0.0099453	1.40238	0	1.02809	-0.0099453	0.831973	-0.0099453	0.0033151
Membrane Transport	Membrane Transport	Transport of Nickel and Cobalt			0	0	0.0099453	1.68571	0	1.08807	-0.0099453	0.856641	-0.0099453	0.0033151
Membrane Transport	Membrane Transport	Transport of Zinc			0.018659	0	0.0198906	0.283101	0.018659	0.419042	-0.0198906	1.00609	-0.00123156	0.0128499
Membrane Transport	Membrane Transport	Tricarboxylate transport system			0	0.0137931	0.0099453	0.739637	-0.0137931	2.19681	0.0038478	0.868344	-0.0099453	0.0079128
Membrane Transport	Protein and nucleoprotein secretion system, Type IV	Bundle-forming pilus	downw	a/b/b	0.167931	0	0	1.71939e-09	0.167931	1.15363	0	3.84553e-05	0.167931	0.0559771
Membrane Transport	Protein and nucleoprotein secretion system, Type IV	Conjugative transfer	antitransition	a/b/ab	0.0373181	0	0.0099453	0.0374383	0.0373181	1.12559	-0.0099453	0.679551	0.0273728	0.0157545
Membrane Transport	Protein and nucleoprotein secretion system, Type IV	pVir Plasmid of Campylobacter			0.3794	0.422989	0.48732	1.1295	-0.0435881	1.33838	-0.0643312	0.601939	-0.107919	0.429903
Membrane Transport	Protein and nucleoprotein secretion system, Type IV	Toxin co-regulated pilus			0.018659	0	0	0.289564	0.018659	1.39057	0	0.718873	0.018659	0.00621968
Membrane Transport	Protein and nucleoprotein secretion system, Type IV	Type 4 conjugative transfer system, IncI1 type	downw	a/b/b	0.0808558	0	0	0.00013827	0.0808558	1.652	0	0.017154	0.0808558	0.0269519
Membrane Transport	Protein and nucleoprotein secretion system, Type IV	Type IV pilus	downw	a/b/b	0.19281	0	0	6.8301e-11	0.19281	1.6487	0	8.69748e-06	0.19281	0.06427
Membrane Transport	Protein and nucleoprotein secretion system, Type IV	Vir-like type 4 secretion system	antitransition	a/b/ab	0.0373181	0	0.0298359	0.0363207	0.0373181	0.203864	-0.0298359	1.53532	0.00748217	0.0223847
Membrane Transport	Protein secretion system, Type I	Type I secretion system for aggregation			0.00621968	0	0	0.916642	0.00621968	1.16667	0	1.58541	0.00621968	0.00207323
Membrane Transport	Protein secretion system, Type II	General Secretion Pathway			0.0248787	0.0091954	0	1.03104	0.0156833	2.28177	0.0091954	0.726813	0.0248787	0.011358
Membrane Transport	Protein secretion system, Type II	Predicted secretion system W clustering with cell division proteins			0.018659	0.0091954	0.0298359	1.24678	0.00946363	0.73849	-0.0206405	1.22163	-0.0111769	0.0192301
Membrane Transport	Protein secretion system, Type II	Predicted secretion system X	downw	a/b/b	0.18659	0	0	1.41252e-10	0.18659	1.22009	0	8.48104e-06	0.18659	0.0621968
Membrane Transport	Protein secretion system, Type III	Type III secretion system	downw	a/b/b	0.118174	0	0	1.0514e-06	0.118174	1.57034	0	0.00133898	0.118174	0.0393913
Membrane Transport	Protein secretion system, Type III	Type III secretion system orphans			0	0	0.0198906	1.54104	0	0.446223	-0.0198906	0.464925	-0.0198906	0.0066302
Membrane Transport	Protein secretion system, Type III	Type III secretion systems			0.018659	0	0	0.306351	0.018659	2.1623	0	0.736568	0.018659	0.00621968
Membrane Transport	Protein secretion system, Type V	Two partner secretion pathway (TPS)			0.0124394	0	0.0397812	0.585142	0.0124394	0.0743065	-0.0397812	0.562091	-0.0273418	0.0174069
Membrane Transport	Protein secretion system, Type VI	Type VI secretion systems			0.298545	0.271264	0.268523	1.30625	0.0272802	2.2177	0.00274124	1.33137	0.0300215	0.279444
Membrane Transport	Protein secretion system, Type VII (Chaperone/Usher pathway, CU)	The fimbrial Sfm cluster			0.00621968	0	0.0099453	0.991735	0.00621968	1.04454	-0.0099453	1.55849	-0.00372562	0.00538833
Membrane Transport	Protein secretion system, Type VII (Chaperone/Usher pathway, CU)	The usher protein HtrE fimbrial cluster			0	0	0.0198906	1.38127	0	0.43448	-0.0198906	0.452872	-0.0198906	0.0066302
Membrane Transport	Protein secretion system, Type VII (Chaperone/Usher pathway, CU)	Type 1 pili (mannose-sensitive fimbriae, gamma-fimbriae)			0.00621968	0	0	0.948849	0.00621968	1.41197	0	1.64542	0.00621968	0.00207323
Membrane Transport	Protein secretion system, Type VIII (Extracellular nucleation/precipitation pathway, ENP)	Curli production	upw	b/a/a	0.0808558	0.193103	0.218797	0.0262102	-0.112248	1.78459	-0.0256932	0.0262526	-0.137941	0.164252
Membrane Transport	Protein secretion system, Type VIII (Extracellular nucleation/precipitation pathway, ENP)	Fap amyloid fiber secretion system	downw	a/b/b	0.149272	0	0	1.89992e-08	0.149272	1.76119	0	0.000197479	0.149272	0.0497574
Membrane Transport	Protein translocation across cytoplasmic membrane	Bacterial signal recognition particle (SRP)			0	0	0.0099453	1.55849	0	1.05297	-0.0099453	0.843008	-0.0099453	0.0033151
Membrane Transport	Protein translocation across cytoplasmic membrane	ESAT-6 proteins secretion system in Actinobacteria			0.0124394	0	0	0.536731	0.0124394	1.13306	0	0.990713	0.0124394	0.00414645
Membrane Transport	Protein translocation across cytoplasmic membrane	ESAT-6 proteins secretion system in Firmicutes			0.0310984	0	0	0.0743699	0.0310984	1.62919	0	0.455995	0.0310984	0.0103661
Membrane Transport	Protein translocation across cytoplasmic membrane	HtrA and Sec secretion	upw	b/b/a	0.0310984	0	0.268523	0.0768655	0.0310984	5.0649e-12	-0.268523	2.12721e-06	-0.237425	0.0998738
Membrane Transport	Protein translocation across cytoplasmic membrane	Twin-arginine translocation system			0	0.0045977	0	1.03379	-0.0045977	1.04425	0.0045977	1.25152	0	0.00153257
Membrane Transport	Sugar Phosphotransferase Systems, PTS	Galactose-inducible PTS			0.00621968	0	0	0.986163	0.00621968	1.61961	0	1.67886	0.00621968	0.00207323
Membrane Transport	Uni- Sym- and Antiporters	NhaA, NhaD and Sodium-dependent phosphate transporters			0	0.0045977	0	1.01102	-0.0045977	1.01102	0.0045977	1.03121	0	0.00153257
Metabolism of Aromatic Compounds	Anaerobic degradation of aromatic compounds	Acetophenone carboxylase 1			0.018659	0	0	0.280596	0.018659	1.10576	0	0.71034	0.018659	0.00621968
Metabolism of Aromatic Compounds	Anaerobic degradation of aromatic compounds	Anaerobic benzoate metabolism			0.00621968	0.0091954	0.0099453	1.07273	-0.00297572	1.08115	-0.000749899	1.54104	-0.00372562	0.00845346
Metabolism of Aromatic Compounds	Anaerobic degradation of aromatic compounds	Anaerobic toluene and ethylbenzene degradation			0.0310984	0	0	0.0773849	0.0310984	2.15666	0	0.467002	0.0310984	0.0103661
Metabolism of Aromatic Compounds	Metabolism of Aromatic Compounds	Aromatic Amin Catabolism			0.00621968	0.0091954	0.0298359	1.07692	-0.00297572	0.742075	-0.0206405	0.464847	-0.0236162	0.0150837
Metabolism of Aromatic Compounds	Metabolism of Aromatic Compounds	Benzoate transport and degradation cluster			0	0.0045977	0	1.02864	-0.0045977	1.03639	0.0045977	1.17664	0	0.00153257
Metabolism of Aromatic Compounds	Metabolism of Aromatic Compounds	Gentisare degradation			0.0310984	0	0	0.0729488	0.0310984	1.24024	0	0.449935	0.0310984	0.0103661
Metabolism of Aromatic Compounds	Metabolism of Aromatic Compounds	p-cymene degradation			0.0124394	0	0	0.576106	0.0124394	1.51005	0	1.03307	0.0124394	0.00414645
Metabolism of Aromatic Compounds	Metabolism of Aromatic Compounds	Phenylacetyl-CoA catabolic pathway (core)			0	0.0045977	0	1.05762	-0.0045977	1.06995	0.0045977	1.45423	0	0.00153257
Metabolism of Aromatic Compounds	Metabolism of central aromatic intermediates	4-Hydroxyphenylacetic acid catabolic pathway			0.018659	0.0045977	0.0298359	0.843178	0.0140613	0.462992	-0.0252382	1.22429	-0.0111769	0.0176975
Metabolism of Aromatic Compounds	Metabolism of central aromatic intermediates	Catechol branch of beta-ketoadipate pathway			0	0	0.0099453	1.21114	0	0.978037	-0.0099453	0.812823	-0.0099453	0.0033151
Metabolism of Aromatic Compounds	Metabolism of central aromatic intermediates	Central meta-cleavage pathway of aromatic compound degradation			0	0.0091954	0	1.04783	-0.0091954	2.25068	0.0091954	1.06718	0	0.00306513
Metabolism of Aromatic Compounds	Metabolism of central aromatic intermediates	N-heterocyclic aromatic compound degradation	downw	a/b/b	0.230128	0	0	4.49744e-13	0.230128	1.24398	0	3.38154e-07	0.230128	0.0767094
Metabolism of Aromatic Compounds	Metabolism of central aromatic intermediates	Protocatechuate branch of beta-ketoadipate pathway	downw	a/b/b	0.118174	0	0	1.06709e-06	0.118174	1.66869	0	0.00135307	0.118174	0.0393913
Metabolism of Aromatic Compounds	Peripheral pathways for catabolism of aromatic compounds	Benzoate degradation			0.00621968	0	0	1.00883	0.00621968	1.71726	0	1.70309	0.00621968	0.00207323
Metabolism of Aromatic Compounds	Peripheral pathways for catabolism of aromatic compounds	Biphenyl Degradation			0.0124394	0.0091954	0	1.11321	0.00324396	2.26301	0.0091954	1.02095	0.0124394	0.00721159
Metabolism of Aromatic Compounds	Peripheral pathways for catabolism of aromatic compounds	Chloroaromatic degradation pathway			0.00621968	0	0	1.05428	0.00621968	2.15104	0	1.75372	0.00621968	0.00207323
Metabolism of Aromatic Compounds	Peripheral pathways for catabolism of aromatic compounds	Naphtalene and antracene degradation	antitransition	a/b/ab	0.0559771	0	0	0.00339466	0.0559771	1.25532	0	0.0697763	0.0559771	0.018659
Metabolism of Aromatic Compounds	Peripheral pathways for catabolism of aromatic compounds	n-Phenylalkanoic acid degradation			0	0	0.0298359	1.24773	0	0.189092	-0.0298359	0.213824	-0.0298359	0.0099453
Metabolism of Aromatic Compounds	Peripheral pathways for catabolism of aromatic compounds	Phenylpropanoid compound degradation	downw	a/b/b	0.0995149	0	0	1.19597e-05	0.0995149	1.45423	0	0.00369652	0.0995149	0.0331716
Metabolism of Aromatic Compounds	Peripheral pathways for catabolism of aromatic compounds	Quinate degradation			0.0124394	0	0	0.540621	0.0124394	1.15524	0	0.995247	0.0124394	0.00414645
Metabolism of Aromatic Compounds	Peripheral pathways for catabolism of aromatic compounds	Salicylate ester degradation			0.018659	0	0	0.292233	0.018659	1.45679	0	0.723216	0.018659	0.00621968
Metabolism of Aromatic Compounds	Peripheral pathways for catabolism of aromatic compounds	Toluene degradation			0.00621968	0	0	0.931231	0.00621968	1.29062	0	1.61014	0.00621968	0.00207323
Motility and Chemotaxis	Flagellar motility in Prokaryota	Flagellar motility			0.0497574	0.045977	0	1.07134	0.00378042	0.202536	0.045977	0.113186	0.0497574	0.0319115
Motility and Chemotaxis	Flagellar motility in Prokaryota	Flagellum	downw	a/b/b	1.26259	0.0321839	0.0099453	1.16217e-63	1.23041	1.26596	0.0222386	6.36655e-40	1.25265	0.434908
Motility and Chemotaxis	Flagellar motility in Prokaryota	Flagellum in Campylobacter	antitransition	a/b/ab	0.0373181	0	0	0.0342745	0.0373181	1.1902	0	0.297392	0.0373181	0.0124394
Motility and Chemotaxis	Motility and Chemotaxis	Bacterial Chemotaxis			0.00621968	0.0045977	0	1.09987	0.00162198	1.05223	0.0045977	1.68571	0.00621968	0.00360579
Motility and Chemotaxis	Social motility and nonflagellar swimming in bacteria	Rhamnolipids in Pseudomonas			0.018659	0.0091954	0	1.24965	0.00946363	2.29444	0.0091954	0.729831	0.018659	0.00928481
Nitrogen Metabolism	Nitrogen Metabolism	Allantoin Utilization			0.0373181	0.0091954	0	0.28775	0.0281227	2.30084	0.0091954	0.308686	0.0373181	0.0155045
Nitrogen Metabolism	Nitrogen Metabolism	Ammonia assimilation	upw	c/b/a	0.236348	0.694253	1.20338	1.98989e-09	-0.457905	0.000262134	-0.509129	0	-0.967034	0.711327
Nitrogen Metabolism	Nitrogen Metabolism	Cyanate hydrolysis			0	0.0045977	0	1.03121	-0.0045977	1.0403	0.0045977	1.21292	0	0.00153257
Nitrogen Metabolism	Nitrogen Metabolism	Denitrification	antitransition	a/b/ab	0.0373181	0	0.0099453	0.0350142	0.0373181	1.01215	-0.0099453	0.675303	0.0273728	0.0157545
Nitrogen Metabolism	Nitrogen Metabolism	Dissimilatory nitrite reductase	downw	a/b/b	0.136833	0	0	9.44435e-08	0.136833	2.09645	0	0.000315296	0.136833	0.045611
Nitrogen Metabolism	Nitrogen Metabolism	Nitrate and nitrite ammonification	antitransition	a/b/a	0.0684165	0	0.0596718	0.00067411	0.0684165	0.0106996	-0.0596718	1.51282	0.00874466	0.0426961
Nitrogen Metabolism	Nitrogen Metabolism	Nitrogen fixation	downw	a/b/b	0.59087	0.0045977	0	1.40412e-32	0.586272	1.05492	0.0045977	6.62634e-19	0.59087	0.198489
Nitrogen Metabolism	Nitrogen Metabolism	Nitrosative stress			0.0124394	0	0.0298359	0.592108	0.0124394	0.20547	-0.0298359	0.878225	-0.0173965	0.0140918
Nucleosides and Nucleotides	Detoxification	Housecleaning nucleoside triphosphate pyrophosphatases	antitransition	a/b/ab	0.0684165	0.0045977	0.0298359	0.00440971	0.0638188	0.460315	-0.0252382	0.700889	0.0385806	0.0342834
Nucleosides and Nucleotides	Detoxification	Nudix proteins (nucleoside triphosphate hydrolases)	downw	a/b/b	0.205249	0.0045977	0.0497265	2.10942e-10	0.200652	0.0976427	-0.0451288	0.00840602	0.155523	0.0865245
Nucleosides and Nucleotides	Nucleosides and Nucleotides	AMP to 3-phosphoglycerate			0.00621968	0	0	1.03257	0.00621968	1.92991	0	1.72803	0.00621968	0.00207323
Nucleosides and Nucleotides	Nucleosides and Nucleotides	Hydantoin metabolism	downw	a/b/b	0.609529	0	0.0099453	2.06078e-35	0.609529	1.00052	-0.0099453	4.15563e-18	0.599583	0.206491
Nucleosides and Nucleotides	Nucleosides and Nucleotides	Pseudouridine catabolism			0.018659	0	0	0.290893	0.018659	1.40956	0	0.721038	0.018659	0.00621968
Nucleosides and Nucleotides	Nucleosides and Nucleotides	Ribonucleotide reduction	transition	c/a/b	8.20998	15.669	14.4704	0	-7.45899	0.0469274	1.19855	0	-6.26044	12.7831
Nucleosides and Nucleotides	Purines	De Novo Purine Biosynthesis	upw	c/b/a	0.124394	0.262069	0.726007	0.0246719	-0.137675	7.13853e-07	-0.463938	2.63152e-13	-0.601613	0.370823
Nucleosides and Nucleotides	Purines	Purine conversions	upw	b/a/a	0.858316	1.95402	1.70065	0	-1.09571	0.530619	0.253377	5.1549e-08	-0.842331	1.50433
Nucleosides and Nucleotides	Purines	Purine Utilization	downw	a/b/b	0.19281	0.0137931	0.0298359	5.27421e-08	0.179017	1.12959	-0.0160428	0.00130935	0.162974	0.078813
Nucleosides and Nucleotides	Purines	Xanthine Metabolism in Bacteria	antitransition	a/b/ab	0.0373181	0	0	0.036871	0.0373181	1.95272	0	0.304827	0.0373181	0.0124394
Nucleosides and Nucleotides	Pyrimidines	De Novo Pyrimidine Synthesis	upw	b/b/a	0.167931	0.197701	0.427648	1.13844	-0.0297698	0.00743116	-0.229947	0.001445	-0.259717	0.264427
Nucleosides and Nucleotides	Pyrimidines	Novel non-oxidative pathway of Uracil catabolism			0.0248787	0	0	0.146468	0.0248787	1.25152	0	0.720583	0.0248787	0.00829291
Nucleosides and Nucleotides	Pyrimidines	pyrimidine conversions	upw	b/a/a	0.460256	0.942529	0.855296	4.96352e-07	-0.482272	1.34547	0.0872329	0.00110421	-0.39504	0.752694
Nucleosides and Nucleotides	Pyrimidines	Pyrimidine utilization	downw	a/b/b	0.553551	0.0045977	0.0198906	2.12625e-30	0.548954	0.880471	-0.0152929	6.22975e-15	0.533661	0.19268
Phages, Prophages, Transposable elements, Plasmids	Gene Transfer Agent (GTA)	Gene Transfer Agent	downw	a/a/b	0.273666	0.441379	0.119344	0.0519783	-0.167713	4.43209e-05	0.322036	0.0414699	0.154322	0.27813
Phages, Prophages, Transposable elements, Plasmids	Pathogenicity islands	Staphylococcal pathogenicity islands SaPI	downw	a/b/b	0.671725	0	0	4.51624e-39	0.671725	1.35632	0	1.53086e-21	0.671725	0.223908
Phages, Prophages, Transposable elements, Plasmids	Pathogenicity islands	Vibrio pathogenicity island			0.018659	0	0	0.301974	0.018659	2.03951	0	0.732063	0.018659	0.00621968
Phages, Prophages, Transposable elements, Plasmids	Phages, Prophages	Listeria phi-A118-like prophages	downw	a/b/b	0.18659	0.0183908	0.0198906	5.9292e-07	0.1682	1	-0.0014998	0.000660743	0.1667	0.0749573
Phages, Prophages, Transposable elements, Plasmids	Phages, Prophages	Phage baseplate proteins	downw	a/b/b	0.58465	0.0735632	0.0596718	7.3763e-19	0.511087	1.96287	0.0138914	2.67967e-12	0.524978	0.239295
Phages, Prophages, Transposable elements, Plasmids	Phages, Prophages	Phage capsid proteins	transition	b/a/b	3.1596	4.97011	3.72949	0	-1.81052	2.7573e-05	1.24063	0.0700792	-0.569891	3.95307
Phages, Prophages, Transposable elements, Plasmids	Phages, Prophages	Phage DNA synthesis	upw	b/a/a	0.167931	0.326437	0.497265	0.0204291	-0.158505	0.207536	-0.170828	6.12512e-05	-0.329334	0.330544
Phages, Prophages, Transposable elements, Plasmids	Phages, Prophages	Phage Dual Exonuclease Exclusion			0.0248787	0.0045977	0.0298359	0.581958	0.020281	0.465699	-0.0252382	1.00487	-0.00495719	0.0197708
Phages, Prophages, Transposable elements, Plasmids	Phages, Prophages	Phage entry and exit			1.50516	1.77471	1.74043	0.195331	-0.26955	2.05846	0.034285	0.461606	-0.235265	1.67343
Phages, Prophages, Transposable elements, Plasmids	Phages, Prophages	Phage integration and excision			0.503794	0.473563	0.467429	1.36157	0.0302308	2.30121	0.00613408	1.33416	0.0363649	0.481595
Phages, Prophages, Transposable elements, Plasmids	Phages, Prophages	Phage neck proteins	downw	a/a/b	1.1693	1.37471	0.596718	0.312589	-0.205413	1.2726e-08	0.777995	3.17948e-05	0.572582	1.04691
Phages, Prophages, Transposable elements, Plasmids	Phages, Prophages	Phage nin genes - N-independent survival			0.0124394	0.0137931	0.0397812	1.8234	-0.00135375	0.840764	-0.0259881	0.565705	-0.0273418	0.0220046
Phages, Prophages, Transposable elements, Plasmids	Phages, Prophages	Phage packaging machinery	transition	c/a/b	6.9536	12.1379	9.87568	0	-5.18433	1.61619e-07	2.26225	4.58522e-15	-2.92208	9.65574
Phages, Prophages, Transposable elements, Plasmids	Phages, Prophages	Phage regulation of gene expression			0.0124394	0.0183908	0	1.00487	-0.00595145	1.1316	0.0183908	1.01618	0.0124394	0.0102767
Phages, Prophages, Transposable elements, Plasmids	Phages, Prophages	Phage replication	downw	a/a/b	4.21694	4.3908	3.47091	0.902551	-0.173862	0.00165314	0.919895	0.0167125	0.746032	4.02622
Phages, Prophages, Transposable elements, Plasmids	Phages, Prophages	Phage tail fiber proteins	downw	a/b/b	1.00137	0	0	7.78734e-59	1.00137	1.38591	0	6.57385e-33	1.00137	0.333789
Phages, Prophages, Transposable elements, Plasmids	Phages, Prophages	Phage tail proteins 2	downw	a/a/b	1.2315	1.3931	0.775733	0.549282	-0.161607	5.04088e-05	0.61737	0.00338152	0.455763	1.13344
Phages, Prophages, Transposable elements, Plasmids	Phages, Prophages	Prophage lysogenic conversion modules			0.00621968	0	0	0.911881	0.00621968	1.10724	0	1.57634	0.00621968	0.00207323
Phages, Prophages, Transposable elements, Plasmids	Phages, Prophages	r1t-like streptococcal phages	downw	a/a/b	18.3667	17.9816	13.0283	0.889954	0.385103	0	4.95327	0	5.33837	16.4589
Phages, Prophages, Transposable elements, Plasmids	Phages, Prophages	Staphylococcal phi-Mu50B-like prophages			0.597089	0.588506	0.537046	1.77337	0.00858344	1.60941	0.0514595	1.07537	0.0600429	0.574214
Phages, Prophages, Transposable elements, Plasmids	Phages, Prophages	T7-like phage core proteins	upw	b/a/a	0.653066	1.12644	1.14371	1.74683e-05	-0.47337	2.21261	-0.0172728	0.000446799	-0.490643	0.974404
Phages, Prophages, Transposable elements, Plasmids	Phages, Prophages, Transposable elements, Plasmids	Integrons			0.00621968	0.0045977	0	1.09549	0.00162198	1.03769	0.0045977	1.63564	0.00621968	0.00360579
Phages, Prophages, Transposable elements, Plasmids	Plasmid related functions	F plasmid replication			0.0124394	0.0045977	0.0099453	1.13492	0.00784166	1.43231	-0.0053476	1.5156	0.00249406	0.00899412
Phages, Prophages, Transposable elements, Plasmids	Plasmid related functions	Plasmid-encoded T-DNA transfer	downw	a/b/b	0.18659	0	0	1.44783e-10	0.18659	1.23838	0	8.64734e-06	0.18659	0.0621968
Phages, Prophages, Transposable elements, Plasmids	Transposable elements	CBSS-203122.12.peg.188			0.0124394	0	0	0.544567	0.0124394	1.19884	0	0.999823	0.0124394	0.00414645
Phages, Prophages, Transposable elements, Plasmids	Transposable elements	Conjugative transposon, Bacteroidales			0.00621968	0	0	0.994544	0.00621968	1.65531	0	1.68228	0.00621968	0.00207323
Phages, Prophages, Transposable elements, Plasmids	Transposable elements	Tn552			0.0248787	0	0	0.15056	0.0248787	1.64542	0	0.735289	0.0248787	0.00829291
Phosphorus Metabolism	Phosphorus Metabolism	High affinity phosphate transporter and control of PHO regulon	downw	a/b/b	0.292325	0.142529	0.129289	0.0165432	0.149796	2.06315	0.0132398	0.0378325	0.163036	0.188048
Phosphorus Metabolism	Phosphorus Metabolism	P uptake (cyanobacteria)	upw	b/ab/a	0.628188	0.864368	1.02437	0.0574845	-0.23618	0.731107	-0.159998	0.0045616	-0.396178	0.838974
Phosphorus Metabolism	Phosphorus Metabolism	Phosphate metabolism	upw	c/b/a	0.876975	1.69195	2.20786	1.00846e-10	-0.814979	0.0198734	-0.515903	0	-1.33088	1.59226
Phosphorus Metabolism	Phosphorus Metabolism	Phosphate-binding DING proteins			0.00621968	0	0	0.975206	0.00621968	1.58541	0	1.66869	0.00621968	0.00207323
Phosphorus Metabolism	Phosphorus Metabolism	Phosphoenolpyruvate phosphomutase			0	0.0137931	0.0298359	0.734706	-0.0137931	1.13358	-0.0160428	0.220851	-0.0298359	0.014543
Phosphorus Metabolism	Phosphorus Metabolism	Phosphonate metabolism			0.00621968	0.0045977	0	1.09115	0.00162198	1.02609	0.0045977	1.61328	0.00621968	0.00360579
Photosynthesis	Electron transport and photophosphorylation	Photosystem I			0.0124394	0	0	0.589768	0.0124394	1.89016	0	1.04549	0.0124394	0.00414645
Photosynthesis	Electron transport and photophosphorylation	Photosystem II	downw	a/a/b	1.24394	1.05287	0.636499	0.332459	0.191062	0.00335201	0.416374	1.68e-05	0.607437	0.97777
Photosynthesis	Electron transport and photophosphorylation	Photosystem II-type photosynthetic reaction center			0	0	0.0099453	1.76119	0	1.12076	-0.0099453	0.870723	-0.0099453	0.0033151
Photosynthesis	Light-harvesting complexes	Phycobilisome			0	0.0045977	0	1.01474	-0.0045977	1.0135	0.0045977	1.04822	0	0.00153257
Photosynthesis	Photosynthesis	Bacteriorhodopsin			0.0124394	0	0	0.556759	0.0124394	1.25915	0	1.01145	0.0124394	0.00414645
Photosynthesis	Photosynthesis	Proteorhodopsin			0	0	0.0099453	1.50182	0	1.04038	-0.0099453	0.838559	-0.0099453	0.0033151
Potassium metabolism	Potassium metabolism	Glutathione-regulated potassium-efflux system and associated functions			0	0.0045977	0	1.03769	-0.0045977	1.04689	0.0045977	1.25723	0	0.00153257
Potassium metabolism	Potassium metabolism	Hyperosmotic potassium uptake			0.0310984	0	0	0.0738901	0.0310984	1.57634	0	0.454465	0.0310984	0.0103661
Potassium metabolism	Potassium metabolism	Potassium homeostasis	antitransition	a/c/b	0.255007	0.0045977	0.0596718	3.96205e-13	0.250409	0.0429075	-0.0550741	0.00120684	0.195335	0.106425
Protein Metabolism	Protein biosynthesis	Nucleolar protein complex			0	0.0091954	0.0099453	1.06099	-0.0091954	1.08684	-0.000749899	0.840777	-0.0099453	0.00638023
Protein Metabolism	Protein biosynthesis	Programmed frameshift			0.0124394	0	0.0298359	0.571691	0.0124394	0.1962	-0.0298359	0.870906	-0.0173965	0.0140918
Protein Metabolism	Protein biosynthesis	Pyrrolysine			0.0124394	0	0	0.601659	0.0124394	2.00485	0	1.05308	0.0124394	0.00414645
Protein Metabolism	Protein biosynthesis	Ribosome activity modulation			0.00621968	0.0045977	0	1.08971	0.00162198	1.02228	0.0045977	1.607	0.00621968	0.00360579
Protein Metabolism	Protein biosynthesis	Ribosome biogenesis bacterial	antitransition	a/c/b	0.230128	0	0.0596718	4.64252e-13	0.230128	0.0105624	-0.0596718	0.0055414	0.170456	0.0966
Protein Metabolism	Protein biosynthesis	Ribosome LSU bacterial	upw	b/b/a	0.0435378	0.0367816	0.14918	1.47006	0.00675614	0.0109791	-0.112398	0.0364479	-0.105642	0.0764996
Protein Metabolism	Protein biosynthesis	Ribosome LSU chloroplast	downw	a/b/b	0.230128	0	0	4.79727e-13	0.230128	1.48294	0	3.46205e-07	0.230128	0.0767094
Protein Metabolism	Protein biosynthesis	Ribosome LSU eukaryotic and archaeal	antitransition	ab/b/a	0.00621968	0	0.0497265	0.967146	0.00621968	0.0280308	-0.0497265	0.138434	-0.0435068	0.0186487
Protein Metabolism	Protein biosynthesis	Ribosome LSU mitochondrial	downw	a/b/b	0.454037	0	0	3.31275e-26	0.454037	1.16832	0	2.65375e-14	0.454037	0.151346
Protein Metabolism	Protein biosynthesis	Ribosome SSU bacterial	upw	b/b/a	0.0559771	0.045977	0.278468	1.50335	0.0100001	5.93344e-06	-0.232491	6.35783e-05	-0.222491	0.126808
Protein Metabolism	Protein biosynthesis	Ribosome SSU eukaryotic and archaeal	antitransition	a/b/a	0.0995149	0.0045977	0.0795624	0.000109406	0.0949172	0.00760678	-0.0749647	1.22742	0.0199525	0.061225
Protein Metabolism	Protein biosynthesis	rRNAs	upw	b/b/a	0.00621968	0	0.0895077	0.977922	0.00621968	0.000634034	-0.0895077	0.00851308	-0.083288	0.0319091
Protein Metabolism	Protein biosynthesis	Translation elongation factor G family			0.018659	0.0183908	0.0298359	1.06718	0.000268233	1.68655	-0.0114451	1.22963	-0.0111769	0.0222952
Protein Metabolism	Protein biosynthesis	Translation elongation factors bacterial	upw	b/b/a	0.0248787	0.0229885	0.119344	1.11022	0.00189021	0.010887	-0.0963551	0.0217293	-0.0944649	0.0557369
Protein Metabolism	Protein biosynthesis	Translation elongation factors eukaryotic and archaeal			0.00621968	0	0	0.956605	0.00621968	1.44912	0	1.65531	0.00621968	0.00207323
Protein Metabolism	Protein biosynthesis	Translation initiation factors bacterial			0.0435378	0.0597701	0	1.24696	-0.0162324	0.0925269	0.0597701	0.191	0.0435378	0.034436
Protein Metabolism	Protein biosynthesis	Translation initiation factors eukaryotic and archaeal	upw	b/b/a	0	0	0.0497265	1.22009	0	0.0274406	-0.0497265	0.0414352	-0.0497265	0.0165755
Protein Metabolism	Protein biosynthesis	Translation termination factors bacterial			0.0746361	0.0551724	0.0795624	1.0871	0.0194637	1.32523	-0.02439	1.52963	-0.00492626	0.0697903
Protein Metabolism	Protein biosynthesis	tRNA aminoacylation, Ala	upw	b/b/a	0	0	0.119344	1.19884	0	4.09864e-05	-0.119344	0.00012926	-0.119344	0.0397812
Protein Metabolism	Protein biosynthesis	tRNA aminoacylation, Arg	antitransition	a/b/ab	0.0559771	0	0	0.0034258	0.0559771	1.41438	0	0.0701597	0.0559771	0.018659
Protein Metabolism	Protein biosynthesis	tRNA aminoacylation, Asp and Asn			0.0621968	0.0321839	0.0895077	0.634697	0.0300129	0.284369	-0.0573238	0.983026	-0.0273109	0.0612961
Protein Metabolism	Protein biosynthesis	tRNA aminoacylation, Glu and Gln			0.0373181	0.0045977	0	0.199037	0.0327204	1.07552	0.0045977	0.307389	0.0373181	0.0139719
Protein Metabolism	Protein biosynthesis	tRNA aminoacylation, Gly			0.00621968	0.0137931	0.0198906	1.23545	-0.00757342	1.6527	-0.0060975	1.03814	-0.0136709	0.0133011
Protein Metabolism	Protein biosynthesis	tRNA aminoacylation, His	upw	b/b/a	0	0	0.0497265	1.62598	0	0.0286468	-0.0497265	0.0416833	-0.0497265	0.0165755
Protein Metabolism	Protein biosynthesis	tRNA aminoacylation, Ile	antitransition	ab/b/a	0.0124394	0	0.0696171	0.594467	0.0124394	0.00419928	-0.0696171	0.13272	-0.0571777	0.0273522
Protein Metabolism	Protein biosynthesis	tRNA aminoacylation, Leu	upw	b/b/a	0	0	0.0596718	1.64215	0	0.0109849	-0.0596718	0.0195442	-0.0596718	0.0198906
Protein Metabolism	Protein biosynthesis	tRNA aminoacylation, Lys	upw	b/b/a	0	0.0045977	0.099453	1.0617	-0.0045977	0.00139995	-0.0948553	0.000681104	-0.099453	0.0346836
Protein Metabolism	Protein biosynthesis	tRNA aminoacylation, Met	upw	b/b/a	0	0	0.0696171	1.57634	0	0.00413262	-0.0696171	0.00858203	-0.0696171	0.0232057
Protein Metabolism	Protein biosynthesis	tRNA aminoacylation, Phe			0	0.0045977	0	1.02609	-0.0045977	1.03121	0.0045977	1.14088	0	0.00153257
Protein Metabolism	Protein biosynthesis	tRNA aminoacylation, Pro			0	0	0.0198906	1.49367	0	0.443824	-0.0198906	0.459682	-0.0198906	0.0066302
Protein Metabolism	Protein biosynthesis	tRNA aminoacylation, Ser			0.018659	0	0.0198906	0.304878	0.018659	0.471722	-0.0198906	1.00855	-0.00123156	0.0128499
Protein Metabolism	Protein biosynthesis	tRNA aminoacylation, Thr	upw	b/b/a	0.018659	0	0.099453	0.28437	0.018659	0.000264945	-0.099453	0.0383468	-0.080794	0.0393707
Protein Metabolism	Protein biosynthesis	tRNA aminoacylation, Trp			0.018659	0	0.0099453	0.300543	0.018659	1.11122	-0.0099453	1.76496	0.00871374	0.00953478
Protein Metabolism	Protein biosynthesis	tRNA aminoacylation, Tyr			0.0124394	0	0	0.609026	0.0124394	2.07538	0	1.06079	0.0124394	0.00414645
Protein Metabolism	Protein biosynthesis	tRNA aminoacylation, Val			0.0310984	0.0597701	0	0.689058	-0.0286717	0.0933246	0.0597701	0.463803	0.0310984	0.0302895
Protein Metabolism	Protein biosynthesis	tRNAs	downw	a/b/b	0.39184	0	0	1.66607e-22	0.39184	2.08586	0	2.10803e-12	0.39184	0.130613
Protein Metabolism	Protein biosynthesis	Universal GTPases	antitransition	a/b/a	0.205249	0.0505747	0.218797	0.000181523	0.154675	0.000762969	-0.168222	1.6367	-0.0135472	0.158207
Protein Metabolism	Protein degradation	Aminopeptidases (EC 3.4.11.-)			0.0870755	0.0321839	0.0497265	0.136098	0.0548916	1.43753	-0.0175426	0.815064	0.037349	0.0563286
Protein Metabolism	Protein degradation	Dipeptidases (EC 3.4.13.-)			0	0	0.0099453	1.70309	0	1.10651	-0.0099453	0.863625	-0.0099453	0.0033151
Protein Metabolism	Protein degradation	Metallocarboxypeptidases (EC 3.4.17.-)			0.018659	0	0	0.286944	0.018659	1.36304	0	0.71672	0.018659	0.00621968
Protein Metabolism	Protein degradation	Metalloendopeptidases (EC 3.4.24.-)			0	0	0.0298359	1.78788	0	0.2071	-0.0298359	0.221893	-0.0298359	0.0099453
Protein Metabolism	Protein degradation	Proteasome archaeal			0	0	0.0198906	1.67886	0	0.46118	-0.0198906	0.473936	-0.0198906	0.0066302
Protein Metabolism	Protein degradation	Proteasome bacterial	transition	b/a/ab	0.211469	0.56092	0.377921	1.01411e-06	-0.34945	0.195246	0.182998	0.0841321	-0.166452	0.383437
Protein Metabolism	Protein degradation	Proteasome eukaryotic	downw	a/b/b	0.0870755	0	0	6.08147e-05	0.0870755	1.13151	0	0.0101309	0.0870755	0.0290252
Protein Metabolism	Protein degradation	Protein degradation			0.00621968	0.0137931	0.0298359	1.23257	-0.00757342	1.12169	-0.0160428	0.46974	-0.0236162	0.0166162
Protein Metabolism	Protein degradation	Proteolysis in bacteria, ATP-dependent	upw	b/a/a	0.441597	0.91954	0.914968	4.23348e-07	-0.477943	2.28966	0.00457255	6.31272e-05	-0.47337	0.758702
Protein Metabolism	Protein degradation	Putative TldE-TldD proteolytic complex	antitransition	a/b/a	0.0435378	0	0.0795624	0.0172347	0.0435378	0.001679	-0.0795624	0.70892	-0.0360247	0.0410334
Protein Metabolism	Protein degradation	Serine endopeptidase (EC 3.4.21.-)	antitransition	a/b/ab	0.0559771	0	0	0.00336407	0.0559771	1.17664	0	0.069022	0.0559771	0.018659
Protein Metabolism	Protein folding	GroEL GroES	upw	b/a/a	2.00274	6	5.71855	0	-3.99726	0.984407	0.281452	0	-3.71581	4.57376
Protein Metabolism	Protein folding	Peptidyl-prolyl cis-trans isomerase	antitransition	a/b/a	0.155492	0.0137931	0.109398	5.84012e-06	0.141699	0.00522829	-0.0956052	0.815772	0.0460937	0.0928945
Protein Metabolism	Protein folding	Periplasmic disulfide interchange	downw	a/ab/b	0.248787	0.202299	0.0895077	1.01548	0.0464883	0.172389	0.112791	0.018906	0.159279	0.180198
Protein Metabolism	Protein folding	Protein chaperones	upw	b/b/a	0.354522	0.45977	0.735952	0.462031	-0.105248	0.0270711	-0.276182	0.000450597	-0.381431	0.516748
Protein Metabolism	Protein folding	Thermosome, archaeal	transition	b/a/ab	0.0248787	0.142529	0.0895077	0.000851421	-0.11765	0.878093	0.053021	0.162964	-0.064629	0.0856384
Protein Metabolism	Protein processing and modification	G3E family of P-loop GTPases (metallocenter biosynthesis)			0.0124394	0	0	0.542587	0.0124394	1.19537	0	0.99753	0.0124394	0.00414645
Protein Metabolism	Protein processing and modification	Inteins	transition	b/a/c	0.0995149	0.298851	0	0.000206699	-0.199336	3.84824e-09	0.298851	0.00376435	0.0995149	0.132788
Protein Metabolism	Protein processing and modification	Lipoprotein Biosynthesis			0	0.0275862	0	0.181686	-0.0275862	0.732655	0.0275862	1.22552	0	0.0091954
Protein Metabolism	Protein processing and modification	N-linked Glycosylation in Bacteria			0.0808558	0.0689655	0.0895077	1.31452	0.0118903	1.4337	-0.0205422	1.46932	-0.00865188	0.0797764
Protein Metabolism	Protein processing and modification	Peptide methionine sulfoxide reductase	upw	b/b/a	0.00621968	0.0137931	0.0795624	1.24123	-0.00757342	0.04836	-0.0657693	0.0179093	-0.0733427	0.0331917
Protein Metabolism	Protein processing and modification	Protein Acetylation and Deacetylation in Bacteria	upw	b/ab/a	0.00621968	0.0137931	0.0696171	1.22971	-0.00757342	0.0993008	-0.055824	0.0348167	-0.0633974	0.0298766
Protein Metabolism	Selenoproteins	Glycine reductase, sarcosine reductase and betaine reductase	antitransition	b/c/a	0.0808558	0	0.258578	0.000136716	0.0808558	1.33743e-11	-0.258578	0.00330833	-0.177722	0.113145
Protein Metabolism	Selenoproteins	Selenoprotein O			0.0124394	0	0.0198906	0.563062	0.0124394	0.42334	-0.0198906	1.1647	-0.00745124	0.0107767
Regulation and Cell signaling	Programmed Cell Death and Toxin-antitoxin Systems	Fratricide in Streptococcus			0.00621968	0	0	1.02354	0.00621968	1.85618	0	1.71369	0.00621968	0.00207323
Regulation and Cell signaling	Programmed Cell Death and Toxin-antitoxin Systems	MazEF toxin-antitoxing (programmed cell death) system	antitransition	a/b/ab	0.0559771	0	0	0.00348983	0.0559771	1.75372	0	0.0709393	0.0559771	0.018659
Regulation and Cell signaling	Programmed Cell Death and Toxin-antitoxin Systems	Murein hydrolase regulation and cell death			0.00621968	0.0045977	0	1.10576	0.00162198	1.07692	0.0045977	1.7463	0.00621968	0.00360579
Regulation and Cell signaling	Programmed Cell Death and Toxin-antitoxin Systems	Phd-Doc, YdcE-YdcD toxin-antitoxin (programmed cell death) systems	downw	a/b/b	0.261227	0	0	7.62432e-15	0.261227	1.97136	0	4.1514e-08	0.261227	0.0870755
Regulation and Cell signaling	Programmed Cell Death and Toxin-antitoxin Systems	Toxin-antitoxin systems (other than RelBE and MazEF)	downw	a/b/b	0.335863	0	0.0198906	3.55282e-19	0.335863	0.427727	-0.0198906	4.73908e-08	0.315972	0.118584
Regulation and Cell signaling	Proteolytic pathway	Coagulation cascade	downw	a/b/b	0.298545	0	0.0099453	5.26149e-17	0.298545	1.02406	-0.0099453	4.82263e-08	0.288599	0.10283
Regulation and Cell signaling	Proteolytic pathway	MT1-MMP Pericellular Network	downw	a/b/b	0.105735	0	0	5.35491e-06	0.105735	1.475	0	0.00396335	0.105735	0.0352448
Regulation and Cell signaling	Proteolytic pathway	Regulatory Intramembrane Proteolysis Pathways			0.0559771	0.0275862	0.0099453	0.574094	0.0283909	1.26075	0.0176409	0.332302	0.0460318	0.0311695
Regulation and Cell signaling	Quorum sensing and biofilm formation	Acyl Homoserine Lactone (AHL) Autoinducer Quorum Sensing	downw	a/b/b	0.615748	0	0	9.45549e-36	0.615748	1.33226	0	7.11337e-20	0.615748	0.205249
Regulation and Cell signaling	Quorum sensing and biofilm formation	Autoinducer 2 (AI-2) transport and processing (lsrACDBFGE operon)	antitransition	a/b/ab	0.0559771	0	0	0.00345752	0.0559771	1.44154	0	0.0705473	0.0559771	0.018659
Regulation and Cell signaling	Quorum sensing and biofilm formation	Biofilm Adhesin Biosynthesis	downw	a/b/b	0.541112	0.0045977	0	1.08586e-29	0.536514	1.01975	0.0045977	3.35457e-17	0.541112	0.181903
Regulation and Cell signaling	Quorum sensing and biofilm formation	Biofilm formation in Staphylococcus	downw	a/b/b	0.230128	0.0091954	0	9.92456e-11	0.220933	2.30726	0.0091954	3.54649e-07	0.230128	0.0797745
Regulation and Cell signaling	Quorum sensing and biofilm formation	Protein YjgK cluster linked to biofilm formation			0.0248787	0	0	0.154001	0.0248787	1.74262	0	0.743965	0.0248787	0.00829291
Regulation and Cell signaling	Quorum sensing and biofilm formation	Quorum sensing regulation in Pseudomonas	antitransition	a/b/ab	0.0559771	0.0045977	0	0.0190594	0.0513794	1.05627	0.0045977	0.0713356	0.0559771	0.0201916
Regulation and Cell signaling	Quorum sensing and biofilm formation	Quorum Sensing: Autoinducer-2 Synthesis	downw	a/b/b	0.528673	0.156322	0.159125	5.1128e-09	0.372351	1.00365	-0.00280297	1.39919e-05	0.369548	0.281373
Regulation and Cell signaling	Quorum sensing and biofilm formation	Quorum-sensing in Vibrio	downw	a/b/b	0.111954	0	0	2.33779e-06	0.111954	1.22552	0	0.00227638	0.111954	0.0373181
Regulation and Cell signaling	Quorum sensing and biofilm formation	Symbiotic colonization and sigma-dependent biofilm formation gene cluster	downw	a/b/b	0.136833	0.0045977	0	1.08417e-06	0.132235	1.07273	0.0045977	0.000311035	0.136833	0.0471435
Regulation and Cell signaling	Regulation and Cell signaling	cAMP signaling in bacteria			0.286105	0.289655	0.33814	1.77884	-0.00354994	1.4397	-0.0484851	0.99481	-0.052035	0.304634
Regulation and Cell signaling	Regulation and Cell signaling	DNA-binding regulatory proteins, strays			0.00621968	0.0045977	0	1.09695	0.00162198	1.03899	0.0045977	1.63889	0.00621968	0.00360579
Regulation and Cell signaling	Regulation and Cell signaling	Orphan regulatory proteins			0.0124394	0.0091954	0.0099453	1.11471	0.00324396	1.08541	-0.000749899	1.52118	0.00249406	0.0105267
Regulation and Cell signaling	Regulation and Cell signaling	Oxygen and light sensor PpaA-PpsR			0.00621968	0	0	1.00594	0.00621968	1.71014	0	1.69959	0.00621968	0.00207323
Regulation and Cell signaling	Regulation and Cell signaling	Pseudomonas quinolone signal PQS	antitransition	a/b/ab	0.0373181	0	0	0.0340348	0.0373181	1.13462	0	0.296188	0.0373181	0.0124394
Regulation and Cell signaling	Regulation and Cell signaling	Rcs phosphorelay signal transduction pathway			0.00621968	0	0	0.941217	0.00621968	1.38127	0	1.62919	0.00621968	0.00207323
Regulation and Cell signaling	Regulation and Cell signaling	Sex pheromones in Enterococcus faecalis and other Firmicutes			0.00621968	0.0091954	0	1.08115	-0.00297572	2.31373	0.0091954	1.75	0.00621968	0.00513836
Regulation and Cell signaling	Regulation and Cell signaling	Signal transduction module [RsbQ hydrolase - PAS domain]	downw	a/b/b	0.0995149	0	0	1.2115e-05	0.0995149	1.50455	0	0.00373012	0.0995149	0.0331716
Regulation and Cell signaling	Regulation and Cell signaling	Staphylococcal accessory gene regulator system	antitransition	a/b/ab	0.0373181	0	0	0.0345175	0.0373181	1.26687	0	0.298606	0.0373181	0.0124394
Regulation and Cell signaling	Regulation and Cell signaling	The Chv regulatory system of Alphaproteobacteria			0	0.0045977	0.0397812	1.04425	-0.0045977	0.20139	-0.0351835	0.0937636	-0.0397812	0.014793
Regulation and Cell signaling	Regulation and Cell signaling	Two-component regulatory systems in Campylobacter			0	0.0321839	0	0.116488	-0.0321839	0.440049	0.0321839	1.40716	0	0.010728
Regulation and Cell signaling	Regulation and Cell signaling	WhiB and WhiB-type regulatory proteins			0.00621968	0	0	0.969818	0.00621968	1.57935	0	1.66532	0.00621968	0.00207323
Regulation and Cell signaling	Regulation and Cell signaling	Zinc regulated enzymes			0.0124394	0.0045977	0.0298359	1.13223	0.00784166	0.45767	-0.0252382	0.863709	-0.0173965	0.0156243
Regulation and Cell signaling	Signal transduction in Eukaryotes	P38 MAP kinase pathways	downw	a/b/b	0.255007	0	0	1.72994e-14	0.255007	1.93443	0	6.35117e-08	0.255007	0.0850023
Respiration	ATP synthases	F0F1-type ATP synthase	upw	b/b/a	0.0248787	0.0367816	0.188961	1.14982	-0.0119029	0.000775479	-0.152179	0.000351654	-0.164082	0.0835403
Respiration	ATP synthases	V-Type ATP synthase			0	0	0.0099453	1.36529	0	1.01609	-0.0099453	0.82764	-0.0099453	0.0033151
Respiration	Electron accepting reactions	Anaerobic respiratory reductases			0.0435378	0.0367816	0.0895077	1.47335	0.00675614	0.348262	-0.0527261	0.527439	-0.04597	0.056609
Respiration	Electron accepting reactions	arsenate respiration			0.00621968	0	0	0.907168	0.00621968	1.1028	0	1.57034	0.00621968	0.00207323
Respiration	Electron accepting reactions	fumarate respiration, periplasmic			0.0310984	0	0	0.0763531	0.0310984	1.84375	0	0.46222	0.0310984	0.0103661
Respiration	Electron accepting reactions	Terminal cytochrome C oxidases	antitransition	ab/b/a	0.0559771	0.0321839	0.119344	0.842948	0.0237932	0.0429999	-0.0871597	0.374609	-0.0633665	0.0691682
Respiration	Electron accepting reactions	Terminal cytochrome d ubiquinol oxidases			0.0310984	0	0	0.0734164	0.0310984	1.3216	0	0.452945	0.0310984	0.0103661
Respiration	Electron accepting reactions	Terminal cytochrome oxidases			0.018659	0	0	0.303419	0.018659	2.11253	0	0.734308	0.018659	0.00621968
Respiration	Electron accepting reactions	trimethylamine N-oxide (TMAO) reductase			0.0248787	0	0	0.151405	0.0248787	1.66197	0	0.737439	0.0248787	0.00829291
Respiration	Electron accepting reactions	Ubiquinone Menaquinone-cytochrome c reductase complexes	downw	a/b/b	0.230128	0.0183908	0.0497265	5.62096e-09	0.211737	0.620398	-0.0313357	0.00160752	0.180402	0.0994151
Respiration	Electron donating reactions	CO Dehydrogenase	antitransition	a/b/ab	0.0870755	0.0091954	0.0198906	0.00324462	0.0778801	1.54209	-0.0106952	0.152603	0.0671849	0.0387205
Respiration	Electron donating reactions	Coenzyme F420-H2 dehydrogenase (methanophenazine)	antitransition	a/b/ab	0.0373181	0	0	0.0352679	0.0373181	1.62598	0	0.301064	0.0373181	0.0124394
Respiration	Electron donating reactions	Formate dehydrogenase			0.0124394	0	0.0298359	0.582857	0.0124394	0.200728	-0.0298359	0.875772	-0.0173965	0.0140918
Respiration	Electron donating reactions	H2:CoM-S-S-HTP oxidoreductase			0.0124394	0	0	0.554689	0.0124394	1.24773	0	1.0091	0.0124394	0.00414645
Respiration	Electron donating reactions	Hydrogenases			0.0684165	0.0137931	0.0198906	0.0658082	0.0546234	1.66287	-0.0060975	0.449315	0.0485259	0.0340334
Respiration	Electron donating reactions	Methanophenazine hydrogenase			0.0124394	0	0	0.546562	0.0124394	1.20058	0	1.00213	0.0124394	0.00414645
Respiration	Electron donating reactions	Na(+)-translocating NADH-quinone oxidoreductase and rnf-like group of electron transport complexes			0.0248787	0.0045977	0	0.584373	0.020281	1.04161	0.0045977	0.728914	0.0248787	0.00982547
Respiration	Electron donating reactions	NiFe hydrogenase maturation			0.00621968	0	0	1.04486	0.00621968	2.01956	0	1.73895	0.00621968	0.00207323
Respiration	Electron donating reactions	Respiratory Complex I	upw	b/b/a	0.0870755	0.0367816	0.298359	0.220644	0.0502939	1.63228e-07	-0.261577	0.00068811	-0.211284	0.140739
Respiration	Electron donating reactions	Respiratory dehydrogenases 1	downw	a/b/b	0.317204	0.0183908	0.0298359	1.2531e-13	0.298813	1.70174	-0.0114451	9.16226e-07	0.287368	0.12181
Respiration	Electron donating reactions	Succinate dehydrogenase	downw	a/b/b	0.143053	0	0.0397812	4.30807e-08	0.143053	0.073643	-0.0397812	0.0474295	0.103271	0.0609446
Respiration	Respiration	Biogenesis of c-type cytochromes			0.236348	0.202299	0.14918	1.11802	0.034049	0.985366	0.0531193	0.463636	0.0871683	0.195942
Respiration	Respiration	Biogenesis of cytochrome c oxidases			0.0435378	0.114943	0.0397812	0.0991672	-0.0714048	0.2308	0.0751613	1	0.00375655	0.0660872
Respiration	Respiration	Carbon monoxide dehydrogenase maturation factors			0.0310984	0	0	0.074856	0.0310984	1.78402	0	0.457536	0.0310984	0.0103661
Respiration	Respiration	Carbon monoxide induced hydrogenase			0.0248787	0	0	0.144893	0.0248787	1.12076	0	0.716489	0.0248787	0.00829291
Respiration	Respiration	Formate hydrogenase	antitransition	a/c/b	1.94676	0.0367816	0.159125	2.92225e-102	1.90998	0.0068749	-0.122343	9.06687e-45	1.78763	0.714222
Respiration	Respiration	Methanogenesis strays			0.00621968	0	0	0.946291	0.00621968	1.4	0	1.64215	0.00621968	0.00207323
Respiration	Respiration	Quinone oxidoreductase family			0	0	0.0198906	1.73895	0	0.466391	-0.0198906	0.47578	-0.0198906	0.0066302
Respiration	Respiration	Soluble cytochromes and functionally related electron carriers	downw	a/a/b	0.211469	0.23908	0.0397812	1.24593	-0.0276114	0.000391846	0.199299	0.00147958	0.171688	0.163444
Respiration	Reverse electron transport	Energy conserving hydrogenase, Methanococcales-Methanobacteriales-Methanopyrales			0.0124394	0	0	0.611522	0.0124394	2.14545	0	1.06338	0.0124394	0.00414645
Respiration	Reverse electron transport	Mebrane bound hydrogenases			0.0124394	0	0	0.580589	0.0124394	1.54393	0	1.04049	0.0124394	0.00414645
Respiration	Sodium Ion-Coupled Energetics	Na+ translocating decarboxylases and related biotin-dependent enzymes			0.00621968	0	0	0.959219	0.00621968	1.46195	0	1.65863	0.00621968	0.00207323
RNA Metabolism	RNA processing and modification	16S rRNA modification within P site of ribosome	downw	a/b/b	0.18659	0	0.0198906	1.48495e-10	0.18659	0.429955	-0.0198906	0.000668704	0.1667	0.068827
RNA Metabolism	RNA processing and modification	ATP-dependent RNA helicases, bacterial	antitransition	a/b/ab	0.0808558	0.0183908	0.0497265	0.0377022	0.062465	0.623469	-0.0313357	0.962212	0.0311293	0.0496577
RNA Metabolism	RNA processing and modification	eukaryotic rRNA modification and related functions	downw	a/b/b	0.167931	0	0	1.68118e-09	0.167931	1.11773	0	3.78249e-05	0.167931	0.0559771
RNA Metabolism	RNA processing and modification	Exosome	downw	a/b/b	0.143053	0	0	4.22975e-08	0.143053	1.36755	0	0.000191584	0.143053	0.0476842
RNA Metabolism	RNA processing and modification	mcm5s2U biosynthesis in tRNA	antitransition	a/b/a	0.124394	0.0045977	0.0895077	5.2021e-06	0.119796	0.00320749	-0.08491	0.927756	0.0348859	0.072833
RNA Metabolism	RNA processing and modification	Methylthiotransferases			0	0.0183908	0.0298359	0.488391	-0.0183908	1.69158	-0.0114451	0.217784	-0.0298359	0.0160756
RNA Metabolism	RNA processing and modification	mnm5U34 biosynthesis bacteria			0	0	0.0397812	1.24211	0	0.0729913	-0.0397812	0.0932803	-0.0397812	0.0132604
RNA Metabolism	RNA processing and modification	Polyadenylation bacterial			0.0310984	0.0551724	0.0696171	0.874847	-0.024074	1.60702	-0.0144447	0.612301	-0.0385187	0.0519626
RNA Metabolism	RNA processing and modification	Polyadenylation specificity factor			0	0.0091954	0.0198906	1.05833	-0.0091954	1.55182	-0.0106952	0.45796	-0.0198906	0.00969533
RNA Metabolism	RNA processing and modification	Queuosine-Archaeosine Biosynthesis			0.0995149	0.128736	0.139234	0.947629	-0.0292208	2.06094	-0.0104986	0.825692	-0.0397193	0.122495
RNA Metabolism	RNA processing and modification	Ribonuclease H			0.0248787	0.0367816	0	1.15261	-0.0119029	0.317738	0.0367816	0.722648	0.0248787	0.0205534
RNA Metabolism	RNA processing and modification	RNA 3'-terminal phosphate cyclase	upw	c/b/a	0.472696	1.1908	1.78021	8.36455e-13	-0.718109	0.000924052	-0.589404	0	-1.30751	1.1479
RNA Metabolism	RNA processing and modification	RNA methylation			0.0310984	0.0321839	0.198906	1.00609	-0.00108551	0.000212344	-0.166722	0.000355372	-0.167808	0.0873961
RNA Metabolism	RNA processing and modification	RNA processing and degradation, bacterial			0.0248787	0.0091954	0.0397812	1.03418	0.0156833	0.415534	-0.0305858	1.0025	-0.0149025	0.0246184
RNA Metabolism	RNA processing and modification	RNA processing orphans			0.0310984	0	0	0.0753485	0.0310984	1.79956	0	0.459087	0.0310984	0.0103661
RNA Metabolism	RNA processing and modification	RNA pseudouridine syntheses			0	0	0.0397812	1.71369	0	0.0763705	-0.0397812	0.0947455	-0.0397812	0.0132604
RNA Metabolism	RNA processing and modification	rRNA modification Archaea	antitransition	a/b/ab	0.0621968	0	0.0099453	0.00152558	0.0621968	0.960059	-0.0099453	0.221835	0.0522515	0.0240474
RNA Metabolism	RNA processing and modification	rRNA modification Bacteria	downw	a/b/b	0.0932952	0.0091954	0	0.00167529	0.0840998	2.26923	0.0091954	0.00616613	0.0932952	0.0341635
RNA Metabolism	RNA processing and modification	Spliceosome	downw	a/b/b	0.0621968	0	0	0.00154039	0.0621968	1.48561	0	0.0430653	0.0621968	0.0207323
RNA Metabolism	RNA processing and modification	tRNA modification Archaea	antitransition	a/b/a	0.155492	0.0091954	0.0895077	7.93698e-07	0.146297	0.0101861	-0.0803123	0.464365	0.0659843	0.0847317
RNA Metabolism	RNA processing and modification	tRNA modification Bacteria	antitransition	a/b/ab	0.702824	0.436782	0.527101	0.00560299	0.266042	0.947169	-0.0903193	0.310105	0.175723	0.555569
RNA Metabolism	RNA processing and modification	tRNA modification yeast cytoplasmic	antitransition	a/c/b	2.33238	0	0.0497265	4.94882e-139	2.33238	0.0283355	-0.0497265	1.52966e-69	2.28265	0.794035
RNA Metabolism	RNA processing and modification	tRNA modification yeast mitochondrial	antitransition	a/b/a	0.143053	0	0.0895077	4.38936e-08	0.143053	0.000649885	-0.0895077	0.708417	0.0535449	0.0775201
RNA Metabolism	RNA processing and modification	tRNA nucleotidyltransferase			0.0310984	0.0551724	0	0.86931	-0.024074	0.0933792	0.0551724	0.451435	0.0310984	0.0287569
RNA Metabolism	RNA processing and modification	tRNA processing			0.0248787	0.0137931	0.0596718	0.980872	0.0110856	0.187927	-0.0458787	0.528063	-0.0347931	0.0327812
RNA Metabolism	RNA processing and modification	tRNAmodification position 34	upw	b/b/a	0.018659	0	0.099453	0.281843	0.018659	0.000256665	-0.099453	0.0378734	-0.080794	0.0393707
RNA Metabolism	Transcription	RNA polymerase archaeal			0.0808558	0.0689655	0.0596718	1.31749	0.0118903	1.08971	0.00929371	1.17196	0.021184	0.0698311
RNA Metabolism	Transcription	RNA polymerase archaeal initiation factors	antitransition	ab/b/a	0.00621968	0	0.0497265	1.04798	0.00621968	0.0289651	-0.0497265	0.139112	-0.0435068	0.0186487
RNA Metabolism	Transcription	RNA polymerase bacterial	upw	b/b/a	0.0684165	0.0367816	0.33814	0.700446	0.0316349	5.55926e-09	-0.301359	9.08465e-06	-0.269724	0.147779
RNA Metabolism	Transcription	RNA polymerase I			0.018659	0.0091954	0.0099453	1.24108	0.00946363	1.08257	-0.000749899	1.75745	0.00871374	0.0125999
RNA Metabolism	Transcription	RNA polymerase II			0.0435378	0.105747	0.119344	0.177896	-0.0622094	1.75678	-0.0135965	0.135962	-0.0758059	0.0895428
RNA Metabolism	Transcription	RNA polymerase II initiation factors			0.00621968	0	0.0099453	1.01466	0.00621968	1.04874	-0.0099453	1.56144	-0.00372562	0.00538833
RNA Metabolism	Transcription	RNA polymerase III			0	0.0137931	0.0099453	0.727432	-0.0137931	2.19098	0.0038478	0.829801	-0.0099453	0.0079128
RNA Metabolism	Transcription	Transcription elongation factors, archaeal			0.00621968	0	0.0099453	1.03562	0.00621968	1.09262	-0.0099453	1.56439	-0.00372562	0.00538833
RNA Metabolism	Transcription	Transcription factors bacterial	antitransition	a/b/a	0.223908	0	0.179015	9.97189e-13	0.223908	6.7801e-08	-0.179015	0.988536	0.044893	0.134308
RNA Metabolism	Transcription	Transcription factors cyanobacterial RpoD-like sigma factors	downw	a/a/b	0.267446	0.275862	0.109398	1.75431	-0.00841587	0.0281303	0.166464	0.0373665	0.158048	0.217569
RNA Metabolism	Transcription	Transcription initiation, bacterial sigma factors	downw	a/b/b	0.217689	0.0137931	0.0397812	2.8466e-09	0.203896	0.836853	-0.0259881	0.0015326	0.177908	0.090421
Secondary Metabolism	Aromatic amino acids and derivatives	Cinnamic Acid Degradation	antitransition	a/b/ab	0.0559771	0.0045977	0	0.0189031	0.0513794	1.0185	0.0045977	0.0693971	0.0559771	0.0201916
Secondary Metabolism	Bacterial cytostatics, differentiation factors and antibiotics	2-isocapryloyl-3R-hydroxymethyl-gamma-butyrolactone and other bacterial morphogens			0.0310984	0	0	0.0720312	0.0310984	1.12534	0	0.445495	0.0310984	0.0103661
Secondary Metabolism	Biologically active compounds in metazoan cell defence and differentiation	Steroid sulfates			0	0.0045977	0	1.04689	-0.0045977	1.05897	0.0045977	1.39057	0	0.00153257
Secondary Metabolism	Biosynthesis of phenylpropanoids	Suberine biosynthesis			0.018659	0	0	0.299126	0.018659	1.94353	0	0.727613	0.018659	0.00621968
Secondary Metabolism	Lipid-derived mediators	Cannabinoid biosynthesis	downw	a/b/b	0.0746361	0	0	0.000295261	0.0746361	1.16174	0	0.027466	0.0746361	0.0248787
Secondary Metabolism	Plant Alkaloids	Alkaloid biosynthesis from L-lysine			0.00621968	0.0275862	0	0.706903	-0.0213665	0.7397	0.0275862	1.73529	0.00621968	0.0112686
Secondary Metabolism	Plant Hormones	Auxin biosynthesis	downw	a/b/b	0.155492	0.0275862	0.0397812	0.000230941	0.127906	1.43068	-0.012195	0.0351213	0.115711	0.0742865
Stress Response	Acid stress	Acid resistance mechanisms			0	0	0.0099453	1.72803	0	1.11597	-0.0099453	0.865978	-0.0099453	0.0033151
Stress Response	Cold shock	Cold shock, CspA family of proteins	antitransition	a/b/ab	0.174151	0.045977	0.0696171	0.0009361	0.128174	1.24286	-0.0236401	0.101364	0.104534	0.0965817
Stress Response	Dessication stress	O-antigen capsule important for environmental persistence			0.018659	0	0	0.29633	0.018659	1.73895	0	0.725408	0.018659	0.00621968
Stress Response	Detoxification	Glutathione-dependent pathway of formaldehyde detoxification			0	0.0045977	0	1.03899	-0.0045977	1.04822	0.0045977	1.27666	0	0.00153257
Stress Response	Detoxification	Tellurite resistance: Chromosomal determinants			0.0124394	0	0	0.596845	0.0124394	1.92541	0	1.05054	0.0124394	0.00414645
Stress Response	Detoxification	Uptake of selenate and selenite			0	0.0045977	0.0298359	1.03639	-0.0045977	0.468439	-0.0252382	0.21678	-0.0298359	0.0114779
Stress Response	Heat shock	Heat shock dnaK gene cluster extended	upw	b/b/a	0.273666	0.344828	0.65639	0.716751	-0.0711617	0.00326725	-0.311562	9.78362e-05	-0.382724	0.424961
Stress Response	Osmotic stress	Choline and Betaine Uptake and Betaine Biosynthesis	upw	b/b/a	0.0808558	0.0597701	0.228742	0.924284	0.0210857	0.00154538	-0.168972	0.0182175	-0.147886	0.123123
Stress Response	Osmotic stress	Ectoine biosynthesis and regulation			0.00621968	0	0	1.05112	0.00621968	2.03448	0	1.74262	0.00621968	0.00207323
Stress Response	Osmotic stress	Osmoprotectant ABC transporter YehZYXW of Enterobacteriales			0	0	0.0198906	1.652	0	0.453579	-0.0198906	0.47029	-0.0198906	0.0066302
Stress Response	Osmotic stress	Osmoregulation			0	0	0.0198906	1.67546	0	0.458618	-0.0198906	0.472106	-0.0198906	0.0066302
Stress Response	Osmotic stress	Osmotic stress cluster			0.0248787	0	0	0.148896	0.0248787	1.51838	0	0.731026	0.0248787	0.00829291
Stress Response	Osmotic stress	Synthesis of osmoregulated periplasmic glucans	downw	a/b/b	0.205249	0	0	1.26625e-11	0.205249	1.29264	0	2.75818e-06	0.205249	0.0684165
Stress Response	Oxidative stress	Glutaredoxins			0.0497574	0.0137931	0	0.264097	0.0359643	1.47786	0.0137931	0.112617	0.0497574	0.0211835
Stress Response	Oxidative stress	Glutathione analogs: mycothiol	antitransition	a/b/ab	0.0373181	0	0	0.0360516	0.0373181	1.73529	0	0.302308	0.0373181	0.0124394
Stress Response	Oxidative stress	Glutathione: Biosynthesis and gamma-glutamyl cycle			0.0124394	0.0045977	0	1.14034	0.00784166	1.04557	0.0045977	1.03553	0.0124394	0.00567902
Stress Response	Oxidative stress	Glutathione: Non-redox reactions	antitransition	a/b/ab	0.0870755	0	0.0198906	6.30396e-05	0.0870755	0.439103	-0.0198906	0.153344	0.0671849	0.0356554
Stress Response	Oxidative stress	Glutathione: Redox cycle			0	0.0183908	0	0.490434	-0.0183908	1.13654	0.0183908	1.36079	0	0.00613027
Stress Response	Oxidative stress	NADPH:quinone oxidoreductase 2			0.0248787	0	0	0.152261	0.0248787	1.67886	0	0.739602	0.0248787	0.00829291
Stress Response	Oxidative stress	Oxidative stress	downw	a/b/b	0.410499	0.0183908	0.0497265	1.14865e-18	0.392108	0.617356	-0.0313357	4.6734e-08	0.360772	0.159539
Stress Response	Oxidative stress	Protection from Reactive Oxygen Species	upw	b/ab/a	0.0124394	0.0413793	0.0895077	0.461455	-0.02894	0.51747	-0.0481284	0.0247743	-0.0770683	0.0477755
Stress Response	Oxidative stress	Redox-dependent regulation of nucleus processes			0.00621968	0.0183908	0.0099453	1.01736	-0.0121711	1.09259	0.0084455	1.53818	-0.00372562	0.0115186
Stress Response	Oxidative stress	Regulation of Oxidative Stress Response			0.696604	0.514943	0.546992	0.136308	0.181662	1.86523	-0.032049	0.465621	0.149613	0.586179
Stress Response	Oxidative stress	Rubrerythrin			0	0.0045977	0.0198906	1.02993	-0.0045977	0.884455	-0.0152929	0.451201	-0.0198906	0.00816277
Stress Response	Periplasmic Stress	Periplasmic Acid Stress Response in Enterobacteria			0	0.0045977	0	1.04161	-0.0045977	1.05089	0.0045977	1.31111	0	0.00153257
Stress Response	Periplasmic Stress	Periplasmic Stress Response	antitransition	ab/b/a	0.0248787	0	0.0795624	0.149723	0.0248787	0.00155228	-0.0795624	0.252001	-0.0546837	0.0348137
Stress Response	Stress Response	Bacterial hemoglobins			0.0124394	0	0	0.538669	0.0124394	1.15042	0	0.992975	0.0124394	0.00414645
Stress Response	Stress Response	Carbon Starvation	downw	a/b/b	0.0995149	0	0.0099453	1.18083e-05	0.0995149	0.996702	-0.0099453	0.0263903	0.0895696	0.0364867
Stress Response	Stress Response	Hfl operon	upw	b/ab/a	0	0.0091954	0.0497265	1.06366	-0.0091954	0.200095	-0.0405311	0.0419344	-0.0497265	0.0196406
Stress Response	Stress Response	Phage shock protein (psp) operon			0.0124394	0	0	0.604094	0.0124394	2.00973	0	1.05564	0.0124394	0.00414645
Stress Response	Stress Response	Sugar-phosphate stress regulation			0	0.0091954	0	1.04523	-0.0091954	2.24457	0.0091954	1.06306	0	0.00306513
Stress Response	Stress Response	Universal stress protein family			0.0124394	0	0	0.560945	0.0124394	1.2866	0	1.01856	0.0124394	0.00414645
Sulfur Metabolism	Inorganic sulfur assimilation	Inorganic Sulfur Assimilation			0.360741	0.473563	0.268523	0.387908	-0.112822	0.0592546	0.20504	0.62664	0.0922183	0.367609
Sulfur Metabolism	Organic sulfur assimilation	Alkanesulfonate assimilation			0.0621968	0.0137931	0.0198906	0.105327	0.0484037	1.65777	-0.0060975	0.474113	0.0423062	0.0319602
Sulfur Metabolism	Organic sulfur assimilation	DMSP breakdown			0.00621968	0	0.0099453	0.972504	0.00621968	1.03625	-0.0099453	1.55556	-0.00372562	0.00538833
Sulfur Metabolism	Organic sulfur assimilation	L-Cystine Uptake and Metabolism			0.0124394	0.0091954	0.0099453	1.11622	0.00324396	1.08827	-0.000749899	1.5268	0.00249406	0.0105267
Sulfur Metabolism	Organic sulfur assimilation	Taurine Utilization			0	0	0.0099453	1.69262	0	1.09721	-0.0099453	0.858956	-0.0099453	0.0033151
Sulfur Metabolism	Organic sulfur assimilation	Utilization of glutathione as a sulphur source			0	0.0045977	0.0099453	1.03509	-0.0045977	1.45603	-0.0053476	0.834157	-0.0099453	0.00484767
Sulfur Metabolism	Sulfur Metabolism	Galactosylceramide and Sulfatide metabolism			0.0124394	0.0045977	0	1.12956	0.00784166	1.00732	0.0045977	0.98622	0.0124394	0.00567902
Sulfur Metabolism	Sulfur Metabolism	Release of Dimethyl Sulfide (DMS) from Dimethylsulfoniopropionate (DMSP)			0.0124394	0	0	0.558844	0.0124394	1.26882	0	1.01381	0.0124394	0.00414645
Sulfur Metabolism	Sulfur Metabolism	Sulfate reduction-associated complexes	antitransition	a/b/ab	0.0870755	0	0.0099453	6.22801e-05	0.0870755	1.00437	-0.0099453	0.0647895	0.0771302	0.0323403
Sulfur Metabolism	Sulfur Metabolism	Sulfur oxidation			0.0310984	0	0	0.0724871	0.0310984	1.20233	0	0.448445	0.0310984	0.0103661
Sulfur Metabolism	Sulfur Metabolism	Thioredoxin-disulfide reductase	upw	b/b/a	0.018659	0.0137931	0.099453	1.3243	0.00486593	0.0105454	-0.0856599	0.0381086	-0.080794	0.0439684
Virulence, Disease and Defense	Adhesion	Accessory colonization factor			0	0.0091954	0	1.04009	-0.0091954	2.23243	0.0091954	1.01599	0	0.00306513
Virulence, Disease and Defense	Adhesion	Adhesins in Staphylococcus			0.0310984	0	0	0.0758475	0.0310984	1.80349	0	0.460648	0.0310984	0.0103661
Virulence, Disease and Defense	Adhesion	Mediator of hyperadherence YidE in Enterobacteria and its conserved region			0.0124394	0.045977	0	0.303029	-0.0335377	0.201195	0.045977	1.02819	0.0124394	0.0194721
Virulence, Disease and Defense	Bacteriocins, ribosomally synthesized antibacterial peptides	Bacteriocin-like peptides Blp			0	0.0045977	0	1.0325	-0.0045977	1.04293	0.0045977	1.22734	0	0.00153257
Virulence, Disease and Defense	Bacteriocins, ribosomally synthesized antibacterial peptides	Tolerance to colicin E2	antitransition	a/b/ab	0.0373181	0	0	0.0365938	0.0373181	1.8945	0	0.303562	0.0373181	0.0124394
Virulence, Disease and Defense	Detection	MLST			0.0248787	0.0137931	0	0.983368	0.0110856	1.47313	0.0137931	0.733152	0.0248787	0.0128906
Virulence, Disease and Defense	Invasion and intracellular resistance	Cytolysin and Lipase operon in Vibrio			0.00621968	0	0	1.01174	0.00621968	1.72443	0	1.70661	0.00621968	0.00207323
Virulence, Disease and Defense	Invasion and intracellular resistance	Listeria surface proteins: Internalin-like proteins			0.00621968	0.0045977	0.0099453	1.0984	0.00162198	1.45122	-0.0053476	1.54972	-0.00372562	0.00692089
Virulence, Disease and Defense	Invasion and intracellular resistance	Listeria surface proteins: LPXTG motif	downw	a/b/b	0.286105	0	0	2.7952e-16	0.286105	1.96667	0	8.55582e-09	0.286105	0.0953684
Virulence, Disease and Defense	Invasion and intracellular resistance	Salmonella invasion locus	downw	a/b/b	0.0870755	0	0	6.15386e-05	0.0870755	1.35855	0	0.010214	0.0870755	0.0290252
Virulence, Disease and Defense	Resistance to antibiotics and toxic compounds	Adaptation to d-cysteine			0.00621968	0.0045977	0	1.08399	0.00162198	1.01474	0.0045977	1.58238	0.00621968	0.00360579
Virulence, Disease and Defense	Resistance to antibiotics and toxic compounds	Arsenic resistance			0.00621968	0	0	0.914255	0.00621968	1.15202	0	1.57935	0.00621968	0.00207323
Virulence, Disease and Defense	Resistance to antibiotics and toxic compounds	Beta-lactamase			0	0.0229885	0	0.309014	-0.0229885	0.983584	0.0229885	1.20058	0	0.00766284
Virulence, Disease and Defense	Resistance to antibiotics and toxic compounds	BlaR1 Family Regulatory Sensor-transducer Disambiguation			0.00621968	0	0	1.02954	0.00621968	1.88155	0	1.72083	0.00621968	0.00207323
Virulence, Disease and Defense	Resistance to antibiotics and toxic compounds	Cobalt-zinc-cadmium resistance			0.00621968	0	0	0.90483	0.00621968	1.10133	0	1.56736	0.00621968	0.00207323
Virulence, Disease and Defense	Resistance to antibiotics and toxic compounds	Copper homeostasis			0.0124394	0.0045977	0	1.15133	0.00784166	1.05762	0.0045977	1.04298	0.0124394	0.00567902
Virulence, Disease and Defense	Resistance to antibiotics and toxic compounds	Copper homeostasis: copper tolerance			0.0124394	0	0.0198906	0.567343	0.0124394	0.432206	-0.0198906	1.16727	-0.00745124	0.0107767
Virulence, Disease and Defense	Resistance to antibiotics and toxic compounds	Mercury resistance operon			0.00621968	0	0	1.02653	0.00621968	1.86036	0	1.71726	0.00621968	0.00207323
Virulence, Disease and Defense	Resistance to antibiotics and toxic compounds	Methicillin resistance in Staphylococci	downw	a/b/b	0.360741	0.0183908	0.0198906	5.87476e-16	0.342351	1.00121	-0.0014998	5.83318e-09	0.340851	0.133008
Virulence, Disease and Defense	Resistance to antibiotics and toxic compounds	MexE-MexF-OprN Multidrug Efflux System			0.00621968	0	0	0.919042	0.00621968	1.16997	0	1.58846	0.00621968	0.00207323
Virulence, Disease and Defense	Resistance to antibiotics and toxic compounds	Multidrug Resistance Efflux Pumps			0.018659	0	0.0298359	0.288248	0.018659	0.191872	-0.0298359	1.22695	-0.0111769	0.016165
Virulence, Disease and Defense	Resistance to antibiotics and toxic compounds	Resistance to fluoroquinolones			0.018659	0	0.0099453	0.297721	0.018659	1.07907	-0.0099453	1.76119	0.00871374	0.00953478
Virulence, Disease and Defense	Resistance to antibiotics and toxic compounds	Resistance to Vancomycin			0.00621968	0	0	1.03868	0.00621968	1.962	0	1.73166	0.00621968	0.00207323
Virulence, Disease and Defense	Resistance to antibiotics and toxic compounds	Streptococcus pneumoniae Vancomycin Tolerance Locus			0	0.0045977	0	1.05627	-0.0045977	1.06856	0.0045977	1.45167	0	0.00153257
Virulence, Disease and Defense	Resistance to antibiotics and toxic compounds	Zinc resistance			0.00621968	0	0	1.00307	0.00621968	1.69959	0	1.6961	0.00621968	0.00207323
Virulence, Disease and Defense	Toxins and superantigens	Cytolethal distending toxins			0	0.0045977	0	1.01599	-0.0045977	1.01599	0.0045977	1.05627	0	0.00153257
Virulence, Disease and Defense	Toxins and superantigens	Streptococcus agalactiae hemolysin operon			0.0124394	0	0	0.60655	0.0124394	2.02451	0	1.05821	0.0124394	0.00414645
Virulence, Disease and Defense	Toxins and superantigens	Streptolysin S Biosynthesis and Transport			0.00621968	0	0	1.00021	0.00621968	1.69262	0	1.69262	0.00621968	0.00207323
Virulence, Disease and Defense	Virulence, Disease and Defense	C jejuni colonization of chick caeca			0.0684165	0.0735632	0.0895077	1.10724	-0.00514675	1.67881	-0.0159445	1.17162	-0.0210912	0.0771625
Virulence, Disease and Defense	Virulence, Disease and Defense	Streptococcus agalactiae virulome	antitransition	a/b/ab	0.510014	0.303448	0.298359	0.014714	0.206565	2.28487	0.00508925	0.0572758	0.211655	0.370607
Virulence, Disease and Defense	Virulence, Disease and Defense	Streptococcus pyogenes Virulome			0.0497574	0.0689655	0.099453	1.07704	-0.0192081	1.12758	-0.0304875	0.450709	-0.0496956	0.0727253
		Total diversity			462	323	357
			89	Upw	37.8723
			74	Downw	31.4894
			10	Transition	4.25532
			62	Antitransition	26.383
